# Supplementary material for: Crosstalk between regulatory elements in disordered TRPV4 N-terminus modulates lipid-dependent channel activity
Source: Nat Commun. 2023 Jul 13;14:4165. doi: 10.1038/s41467-023-39808-4 (PMC10344929; doi:10.1038/s41467-023-39808-4)
Supplement: Supplementary file 4 — Supplementary Data 1 [file 41467_2023_39808_MOESM4_ESM.xlsx]

## Sheet: Overview
Overview of data obtained by hydrogen/deuterium exchange mass spectrometry (HDX-MS)
Protein	IDR	ARD	NTD
Conditions of H/D exchange	25 °C in 20 mM Tris-Cl pH 7.0, 300 mM NaCl; final D2O = 90%
Time course of H/D exchange	10/30/100/1,000/10,000 s
Replicates	3 independent protein preparations measured with 3 technical replicates (separate H/D exchange reactions) each.
Number of Peptides	17	93	110
Average peptide length (aa)	16.12	11.83	12.49
Sequence coverage (%)	64.7	100	87.7
Redundancy	3.19	4.44	4.11
Back-exchange	No correction for back-exchange based on a fully deuterated sample conducted.
Repeatability (average SD)	0.054 Da / 0.437%	0.070 Da / 0.700%	0.066 Da / 0.676%
Significance criterium applied	5% difference in relative and 0.5 Da difference in absolute (Houde et al., 2011) HDX
References
Houde, D., Berkowitz, S.A., and Engen, J.R. (2011). The utility of hydrogen/deuterium exchange mass spectrometry in biopharmaceutical comparability studies. Journal of pharmaceutical sciences 100, 2071-2086.
Accompanying image file
The image provided in the file "Supplementary Data 2 HDX-MS Peptides related to Figure 2.pdf" graphical illustrates the location of the peptides analyzed in HDX-MS on the TRPV4_NTD amino acid sequence. Each black bar represents a peptide of Gallus gallus TRPV4_NTD that was identified in HDX-MS experiments. Residues are colored as per the domain/entity they belong to as follows: intrinsically diso…

## Sheet: PeptideHDX_IndividualBatches
Protein	Start	End	Peptide sequence	Maximal uptake (#)	Peptide mass (Da)	Retention time (min)	Retention time SD (min)	HDX time (s)	Uptake (Da)	Uptake SD (Da)	Uptake (%)	Uptake SD (%)
IDR_Preparation1	2	14	ADPEDPRDAGDVL	10	1368.62	4.72042	0.001683	0	0	0	0	0
IDR_Preparation1	2	14	ADPEDPRDAGDVL	10	1368.62	4.73116	0.002332	10	5.37923	0.039551	53.7923	0.39551
IDR_Preparation1	2	14	ADPEDPRDAGDVL	10	1368.62	4.71764	0.0021	30	5.49183	0.013176	54.9183	0.13176
IDR_Preparation1	2	14	ADPEDPRDAGDVL	10	1368.62	4.72312	0.001482	100	5.34973	0.009496	53.4973	0.09496
IDR_Preparation1	2	14	ADPEDPRDAGDVL	10	1368.62	4.73709	0.009237	1000	5.36796	0.064288	53.6796	0.64288
IDR_Preparation1	2	14	ADPEDPRDAGDVL	10	1368.62	4.73858	0.005094	10000	5.23762	0.044082	52.3762	0.44082
IDR_Preparation2	2	14	ADPEDPRDAGDVL	10	1368.62	4.71821	0.003259	0	0	0	0	0
IDR_Preparation2	2	14	ADPEDPRDAGDVL	10	1368.62	4.72031	0.008385	10	5.46508	0.018996	54.6508	0.18996
IDR_Preparation2	2	14	ADPEDPRDAGDVL	10	1368.62	4.71972	0.004778	30	5.51729	0.037364	55.173	0.37364
IDR_Preparation2	2	14	ADPEDPRDAGDVL	10	1368.62	4.72267	0.004231	100	5.3026	0.05898	53.026	0.5898
IDR_Preparation2	2	14	ADPEDPRDAGDVL	10	1368.62	4.72781	0.000695	1000	5.25751	0.034551	52.5751	0.34551
IDR_Preparation2	2	14	ADPEDPRDAGDVL	10	1368.62	4.7392	0.004015	10000	5.23311	0.021629	52.3311	0.21629
IDR_Preparation3	2	14	ADPEDPRDAGDVL	10	1368.62	4.72537	0.004563	0	0	0	0	0
IDR_Preparation3	2	14	ADPEDPRDAGDVL	10	1368.62	4.72261	0.000468	10	5.53195	0.033021	55.3195	0.33021
IDR_Preparation3	2	14	ADPEDPRDAGDVL	10	1368.62	4.72196	0.00274	30	5.53155	0.032964	55.3155	0.32964
IDR_Preparation3	2	14	ADPEDPRDAGDVL	10	1368.62	4.72539	0.005013	100	5.39054	0.028476	53.9054	0.28476
IDR_Preparation3	2	14	ADPEDPRDAGDVL	10	1368.62	4.73898	0.004201	1000	5.3008	0.0438	53.008	0.438
IDR_Preparation3	2	14	ADPEDPRDAGDVL	10	1368.62	4.74619	0.003192	10000	5.32236	0.049674	53.2236	0.49674
NTD_Preparation1	2	14	ADPEDPRDAGDVL	10	1368.62	4.75429	0.001697	0	0	0	0	0
NTD_Preparation1	2	14	ADPEDPRDAGDVL	10	1368.62	4.80561	0.005287	10	5.46138	0.076896	54.6138	0.76896
NTD_Preparation1	2	14	ADPEDPRDAGDVL	10	1368.62	4.76717	0.003249	30	5.57315	0.094016	55.7315	0.94016
NTD_Preparation1	2	14	ADPEDPRDAGDVL	10	1368.62	4.743	0.012616	100	5.46014	0.094945	54.6014	0.94945
NTD_Preparation1	2	14	ADPEDPRDAGDVL	10	1368.62	4.74279	0.006592	1000	5.44073	0.093692	54.4073	0.93692
NTD_Preparation1	2	14	ADPEDPRDAGDVL	10	1368.62	4.73748	0.002418	10000	5.4529	0.08626	54.529	0.8626
NTD_Preparation2	2	14	ADPEDPRDAGDVL	10	1368.62	4.71551	0.002759	0	0	0	0	0
NTD_Preparation2	2	14	ADPEDPRDAGDVL	10	1368.62	4.73897	0.00207	10	5.63278	0.093255	56.3278	0.93255
NTD_Preparation2	2	14	ADPEDPRDAGDVL	10	1368.62	4.7389	0.00404	30	5.6593	0.072059	56.593	0.72059
NTD_Preparation2	2	14	ADPEDPRDAGDVL	10	1368.62	4.74404	0.00022	100	5.44656	0.094201	54.4656	0.94201
NTD_Preparation2	2	14	ADPEDPRDAGDVL	10	1368.62	4.74096	0.004555	1000	5.46279	0.083897	54.6279	0.83897
NTD_Preparation2	2	14	ADPEDPRDAGDVL	10	1368.62	4.73197	0.004989	10000	5.45098	0.110825	54.5098	1.10825
NTD_Preparation3	2	14	ADPEDPRDAGDVL	10	1368.62	4.72619	0.004479	0	0	0	0	0
NTD_Preparation3	2	14	ADPEDPRDAGDVL	10	1368.62	4.73246	0.003847	10	5.50901	0.084564	55.0901	0.84564
NTD_Preparation3	2	14	ADPEDPRDAGDVL	10	1368.62	4.73928	0.000756	30	5.55111	0.076462	55.5111	0.76462
NTD_Preparation3	2	14	ADPEDPRDAGDVL	10	1368.62	4.73541	0.001106	100	5.40861	0.081009	54.0861	0.81009
NTD_Preparation3	2	14	ADPEDPRDAGDVL	10	1368.62	4.74782	0.003731	1000	5.40129	0.112603	54.0129	1.12603
NTD_Preparation3	2	14	ADPEDPRDAGDVL	10	1368.62	4.74062	0.004185	10000	5.39112	0.078788	53.9112	0.78788
IDR_Preparation1	2	19	ADPEDPRDAGDVLGDDSF	15	1889.79	5.15925	0.002172	0	0	0	0	0
IDR_Preparation1	2	19	ADPEDPRDAGDVLGDDSF	15	1889.79	5.16472	0.001801	10	7.44532	0.067906	49.6355	0.452707
IDR_Preparation1	2	19	ADPEDPRDAGDVLGDDSF	15	1889.79	5.14744	0.001597	30	7.66546	0.056223	51.1031	0.37482
IDR_Preparation1	2	19	ADPEDPRDAGDVLGDDSF	15	1889.79	5.15972	0.002774	100	7.45763	0.076929	49.7175	0.51286
IDR_Preparation1	2	19	ADPEDPRDAGDVLGDDSF	15	1889.79	5.17485	0.011863	1000	7.45193	0.115987	49.6795	0.773247
IDR_Preparation1	2	19	ADPEDPRDAGDVLGDDSF	15	1889.79	5.16968	0.005921	10000	7.3147	0.068776	48.7647	0.458507
IDR_Preparation2	2	19	ADPEDPRDAGDVLGDDSF	15	1889.79	5.15915	0.004244	0	0	0	0	0
IDR_Preparation2	2	19	ADPEDPRDAGDVLGDDSF	15	1889.79	5.15573	0.008426	10	7.55365	0.022503	50.3577	0.15002
IDR_Preparation2	2	19	ADPEDPRDAGDVLGDDSF	15	1889.79	5.15134	0.002828	30	7.71091	0.071515	51.4061	0.476767
IDR_Preparation2	2	19	ADPEDPRDAGDVLGDDSF	15	1889.79	5.15838	0.004854	100	7.38156	0.096315	49.2104	0.6421
IDR_Preparation2	2	19	ADPEDPRDAGDVLGDDSF	15	1889.79	5.16203	0.00157	1000	7.30936	0.055909	48.7291	0.372727
IDR_Preparation2	2	19	ADPEDPRDAGDVLGDDSF	15	1889.79	5.17049	0.004377	10000	7.29883	0.03323	48.6589	0.221533
IDR_Preparation3	2	19	ADPEDPRDAGDVLGDDSF	15	1889.79	5.16444	0.004495	0	0	0	0	0
IDR_Preparation3	2	19	ADPEDPRDAGDVLGDDSF	15	1889.79	5.15762	0.000786	10	7.63321	0.02064	50.888	0.1376
IDR_Preparation3	2	19	ADPEDPRDAGDVLGDDSF	15	1889.79	5.15381	0.001917	30	7.65116	0.030371	51.0077	0.202473
IDR_Preparation3	2	19	ADPEDPRDAGDVLGDDSF	15	1889.79	5.16193	0.00606	100	7.42321	0.038954	49.4881	0.259693
IDR_Preparation3	2	19	ADPEDPRDAGDVLGDDSF	15	1889.79	5.17331	0.003997	1000	7.34326	0.034556	48.9551	0.230373
IDR_Preparation3	2	19	ADPEDPRDAGDVLGDDSF	15	1889.79	5.1742	0.003489	10000	7.4296	0.10286	49.5307	0.685733
NTD_Preparation1	2	19	ADPEDPRDAGDVLGDDSF	15	1889.79	5.18013	0.001134	0	0	0	0	0
NTD_Preparation1	2	19	ADPEDPRDAGDVLGDDSF	15	1889.79	5.23303	0.00614	10	7.50492	0.138833	50.0328	0.925553
NTD_Preparation1	2	19	ADPEDPRDAGDVLGDDSF	15	1889.79	5.19625	0.002711	30	7.63277	0.132045	50.8851	0.8803
NTD_Preparation1	2	19	ADPEDPRDAGDVLGDDSF	15	1889.79	5.17889	0.008113	100	7.49823	0.173389	49.9882	1.15593
NTD_Preparation1	2	19	ADPEDPRDAGDVLGDDSF	15	1889.79	5.17773	0.004941	1000	7.42422	0.110197	49.4948	0.734647
NTD_Preparation1	2	19	ADPEDPRDAGDVLGDDSF	15	1889.79	5.17766	0.00403	10000	7.43688	0.223454	49.5792	1.48969
NTD_Preparation2	2	19	ADPEDPRDAGDVLGDDSF	15	1889.79	5.16168	0.005242	0	0	0	0	0
NTD_Preparation2	2	19	ADPEDPRDAGDVLGDDSF	15	1889.79	5.1729	0.002478	10	7.70324	0.11834	51.355	0.788933
NTD_Preparation2	2	19	ADPEDPRDAGDVLGDDSF	15	1889.79	5.16768	0.005505	30	7.63941	0.089606	50.9294	0.597373
NTD_Preparation2	2	19	ADPEDPRDAGDVLGDDSF	15	1889.79	5.17514	0.000849	100	7.43916	0.14992	49.5944	0.999467
NTD_Preparation2	2	19	ADPEDPRDAGDVLGDDSF	15	1889.79	5.17103	0.005143	1000	7.45784	0.137904	49.719	0.91936
NTD_Preparation2	2	19	ADPEDPRDAGDVLGDDSF	15	1889.79	5.16393	0.004158	10000	7.47461	0.070784	49.8307	0.471893
NTD_Preparation3	2	19	ADPEDPRDAGDVLGDDSF	15	1889.79	5.15943	0.004329	0	0	0	0	0
NTD_Preparation3	2	19	ADPEDPRDAGDVLGDDSF	15	1889.79	5.16683	0.007511	10	7.60164	0.095389	50.6776	0.635927
NTD_Preparation3	2	19	ADPEDPRDAGDVLGDDSF	15	1889.79	5.16531	0.001741	30	7.65917	0.108085	51.0611	0.720567
NTD_Preparation3	2	19	ADPEDPRDAGDVLGDDSF	15	1889.79	5.16341	0.004411	100	7.38531	0.064604	49.2354	0.430693
NTD_Preparation3	2	19	ADPEDPRDAGDVLGDDSF	15	1889.79	5.17834	0.005935	1000	7.275	0.144424	48.5	0.962827
NTD_Preparation3	2	19	ADPEDPRDAGDVLGDDSF	15	1889.79	5.16954	0.00422	10000	7.33642	0.090386	48.9095	0.602573
IDR_Preparation1	2	24	ADPEDPRDAGDVLGDDSFPLSSL	19	2387.08	5.67523	0.004422	0	0	0	0	0
IDR_Preparation1	2	24	ADPEDPRDAGDVLGDDSFPLSSL	19	2387.08	5.68467	0.000632	10	10.339	0.055097	54.4155	0.289984
IDR_Preparation1	2	24	ADPEDPRDAGDVLGDDSFPLSSL	19	2387.08	5.66993	0.003691	30	10.572	0.02345	55.6423	0.123421
IDR_Preparation1	2	24	ADPEDPRDAGDVLGDDSFPLSSL	19	2387.08	5.68171	0.003	100	10.2713	0.038062	54.0597	0.200326
IDR_Preparation1	2	24	ADPEDPRDAGDVLGDDSFPLSSL	19	2387.08	5.69402	0.000947	1000	10.3438	0.057848	54.4408	0.304463
IDR_Preparation1	2	24	ADPEDPRDAGDVLGDDSFPLSSL	19	2387.08	5.69249	0.006784	10000	10.0907	0.125107	53.1089	0.658458
IDR_Preparation2	2	24	ADPEDPRDAGDVLGDDSFPLSSL	19	2387.08	5.67243	0.002399	0	0	0	0	0
IDR_Preparation2	2	24	ADPEDPRDAGDVLGDDSFPLSSL	19	2387.08	5.67889	0.008648	10	10.4882	0.024016	55.2008	0.1264
IDR_Preparation2	2	24	ADPEDPRDAGDVLGDDSFPLSSL	19	2387.08	5.67673	0.002853	30	10.6325	0.074914	55.9605	0.394284
IDR_Preparation2	2	24	ADPEDPRDAGDVLGDDSFPLSSL	19	2387.08	5.68191	0.003935	100	10.2289	0.12258	53.8363	0.645158
IDR_Preparation2	2	24	ADPEDPRDAGDVLGDDSFPLSSL	19	2387.08	5.6885	0.003347	1000	10.1702	0.097454	53.5275	0.512916
IDR_Preparation2	2	24	ADPEDPRDAGDVLGDDSFPLSSL	19	2387.08	5.69021	0.00593	10000	10.0386	0.038908	52.8347	0.204779
IDR_Preparation3	2	24	ADPEDPRDAGDVLGDDSFPLSSL	19	2387.08	5.68175	0.003967	0	0	0	0	0
IDR_Preparation3	2	24	ADPEDPRDAGDVLGDDSFPLSSL	19	2387.08	5.68063	0.001489	10	10.5657	0.022007	55.609	0.115826
IDR_Preparation3	2	24	ADPEDPRDAGDVLGDDSFPLSSL	19	2387.08	5.67914	0.001696	30	10.5998	0.022179	55.7885	0.116732
IDR_Preparation3	2	24	ADPEDPRDAGDVLGDDSFPLSSL	19	2387.08	5.68412	0.007042	100	10.2867	0.024617	54.1405	0.129563
IDR_Preparation3	2	24	ADPEDPRDAGDVLGDDSFPLSSL	19	2387.08	5.6982	0.005283	1000	10.2343	0.090509	53.8648	0.476363
IDR_Preparation3	2	24	ADPEDPRDAGDVLGDDSFPLSSL	19	2387.08	5.6925	0.003123	10000	10.2257	0.095763	53.8195	0.504016
NTD_Preparation1	2	24	ADPEDPRDAGDVLGDDSFPLSSL	19	2387.08	5.68334	0.00412	0	0	0	0	0
NTD_Preparation1	2	24	ADPEDPRDAGDVLGDDSFPLSSL	19	2387.08	5.73972	0.007592	10	10.3777	0.157002	54.6195	0.826326
NTD_Preparation1	2	24	ADPEDPRDAGDVLGDDSFPLSSL	19	2387.08	5.70846	0.003484	30	10.6745	0.132289	56.1818	0.696258
NTD_Preparation1	2	24	ADPEDPRDAGDVLGDDSFPLSSL	19	2387.08	5.69827	0.005478	100	10.4536	0.211371	55.019	1.11248
NTD_Preparation1	2	24	ADPEDPRDAGDVLGDDSFPLSSL	19	2387.08	5.69912	0.002239	1000	10.362	0.199801	54.5369	1.05158
NTD_Preparation1	2	24	ADPEDPRDAGDVLGDDSFPLSSL	19	2387.08	5.7019	0.00484	10000	10.3184	0.233794	54.3074	1.23049
NTD_Preparation2	2	24	ADPEDPRDAGDVLGDDSFPLSSL	19	2387.08	5.68098	0.002892	0	0	0	0	0
NTD_Preparation2	2	24	ADPEDPRDAGDVLGDDSFPLSSL	19	2387.08	5.6847	0.00221	10	10.658	0.216592	56.0946	1.13996
NTD_Preparation2	2	24	ADPEDPRDAGDVLGDDSFPLSSL	19	2387.08	5.68572	0.005492	30	10.7121	0.118813	56.3795	0.625332
NTD_Preparation2	2	24	ADPEDPRDAGDVLGDDSFPLSSL	19	2387.08	5.69055	0.005395	100	10.3285	0.150242	54.3604	0.790747
NTD_Preparation2	2	24	ADPEDPRDAGDVLGDDSFPLSSL	19	2387.08	5.68697	0.002026	1000	10.4085	0.19552	54.7817	1.02905
NTD_Preparation2	2	24	ADPEDPRDAGDVLGDDSFPLSSL	19	2387.08	5.68544	0.004974	10000	10.3958	0.142077	54.7147	0.747774
NTD_Preparation3	2	24	ADPEDPRDAGDVLGDDSFPLSSL	19	2387.08	5.67386	0.001673	0	0	0	0	0
NTD_Preparation3	2	24	ADPEDPRDAGDVLGDDSFPLSSL	19	2387.08	5.68851	0.006158	10	10.517	0.133261	55.3526	0.701374
NTD_Preparation3	2	24	ADPEDPRDAGDVLGDDSFPLSSL	19	2387.08	5.68298	0.002935	30	10.5678	0.182073	55.6202	0.958279
NTD_Preparation3	2	24	ADPEDPRDAGDVLGDDSFPLSSL	19	2387.08	5.68163	0.001295	100	10.216	0.114203	53.7683	0.601068
NTD_Preparation3	2	24	ADPEDPRDAGDVLGDDSFPLSSL	19	2387.08	5.69411	0.006723	1000	10.3837	0.073812	54.6511	0.388484
NTD_Preparation3	2	24	ADPEDPRDAGDVLGDDSFPLSSL	19	2387.08	5.68523	0.007478	10000	10.1705	0.146687	53.5292	0.772037
IDR_Preparation1	15	24	GDDSFPLSSL	8	1036.47	5.69215	0.00173	0	0	0	0	0
IDR_Preparation1	15	24	GDDSFPLSSL	8	1036.47	5.69739	0.001346	10	4.53362	0.016096	56.6703	0.2012
IDR_Preparation1	15	24	GDDSFPLSSL	8	1036.47	5.68337	0.001521	30	4.5965	0.020756	57.4563	0.25945
IDR_Preparation1	15	24	GDDSFPLSSL	8	1036.47	5.69796	0.004765	100	4.44903	0.016515	55.6129	0.206437
IDR_Preparation1	15	24	GDDSFPLSSL	8	1036.47	5.70636	0.002022	1000	4.49019	0.03728	56.1273	0.466
IDR_Preparation1	15	24	GDDSFPLSSL	8	1036.47	5.70694	0.006596	10000	4.34976	0.045822	54.3719	0.572775
IDR_Preparation2	15	24	GDDSFPLSSL	8	1036.47	5.69205	0.002576	0	0	0	0	0
IDR_Preparation2	15	24	GDDSFPLSSL	8	1036.47	5.69224	0.007561	10	4.54335	0.00583	56.7919	0.072875
IDR_Preparation2	15	24	GDDSFPLSSL	8	1036.47	5.69108	0.002174	30	4.61595	0.044744	57.6994	0.5593
IDR_Preparation2	15	24	GDDSFPLSSL	8	1036.47	5.69627	0.003723	100	4.41958	0.058747	55.2447	0.734337
IDR_Preparation2	15	24	GDDSFPLSSL	8	1036.47	5.70289	0.002959	1000	4.416	0.025117	55.2	0.313963
IDR_Preparation2	15	24	GDDSFPLSSL	8	1036.47	5.70381	0.005199	10000	4.37837	0.03964	54.7297	0.4955
IDR_Preparation3	15	24	GDDSFPLSSL	8	1036.47	5.69781	0.004067	0	0	0	0	0
IDR_Preparation3	15	24	GDDSFPLSSL	8	1036.47	5.69166	0.000605	10	4.56806	0.028664	57.1008	0.3583
IDR_Preparation3	15	24	GDDSFPLSSL	8	1036.47	5.69097	0.00094	30	4.6034	0.0215	57.5425	0.26875
IDR_Preparation3	15	24	GDDSFPLSSL	8	1036.47	5.70025	0.006851	100	4.452	0.030138	55.65	0.376725
IDR_Preparation3	15	24	GDDSFPLSSL	8	1036.47	5.71206	0.004524	1000	4.4324	0.025339	55.405	0.316738
IDR_Preparation3	15	24	GDDSFPLSSL	8	1036.47	5.70473	0.004261	10000	4.41362	0.062223	55.1702	0.777787
NTD_Preparation1	15	24	GDDSFPLSSL	8	1036.47	5.70223	0.001226	0	0	0	0	0
NTD_Preparation1	15	24	GDDSFPLSSL	8	1036.47	5.75817	0.004557	10	4.51503	0.049015	56.4379	0.612688
NTD_Preparation1	15	24	GDDSFPLSSL	8	1036.47	5.72545	0.002101	30	4.55583	0.068229	56.9479	0.852862
NTD_Preparation1	15	24	GDDSFPLSSL	8	1036.47	5.71445	0.007412	100	4.51342	0.077627	56.4178	0.970338
NTD_Preparation1	15	24	GDDSFPLSSL	8	1036.47	5.71319	0.002264	1000	4.4894	0.084021	56.1175	1.05026
NTD_Preparation1	15	24	GDDSFPLSSL	8	1036.47	5.71715	0.001498	10000	4.47138	0.101654	55.8922	1.27067
NTD_Preparation2	15	24	GDDSFPLSSL	8	1036.47	5.6981	0.00445	0	0	0	0	0
NTD_Preparation2	15	24	GDDSFPLSSL	8	1036.47	5.70101	0.002709	10	4.63826	0.063966	57.9782	0.799575
NTD_Preparation2	15	24	GDDSFPLSSL	8	1036.47	5.70206	0.00447	30	4.61674	0.071561	57.7093	0.894513
NTD_Preparation2	15	24	GDDSFPLSSL	8	1036.47	5.70571	0.002245	100	4.52177	0.04015	56.5221	0.501875
NTD_Preparation2	15	24	GDDSFPLSSL	8	1036.47	5.70269	0.002903	1000	4.56208	0.029124	57.026	0.36405
NTD_Preparation2	15	24	GDDSFPLSSL	8	1036.47	5.69922	0.006505	10000	4.41874	0.064451	55.2342	0.805637
NTD_Preparation3	15	24	GDDSFPLSSL	8	1036.47	5.68847	0.002855	0	0	0	0	0
NTD_Preparation3	15	24	GDDSFPLSSL	8	1036.47	5.701	0.006982	10	4.58426	0.043736	57.3032	0.5467
NTD_Preparation3	15	24	GDDSFPLSSL	8	1036.47	5.69871	0.003028	30	4.57568	0.042729	57.196	0.534112
NTD_Preparation3	15	24	GDDSFPLSSL	8	1036.47	5.6946	0.002184	100	4.44751	0.082526	55.5938	1.03158
NTD_Preparation3	15	24	GDDSFPLSSL	8	1036.47	5.71139	0.006968	1000	4.41686	0.046255	55.2108	0.578187
NTD_Preparation3	15	24	GDDSFPLSSL	8	1036.47	5.69883	0.007397	10000	4.40158	0.027199	55.0198	0.339987
IDR_Preparation1	28	53	FEVEDTPSPAEPSRGPPGAVDGKQNL	20	2693.29	4.42565	0.00194	0	0	0	0	0
IDR_Preparation1	28	53	FEVEDTPSPAEPSRGPPGAVDGKQNL	20	2693.29	4.42995	0.002425	10	12.4036	0.053538	62.0179	0.26769
IDR_Preparation1	28	53	FEVEDTPSPAEPSRGPPGAVDGKQNL	20	2693.29	4.40905	0.002111	30	12.7188	0.058653	63.5941	0.293265
IDR_Preparation1	28	53	FEVEDTPSPAEPSRGPPGAVDGKQNL	20	2693.29	4.41568	0.003036	100	12.3565	0.046216	61.7823	0.23108
IDR_Preparation1	28	53	FEVEDTPSPAEPSRGPPGAVDGKQNL	20	2693.29	4.43178	0.010707	1000	12.3312	0.135143	61.6562	0.675715
IDR_Preparation1	28	53	FEVEDTPSPAEPSRGPPGAVDGKQNL	20	2693.29	4.43549	0.006253	10000	12.112	0.185637	60.5602	0.928185
IDR_Preparation2	28	53	FEVEDTPSPAEPSRGPPGAVDGKQNL	20	2693.29	4.42157	0.002484	0	0	0	0	0
IDR_Preparation2	28	53	FEVEDTPSPAEPSRGPPGAVDGKQNL	20	2693.29	4.4153	0.009761	10	12.5535	0.023198	62.7677	0.11599
IDR_Preparation2	28	53	FEVEDTPSPAEPSRGPPGAVDGKQNL	20	2693.29	4.40615	0.006368	30	12.7134	0.085881	63.567	0.429405
IDR_Preparation2	28	53	FEVEDTPSPAEPSRGPPGAVDGKQNL	20	2693.29	4.4135	0.004638	100	12.2331	0.085035	61.1655	0.425175
IDR_Preparation2	28	53	FEVEDTPSPAEPSRGPPGAVDGKQNL	20	2693.29	4.42063	0.001449	1000	12.185	0.012947	60.925	0.064735
IDR_Preparation2	28	53	FEVEDTPSPAEPSRGPPGAVDGKQNL	20	2693.29	4.43682	0.003394	10000	12.1579	0.026118	60.7895	0.13059
IDR_Preparation3	28	53	FEVEDTPSPAEPSRGPPGAVDGKQNL	20	2693.29	4.43135	0.005146	0	0	0	0	0
IDR_Preparation3	28	53	FEVEDTPSPAEPSRGPPGAVDGKQNL	20	2693.29	4.4177	0.000923	10	12.6834	0.044804	63.4172	0.22402
IDR_Preparation3	28	53	FEVEDTPSPAEPSRGPPGAVDGKQNL	20	2693.29	4.41138	0.000615	30	12.6884	0.05835	63.442	0.29175
IDR_Preparation3	28	53	FEVEDTPSPAEPSRGPPGAVDGKQNL	20	2693.29	4.41783	0.006157	100	12.3497	0.090158	61.7483	0.45079
IDR_Preparation3	28	53	FEVEDTPSPAEPSRGPPGAVDGKQNL	20	2693.29	4.43754	0.004849	1000	12.2263	0.139195	61.1317	0.695975
IDR_Preparation3	28	53	FEVEDTPSPAEPSRGPPGAVDGKQNL	20	2693.29	4.4487	0.003397	10000	12.346	0.050928	61.7301	0.25464
NTD_Preparation1	28	53	FEVEDTPSPAEPSRGPPGAVDGKQNL	20	2693.29	4.45765	0.002508	0	0	0	0	0
NTD_Preparation1	28	53	FEVEDTPSPAEPSRGPPGAVDGKQNL	20	2693.29	4.51551	0.008113	10	12.6455	0.026204	63.2277	0.13102
NTD_Preparation1	28	53	FEVEDTPSPAEPSRGPPGAVDGKQNL	20	2693.29	4.46783	0.003536	30	12.8556	0.032708	64.2778	0.16354
NTD_Preparation1	28	53	FEVEDTPSPAEPSRGPPGAVDGKQNL	20	2693.29	4.43826	0.015488	100	12.6997	0.122844	63.4984	0.61422
NTD_Preparation1	28	53	FEVEDTPSPAEPSRGPPGAVDGKQNL	20	2693.29	4.44116	0.00975	1000	12.6398	0.025996	63.1988	0.12998
NTD_Preparation1	28	53	FEVEDTPSPAEPSRGPPGAVDGKQNL	20	2693.29	4.43334	0.00308	10000	12.6786	0.018595	63.393	0.092975
NTD_Preparation2	28	53	FEVEDTPSPAEPSRGPPGAVDGKQNL	20	2693.29	4.41428	0.004888	0	0	0	0	0
NTD_Preparation2	28	53	FEVEDTPSPAEPSRGPPGAVDGKQNL	20	2693.29	4.43984	0.001809	10	12.9102	0.062271	64.5508	0.311355
NTD_Preparation2	28	53	FEVEDTPSPAEPSRGPPGAVDGKQNL	20	2693.29	4.43205	0.00475	30	12.9599	0.032977	64.7995	0.164885
NTD_Preparation2	28	53	FEVEDTPSPAEPSRGPPGAVDGKQNL	20	2693.29	4.4447	0.000236	100	12.5993	0.028535	62.9965	0.142675
NTD_Preparation2	28	53	FEVEDTPSPAEPSRGPPGAVDGKQNL	20	2693.29	4.43899	0.005308	1000	12.6142	0.038798	63.0708	0.19399
NTD_Preparation2	28	53	FEVEDTPSPAEPSRGPPGAVDGKQNL	20	2693.29	4.42917	0.00721	10000	12.5599	0.062612	62.7996	0.31306
NTD_Preparation3	28	53	FEVEDTPSPAEPSRGPPGAVDGKQNL	20	2693.29	4.42767	0.004175	0	0	0	0	0
NTD_Preparation3	28	53	FEVEDTPSPAEPSRGPPGAVDGKQNL	20	2693.29	4.42802	0.00469	10	12.7842	0.016676	63.921	0.08338
NTD_Preparation3	28	53	FEVEDTPSPAEPSRGPPGAVDGKQNL	20	2693.29	4.43734	0.001589	30	12.7583	0.012224	63.7914	0.06112
NTD_Preparation3	28	53	FEVEDTPSPAEPSRGPPGAVDGKQNL	20	2693.29	4.43192	0.001833	100	12.5388	0.057086	62.6942	0.28543
NTD_Preparation3	28	53	FEVEDTPSPAEPSRGPPGAVDGKQNL	20	2693.29	4.44848	0.004272	1000	12.4664	0.093318	62.3322	0.46659
NTD_Preparation3	28	53	FEVEDTPSPAEPSRGPPGAVDGKQNL	20	2693.29	4.44077	0.00587	10000	12.5604	0.05915	62.8019	0.29575
IDR_Preparation1	28	55	FEVEDTPSPAEPSRGPPGAVDGKQNLRM	22	2980.43	4.41287	0.001775	0	0	0	0	0
IDR_Preparation1	28	55	FEVEDTPSPAEPSRGPPGAVDGKQNLRM	22	2980.43	4.42086	0.002052	10	14.5561	0.188287	66.1639	0.85585
IDR_Preparation1	28	55	FEVEDTPSPAEPSRGPPGAVDGKQNLRM	22	2980.43	4.40367	0.001575	30	14.7554	0.084505	67.07	0.384114
IDR_Preparation1	28	55	FEVEDTPSPAEPSRGPPGAVDGKQNLRM	22	2980.43	4.40704	0.001854	100	14.5875	0.153622	66.3069	0.698282
IDR_Preparation1	28	55	FEVEDTPSPAEPSRGPPGAVDGKQNLRM	22	2980.43	4.42292	0.010446	1000	14.6084	0.151888	66.4019	0.6904
IDR_Preparation1	28	55	FEVEDTPSPAEPSRGPPGAVDGKQNLRM	22	2980.43	4.43044	0.004206	10000	14.1218	0.274435	64.19	1.24743
IDR_Preparation2	28	55	FEVEDTPSPAEPSRGPPGAVDGKQNLRM	22	2980.43	4.41591	0.004443	0	0	0	0	0
IDR_Preparation2	28	55	FEVEDTPSPAEPSRGPPGAVDGKQNLRM	22	2980.43	4.40872	0.010131	10	14.7826	0.077288	67.1935	0.351309
IDR_Preparation2	28	55	FEVEDTPSPAEPSRGPPGAVDGKQNLRM	22	2980.43	4.40172	0.004672	30	14.8817	0.156297	67.6442	0.710441
IDR_Preparation2	28	55	FEVEDTPSPAEPSRGPPGAVDGKQNLRM	22	2980.43	4.41155	0.00496	100	14.5376	0.099213	66.0799	0.450968
IDR_Preparation2	28	55	FEVEDTPSPAEPSRGPPGAVDGKQNLRM	22	2980.43	4.41853	0.001601	1000	14.1666	0.167966	64.3936	0.763482
IDR_Preparation2	28	55	FEVEDTPSPAEPSRGPPGAVDGKQNLRM	22	2980.43	4.43336	0.005726	10000	14.3693	0.081267	65.3148	0.369395
IDR_Preparation3	28	55	FEVEDTPSPAEPSRGPPGAVDGKQNLRM	22	2980.43	4.42208	0.005193	0	0	0	0	0
IDR_Preparation3	28	55	FEVEDTPSPAEPSRGPPGAVDGKQNLRM	22	2980.43	4.40957	0.000667	10	14.8664	0.163374	67.5746	0.742609
IDR_Preparation3	28	55	FEVEDTPSPAEPSRGPPGAVDGKQNLRM	22	2980.43	4.40539	0.000257	30	14.8118	0.130599	67.3265	0.593632
IDR_Preparation3	28	55	FEVEDTPSPAEPSRGPPGAVDGKQNLRM	22	2980.43	4.41092	0.005323	100	14.5636	0.26801	66.1984	1.21823
IDR_Preparation3	28	55	FEVEDTPSPAEPSRGPPGAVDGKQNLRM	22	2980.43	4.43061	0.004968	1000	14.3686	0.102165	65.3117	0.464386
IDR_Preparation3	28	55	FEVEDTPSPAEPSRGPPGAVDGKQNLRM	22	2980.43	4.44084	0.002521	10000	14.4115	0.082752	65.5067	0.376145
NTD_Preparation1	28	55	FEVEDTPSPAEPSRGPPGAVDGKQNLRM	22	2980.43	4.44776	0.002149	0	0	0	0	0
NTD_Preparation1	28	55	FEVEDTPSPAEPSRGPPGAVDGKQNLRM	22	2980.43	4.5066	0.007477	10	14.8796	0.015838	67.6344	0.0719909
NTD_Preparation1	28	55	FEVEDTPSPAEPSRGPPGAVDGKQNLRM	22	2980.43	4.45953	0.002901	30	15.0658	0.011166	68.4809	0.0507545
NTD_Preparation1	28	55	FEVEDTPSPAEPSRGPPGAVDGKQNLRM	22	2980.43	4.42814	0.017376	100	15.0383	0.140669	68.356	0.639405
NTD_Preparation1	28	55	FEVEDTPSPAEPSRGPPGAVDGKQNLRM	22	2980.43	4.43046	0.009671	1000	14.9085	0.020438	67.7658	0.0929
NTD_Preparation1	28	55	FEVEDTPSPAEPSRGPPGAVDGKQNLRM	22	2980.43	4.42546	0.002593	10000	14.861	0.036022	67.55	0.163736
NTD_Preparation2	28	55	FEVEDTPSPAEPSRGPPGAVDGKQNLRM	22	2980.43	4.40602	0.003297	0	0	0	0	0
NTD_Preparation2	28	55	FEVEDTPSPAEPSRGPPGAVDGKQNLRM	22	2980.43	4.42963	0.001729	10	15.24	0.095657	69.2728	0.434805
NTD_Preparation2	28	55	FEVEDTPSPAEPSRGPPGAVDGKQNLRM	22	2980.43	4.42317	0.003323	30	15.3545	0.022063	69.793	0.100286
NTD_Preparation2	28	55	FEVEDTPSPAEPSRGPPGAVDGKQNLRM	22	2980.43	4.43456	0.000577	100	14.8672	0.032049	67.5782	0.145677
NTD_Preparation2	28	55	FEVEDTPSPAEPSRGPPGAVDGKQNLRM	22	2980.43	4.43053	0.004195	1000	14.8861	0.046491	67.6642	0.211323
NTD_Preparation2	28	55	FEVEDTPSPAEPSRGPPGAVDGKQNLRM	22	2980.43	4.42148	0.007309	10000	14.8111	0.092612	67.3232	0.420964
NTD_Preparation3	28	55	FEVEDTPSPAEPSRGPPGAVDGKQNLRM	22	2980.43	4.41802	0.004036	0	0	0	0	0
NTD_Preparation3	28	55	FEVEDTPSPAEPSRGPPGAVDGKQNLRM	22	2980.43	4.41915	0.005395	10	15.0452	0.019637	68.3873	0.0892591
NTD_Preparation3	28	55	FEVEDTPSPAEPSRGPPGAVDGKQNLRM	22	2980.43	4.42817	0.002648	30	14.9419	0.038821	67.9177	0.176459
NTD_Preparation3	28	55	FEVEDTPSPAEPSRGPPGAVDGKQNLRM	22	2980.43	4.42248	0.001426	100	14.808	0.072084	67.3089	0.327655
NTD_Preparation3	28	55	FEVEDTPSPAEPSRGPPGAVDGKQNLRM	22	2980.43	4.43904	0.003399	1000	14.6378	0.165367	66.5353	0.751668
NTD_Preparation3	28	55	FEVEDTPSPAEPSRGPPGAVDGKQNLRM	22	2980.43	4.43455	0.005015	10000	14.7862	0.1841	67.2101	0.836818
IDR_Preparation1	29	53	EVEDTPSPAEPSRGPPGAVDGKQNL	19	2546.22	4.13746	0.00288	0	0	0	0	0
IDR_Preparation1	29	53	EVEDTPSPAEPSRGPPGAVDGKQNL	19	2546.22	4.14286	0.002907	10	12.2102	0.064703	64.2643	0.340542
IDR_Preparation1	29	53	EVEDTPSPAEPSRGPPGAVDGKQNL	19	2546.22	4.11967	0.001411	30	12.4753	0.014324	65.6596	0.0753895
IDR_Preparation1	29	53	EVEDTPSPAEPSRGPPGAVDGKQNL	19	2546.22	4.12181	0.003049	100	12.2063	0.047641	64.2438	0.250742
IDR_Preparation1	29	53	EVEDTPSPAEPSRGPPGAVDGKQNL	19	2546.22	4.14025	0.010074	1000	12.2184	0.07901	64.3072	0.415842
IDR_Preparation1	29	53	EVEDTPSPAEPSRGPPGAVDGKQNL	19	2546.22	4.14803	0.005624	10000	12.0135	0.060338	63.229	0.317568
IDR_Preparation2	29	53	EVEDTPSPAEPSRGPPGAVDGKQNL	19	2546.22	4.13332	0.001282	0	0	0	0	0
IDR_Preparation2	29	53	EVEDTPSPAEPSRGPPGAVDGKQNL	19	2546.22	4.12389	0.011427	10	12.3863	0.029418	65.1909	0.154832
IDR_Preparation2	29	53	EVEDTPSPAEPSRGPPGAVDGKQNL	19	2546.22	4.1134	0.005773	30	12.5241	0.071452	65.9165	0.376063
IDR_Preparation2	29	53	EVEDTPSPAEPSRGPPGAVDGKQNL	19	2546.22	4.12235	0.003493	100	12.1417	0.080491	63.9036	0.423637
IDR_Preparation2	29	53	EVEDTPSPAEPSRGPPGAVDGKQNL	19	2546.22	4.13258	0.003022	1000	12.0305	0.036788	63.3185	0.193621
IDR_Preparation2	29	53	EVEDTPSPAEPSRGPPGAVDGKQNL	19	2546.22	4.14754	0.005688	10000	11.981	0.027526	63.0577	0.144874
IDR_Preparation3	29	53	EVEDTPSPAEPSRGPPGAVDGKQNL	19	2546.22	4.14046	0.001151	0	0	0	0	0
IDR_Preparation3	29	53	EVEDTPSPAEPSRGPPGAVDGKQNL	19	2546.22	4.12686	0.00151	10	12.4529	0.044092	65.5418	0.232063
IDR_Preparation3	29	53	EVEDTPSPAEPSRGPPGAVDGKQNL	19	2546.22	4.12105	0.001658	30	12.5147	0.036143	65.8666	0.190226
IDR_Preparation3	29	53	EVEDTPSPAEPSRGPPGAVDGKQNL	19	2546.22	4.12735	0.007753	100	12.1069	0.051246	63.7206	0.269716
IDR_Preparation3	29	53	EVEDTPSPAEPSRGPPGAVDGKQNL	19	2546.22	4.14778	0.006541	1000	12.0527	0.109511	63.4352	0.576374
IDR_Preparation3	29	53	EVEDTPSPAEPSRGPPGAVDGKQNL	19	2546.22	4.16343	0.002705	10000	12.1294	0.041569	63.8391	0.218784
NTD_Preparation1	29	53	EVEDTPSPAEPSRGPPGAVDGKQNL	19	2546.22	4.16498	0.002201	0	0	0	0	0
NTD_Preparation1	29	53	EVEDTPSPAEPSRGPPGAVDGKQNL	19	2546.22	4.21835	0.005053	10	12.4176	0.104956	65.3557	0.5524
NTD_Preparation1	29	53	EVEDTPSPAEPSRGPPGAVDGKQNL	19	2546.22	4.17588	0.001821	30	12.5897	0.030038	66.2614	0.158095
NTD_Preparation1	29	53	EVEDTPSPAEPSRGPPGAVDGKQNL	19	2546.22	4.14308	0.017163	100	12.5059	0.048698	65.8205	0.256305
NTD_Preparation1	29	53	EVEDTPSPAEPSRGPPGAVDGKQNL	19	2546.22	4.14652	0.012181	1000	12.4389	0.031951	65.4678	0.168163
NTD_Preparation1	29	53	EVEDTPSPAEPSRGPPGAVDGKQNL	19	2546.22	4.13737	0.004315	10000	12.4389	0.066409	65.4678	0.349521
NTD_Preparation2	29	53	EVEDTPSPAEPSRGPPGAVDGKQNL	19	2546.22	4.11498	0.003253	0	0	0	0	0
NTD_Preparation2	29	53	EVEDTPSPAEPSRGPPGAVDGKQNL	19	2546.22	4.14447	0.00197	10	12.7522	0.047997	67.1169	0.252616
NTD_Preparation2	29	53	EVEDTPSPAEPSRGPPGAVDGKQNL	19	2546.22	4.13724	0.004907	30	12.7217	0.032921	66.9564	0.173268
NTD_Preparation2	29	53	EVEDTPSPAEPSRGPPGAVDGKQNL	19	2546.22	4.14954	0.001885	100	12.3738	0.041374	65.1252	0.217758
NTD_Preparation2	29	53	EVEDTPSPAEPSRGPPGAVDGKQNL	19	2546.22	4.14799	0.004877	1000	12.3543	0.058121	65.0229	0.3059
NTD_Preparation2	29	53	EVEDTPSPAEPSRGPPGAVDGKQNL	19	2546.22	4.1342	0.00787	10000	12.3815	0.081557	65.1657	0.429247
NTD_Preparation3	29	53	EVEDTPSPAEPSRGPPGAVDGKQNL	19	2546.22	4.13309	0.003684	0	0	0	0	0
NTD_Preparation3	29	53	EVEDTPSPAEPSRGPPGAVDGKQNL	19	2546.22	4.13144	0.006674	10	12.6024	0.040934	66.3284	0.215442
NTD_Preparation3	29	53	EVEDTPSPAEPSRGPPGAVDGKQNL	19	2546.22	4.1421	0.001529	30	12.5253	0.045021	65.9225	0.236953
NTD_Preparation3	29	53	EVEDTPSPAEPSRGPPGAVDGKQNL	19	2546.22	4.14143	0.004603	100	12.369	0.021328	65.0998	0.112253
NTD_Preparation3	29	53	EVEDTPSPAEPSRGPPGAVDGKQNL	19	2546.22	4.15988	0.003567	1000	12.2099	0.086573	64.2628	0.455647
NTD_Preparation3	29	53	EVEDTPSPAEPSRGPPGAVDGKQNL	19	2546.22	4.15179	0.005107	10000	12.3218	0.107867	64.8516	0.567721
IDR_Preparation1	71	75	LLEST	4	561.301	4.20023	0.003056	0	0	0	0	0
IDR_Preparation1	71	75	LLEST	4	561.301	4.21306	0.003275	10	2.1195	0.013963	52.9875	0.349075
IDR_Preparation1	71	75	LLEST	4	561.301	4.18496	0.004999	30	2.17482	0.008902	54.3705	0.22255
IDR_Preparation1	71	75	LLEST	4	561.301	4.1897	0.005101	100	2.07207	0.010453	51.8019	0.261325
IDR_Preparation1	71	75	LLEST	4	561.301	4.20653	0.009897	1000	2.10016	0.026693	52.5041	0.667325
IDR_Preparation1	71	75	LLEST	4	561.301	4.21827	0.008821	10000	2.05009	0.010217	51.2522	0.255425
IDR_Preparation2	71	75	LLEST	4	561.301	4.37703	0.183301	0	0	0	0	0
IDR_Preparation2	71	75	LLEST	4	561.301	4.19401	0.01072	10	2.10988	0.031457	52.7471	0.786425
IDR_Preparation2	71	75	LLEST	4	561.301	4.18187	0.007927	30	2.13619	0.039756	53.4046	0.9939
IDR_Preparation2	71	75	LLEST	4	561.301	4.18498	0.010153	100	2.04277	0.039136	51.0692	0.9784
IDR_Preparation2	71	75	LLEST	4	561.301	4.20107	0.002524	1000	2.02304	0.036285	50.5759	0.907125
IDR_Preparation2	71	75	LLEST	4	561.301	4.21477	0.001764	10000	2.00259	0.03401	50.0647	0.85025
IDR_Preparation3	71	75	LLEST	4	561.301	4.21041	0.003643	0	0	0	0	0
IDR_Preparation3	71	75	LLEST	4	561.301	4.19306	0.00068	10	2.18729	0.010607	54.6822	0.265175
IDR_Preparation3	71	75	LLEST	4	561.301	4.1856	0.005584	30	2.18567	0.010987	54.6417	0.274675
IDR_Preparation3	71	75	LLEST	4	561.301	4.1919	0.002522	100	2.11471	0.012554	52.8678	0.31385
IDR_Preparation3	71	75	LLEST	4	561.301	4.21781	0.00557	1000	2.06935	0.023307	51.7337	0.582675
IDR_Preparation3	71	75	LLEST	4	561.301	4.23287	0.003565	10000	2.10894	0.020021	52.7235	0.500525
NTD_Preparation1	71	75	LLEST	4	561.301	4.23879	0.000704	0	0	0	0	0
NTD_Preparation1	71	75	LLEST	4	561.301	4.57006	0.148507	10	2.23437	0.014499	55.8593	0.362475
NTD_Preparation1	71	75	LLEST	4	561.301	4.24939	0.001997	30	2.23037	0.020563	55.7593	0.514075
NTD_Preparation1	71	75	LLEST	4	561.301	4.20822	0.018187	100	2.17961	0.055251	54.4903	1.38128
NTD_Preparation1	71	75	LLEST	4	561.301	4.38589	0.18653	1000	2.16081	0.048848	54.0202	1.2212
NTD_Preparation1	71	75	LLEST	4	561.301	4.20493	0.002392	10000	2.09992	0.042272	52.498	1.0568
NTD_Preparation2	71	75	LLEST	4	561.301	4.18734	0.002816	0	0	0	0	0
NTD_Preparation2	71	75	LLEST	4	561.301	4.21859	0.001818	10	2.25182	0.059042	56.2954	1.47605
NTD_Preparation2	71	75	LLEST	4	561.301	4.21072	0.005962	30	2.25005	0.024419	56.2512	0.610475
NTD_Preparation2	71	75	LLEST	4	561.301	4.2272	0.001054	100	2.21198	0.040591	55.2995	1.01477
NTD_Preparation2	71	75	LLEST	4	561.301	4.22376	0.006687	1000	2.15007	0.068435	53.7519	1.71087
NTD_Preparation2	71	75	LLEST	4	561.301	4.21002	0.010628	10000	2.09146	0.035004	52.2866	0.8751
NTD_Preparation3	71	75	LLEST	4	561.301	4.20851	0.004367	0	0	0	0	0
NTD_Preparation3	71	75	LLEST	4	561.301	4.2047	0.003705	10	2.2327	0.01091	55.8176	0.27275
NTD_Preparation3	71	75	LLEST	4	561.301	4.21776	0.000679	30	2.23778	0.021121	55.9445	0.528025
NTD_Preparation3	71	75	LLEST	4	561.301	4.21441	0.002884	100	2.1937	0.021845	54.8424	0.546125
NTD_Preparation3	71	75	LLEST	4	561.301	4.23299	0.004816	1000	2.10645	0.05409	52.6614	1.35225
NTD_Preparation3	71	75	LLEST	4	561.301	4.22278	0.006392	10000	2.07577	0.044884	51.8942	1.1221
IDR_Preparation1	72	77	LESTIY	5	724.364	4.88238	0.002129	0	0	0	0	0
IDR_Preparation1	72	77	LESTIY	5	724.364	4.88741	0.002041	10	2.94812	0.00847	58.9624	0.1694
IDR_Preparation1	72	77	LESTIY	5	724.364	4.87209	0.001415	30	2.97102	0.009952	59.4204	0.19904
IDR_Preparation1	72	77	LESTIY	5	724.364	4.8772	0.002857	100	2.89592	0.016745	57.9183	0.3349
IDR_Preparation1	72	77	LESTIY	5	724.364	4.89517	0.011177	1000	2.90746	0.021131	58.1492	0.42262
IDR_Preparation1	72	77	LESTIY	5	724.364	4.89498	0.006194	10000	2.84282	0.01976	56.8564	0.3952
IDR_Preparation2	72	77	LESTIY	5	724.364	4.88068	0.002547	0	0	0	0	0
IDR_Preparation2	72	77	LESTIY	5	724.364	4.87596	0.009538	10	2.91917	0.009325	58.3833	0.1865
IDR_Preparation2	72	77	LESTIY	5	724.364	4.87096	0.005473	30	2.94673	0.027398	58.9346	0.54796
IDR_Preparation2	72	77	LESTIY	5	724.364	4.87539	0.005246	100	2.83173	0.032696	56.6346	0.65392
IDR_Preparation2	72	77	LESTIY	5	724.364	4.88258	0.001446	1000	2.83203	0.011646	56.6406	0.23292
IDR_Preparation2	72	77	LESTIY	5	724.364	4.89478	0.003288	10000	2.79199	0.016568	55.8399	0.33136
IDR_Preparation3	72	77	LESTIY	5	724.364	4.8876	0.005495	0	0	0	0	0
IDR_Preparation3	72	77	LESTIY	5	724.364	4.87606	0.000931	10	2.97077	0.017118	59.4154	0.34236
IDR_Preparation3	72	77	LESTIY	5	724.364	4.87599	0.001968	30	2.97373	0.02461	59.4746	0.4922
IDR_Preparation3	72	77	LESTIY	5	724.364	4.87967	0.005255	100	2.87477	0.00589	57.4954	0.1178
IDR_Preparation3	72	77	LESTIY	5	724.364	4.89627	0.004868	1000	2.85615	0.014738	57.1229	0.29476
IDR_Preparation3	72	77	LESTIY	5	724.364	4.90497	0.004712	10000	2.8674	0.012007	57.348	0.24014
NTD_Preparation1	72	77	LESTIY	5	724.364	4.90755	0.002869	0	0	0	0	0
NTD_Preparation1	72	77	LESTIY	5	724.364	4.96311	0.004267	10	2.98013	0.038403	59.6025	0.76806
NTD_Preparation1	72	77	LESTIY	5	724.364	4.92305	0.001648	30	3.00356	0.034935	60.0712	0.6987
NTD_Preparation1	72	77	LESTIY	5	724.364	4.89574	0.013104	100	2.92944	0.05619	58.5888	1.1238
NTD_Preparation1	72	77	LESTIY	5	724.364	4.89719	0.008035	1000	2.9252	0.049538	58.5039	0.99076
NTD_Preparation1	72	77	LESTIY	5	724.364	4.89429	0.003225	10000	2.89395	0.04472	57.8789	0.8944
NTD_Preparation2	72	77	LESTIY	5	724.364	4.87331	0.003247	0	0	0	0	0
NTD_Preparation2	72	77	LESTIY	5	724.364	4.89335	0.000529	10	3.0047	0.038726	60.094	0.77452
NTD_Preparation2	72	77	LESTIY	5	724.364	4.89218	0.004571	30	3.00552	0.04997	60.1104	0.9994
NTD_Preparation2	72	77	LESTIY	5	724.364	4.90008	0.001633	100	2.90416	0.034397	58.0832	0.68794
NTD_Preparation2	72	77	LESTIY	5	724.364	4.89565	0.003849	1000	2.93335	0.048509	58.6671	0.97018
NTD_Preparation2	72	77	LESTIY	5	724.364	4.88647	0.007151	10000	2.88728	0.043484	57.7456	0.86968
NTD_Preparation3	72	77	LESTIY	5	724.364	4.88178	0.002644	0	0	0	0	0
NTD_Preparation3	72	77	LESTIY	5	724.364	4.88518	0.00531	10	2.96401	0.039719	59.2803	0.79438
NTD_Preparation3	72	77	LESTIY	5	724.364	4.89468	0.001563	30	2.96385	0.028948	59.2771	0.57896
NTD_Preparation3	72	77	LESTIY	5	724.364	4.89006	0.003053	100	2.90917	0.03965	58.1835	0.793
NTD_Preparation3	72	77	LESTIY	5	724.364	4.90354	0.005237	1000	2.89441	0.044283	57.8882	0.88566
NTD_Preparation3	72	77	LESTIY	5	724.364	4.89491	0.00547	10000	2.83789	0.018666	56.7578	0.37332
IDR_Preparation1	72	78	LESTIYE	6	853.406	4.7249	0.002024	0	0	0	0	0
IDR_Preparation1	72	78	LESTIYE	6	853.406	4.73312	0.002136	10	3.67635	0.023659	61.2725	0.394317
IDR_Preparation1	72	78	LESTIYE	6	853.406	4.7187	0.001738	30	3.72297	0.010724	62.0494	0.178733
IDR_Preparation1	72	78	LESTIYE	6	853.406	4.72482	0.002873	100	3.60606	0.014163	60.101	0.23605
IDR_Preparation1	72	78	LESTIYE	6	853.406	4.73834	0.009411	1000	3.62932	0.023062	60.4887	0.384367
IDR_Preparation1	72	78	LESTIYE	6	853.406	4.73989	0.005205	10000	3.55008	0.042023	59.168	0.700383
IDR_Preparation2	72	78	LESTIYE	6	853.406	4.722	0.001989	0	0	0	0	0
IDR_Preparation2	72	78	LESTIYE	6	853.406	4.72326	0.00852	10	3.63758	0.018817	60.6263	0.313617
IDR_Preparation2	72	78	LESTIYE	6	853.406	4.71946	0.005124	30	3.67251	0.027752	61.2085	0.462533
IDR_Preparation2	72	78	LESTIYE	6	853.406	4.72323	0.004389	100	3.52414	0.03021	58.7357	0.5035
IDR_Preparation2	72	78	LESTIYE	6	853.406	4.72925	0.001367	1000	3.52684	0.039394	58.7807	0.656567
IDR_Preparation2	72	78	LESTIYE	6	853.406	4.74041	0.003084	10000	3.48103	0.013967	58.0171	0.232783
IDR_Preparation3	72	78	LESTIYE	6	853.406	4.72971	0.004	0	0	0	0	0
IDR_Preparation3	72	78	LESTIYE	6	853.406	4.72474	0.000264	10	3.69893	0.012833	61.6487	0.213883
IDR_Preparation3	72	78	LESTIYE	6	853.406	4.72237	0.002515	30	3.71001	0.012309	61.8335	0.20515
IDR_Preparation3	72	78	LESTIYE	6	853.406	4.72674	0.004683	100	3.6065	0.013685	60.1083	0.228083
IDR_Preparation3	72	78	LESTIYE	6	853.406	4.74095	0.004055	1000	3.60442	0.016028	60.0738	0.267133
IDR_Preparation3	72	78	LESTIYE	6	853.406	4.74871	0.003044	10000	3.59899	0.017061	59.9832	0.28435
NTD_Preparation1	72	78	LESTIYE	6	853.406	4.75249	0.001104	0	0	0	0	0
NTD_Preparation1	72	78	LESTIYE	6	853.406	4.80588	0.00451	10	3.77018	0.059989	62.8364	0.999817
NTD_Preparation1	72	78	LESTIYE	6	853.406	4.76492	0.00386	30	3.80838	0.058151	63.4731	0.969183
NTD_Preparation1	72	78	LESTIYE	6	853.406	4.7412	0.011906	100	3.72423	0.065405	62.0706	1.09008
NTD_Preparation1	72	78	LESTIYE	6	853.406	4.7412	0.006073	1000	3.71276	0.06058	61.8792	1.00967
NTD_Preparation1	72	78	LESTIYE	6	853.406	4.73733	0.002745	10000	3.69018	0.053238	61.503	0.8873
NTD_Preparation2	72	78	LESTIYE	6	853.406	4.71708	0.002873	0	0	0	0	0
NTD_Preparation2	72	78	LESTIYE	6	853.406	4.7398	0.000893	10	3.77624	0.067549	62.9374	1.12582
NTD_Preparation2	72	78	LESTIYE	6	853.406	4.73651	0.003887	30	3.77533	0.044831	62.9222	0.747183
NTD_Preparation2	72	78	LESTIYE	6	853.406	4.74394	0.001128	100	3.66516	0.047974	61.086	0.799567
NTD_Preparation2	72	78	LESTIYE	6	853.406	4.7409	0.003968	1000	3.68185	0.063755	61.3641	1.06258
NTD_Preparation2	72	78	LESTIYE	6	853.406	4.73323	0.004843	10000	3.61905	0.05396	60.3175	0.899333
NTD_Preparation3	72	78	LESTIYE	6	853.406	4.72566	0.003201	0	0	0	0	0
NTD_Preparation3	72	78	LESTIYE	6	853.406	4.73124	0.005153	10	3.75331	0.040632	62.5552	0.6772
NTD_Preparation3	72	78	LESTIYE	6	853.406	4.73842	0.000598	30	3.75432	0.050643	62.572	0.84405
NTD_Preparation3	72	78	LESTIYE	6	853.406	4.73543	0.001671	100	3.65561	0.049194	60.9269	0.8199
NTD_Preparation3	72	78	LESTIYE	6	853.406	4.74805	0.004105	1000	3.65011	0.05615	60.8351	0.935833
NTD_Preparation3	72	78	LESTIYE	6	853.406	4.74091	0.005277	10000	3.61452	0.017125	60.242	0.285417
IDR_Preparation1	72	93	LESTIYESSVVPAPKKAPMDSL	18	2361.21	4.80067	0.002038	0	0	0	0	0
IDR_Preparation1	72	93	LESTIYESSVVPAPKKAPMDSL	18	2361.21	4.80708	0.001759	10	11.9199	0.105794	66.2217	0.587744
IDR_Preparation1	72	93	LESTIYESSVVPAPKKAPMDSL	18	2361.21	4.79497	0.000964	30	12.0607	0.05684	67.0041	0.315778
IDR_Preparation1	72	93	LESTIYESSVVPAPKKAPMDSL	18	2361.21	4.79816	0.002681	100	11.7253	0.037438	65.1406	0.207989
IDR_Preparation1	72	93	LESTIYESSVVPAPKKAPMDSL	18	2361.21	4.8148	0.011687	1000	11.8373	0.12092	65.763	0.671778
IDR_Preparation1	72	93	LESTIYESSVVPAPKKAPMDSL	18	2361.21	4.81403	0.005704	10000	11.5427	0.070279	64.1262	0.390439
IDR_Preparation2	72	93	LESTIYESSVVPAPKKAPMDSL	18	2361.21	4.80121	0.003186	0	0	0	0	0
IDR_Preparation2	72	93	LESTIYESSVVPAPKKAPMDSL	18	2361.21	4.79481	0.010278	10	11.9661	0.043293	66.4781	0.240517
IDR_Preparation2	72	93	LESTIYESSVVPAPKKAPMDSL	18	2361.21	4.79441	0.004563	30	12.0879	0.101683	67.155	0.564906
IDR_Preparation2	72	93	LESTIYESSVVPAPKKAPMDSL	18	2361.21	4.79733	0.00603	100	11.6461	0.124661	64.7006	0.692561
IDR_Preparation2	72	93	LESTIYESSVVPAPKKAPMDSL	18	2361.21	4.80272	0.001884	1000	11.6792	0.084778	64.8844	0.470989
IDR_Preparation2	72	93	LESTIYESSVVPAPKKAPMDSL	18	2361.21	4.81687	0.004649	10000	11.4844	0.049143	63.8022	0.273017
IDR_Preparation3	72	93	LESTIYESSVVPAPKKAPMDSL	18	2361.21	4.8092	0.00559	0	0	0	0	0
IDR_Preparation3	72	93	LESTIYESSVVPAPKKAPMDSL	18	2361.21	4.7969	0.001634	10	12.0457	0.029924	66.9208	0.166244
IDR_Preparation3	72	93	LESTIYESSVVPAPKKAPMDSL	18	2361.21	4.79857	0.001538	30	12.0748	0.030212	67.082	0.167844
IDR_Preparation3	72	93	LESTIYESSVVPAPKKAPMDSL	18	2361.21	4.80139	0.005324	100	11.7709	0.04529	65.394	0.251611
IDR_Preparation3	72	93	LESTIYESSVVPAPKKAPMDSL	18	2361.21	4.81707	0.005355	1000	11.7198	0.072462	65.1098	0.402567
IDR_Preparation3	72	93	LESTIYESSVVPAPKKAPMDSL	18	2361.21	4.82279	0.003495	10000	11.7066	0.05055	65.0365	0.280833
NTD_Preparation1	72	93	LESTIYESSVVPAPKKAPMDSL	18	2361.21	4.83197	0.002036	0	0	0	0	0
NTD_Preparation1	72	93	LESTIYESSVVPAPKKAPMDSL	18	2361.21	4.88395	0.00495	10	12.11	0.058417	67.278	0.324539
NTD_Preparation1	72	93	LESTIYESSVVPAPKKAPMDSL	18	2361.21	4.84692	0.000424	30	12.2562	0.084214	68.0898	0.467856
NTD_Preparation1	72	93	LESTIYESSVVPAPKKAPMDSL	18	2361.21	4.8189	0.013884	100	12.0794	0.112967	67.108	0.627594
NTD_Preparation1	72	93	LESTIYESSVVPAPKKAPMDSL	18	2361.21	4.81733	0.005944	1000	12.1304	0.082228	67.3912	0.456822
NTD_Preparation1	72	93	LESTIYESSVVPAPKKAPMDSL	18	2361.21	4.81263	0.004117	10000	12.05	0.084288	66.9446	0.468267
NTD_Preparation2	72	93	LESTIYESSVVPAPKKAPMDSL	18	2361.21	4.79915	0.005113	0	0	0	0	0
NTD_Preparation2	72	93	LESTIYESSVVPAPKKAPMDSL	18	2361.21	4.81316	0.003413	10	12.3533	0.099642	68.6293	0.553567
NTD_Preparation2	72	93	LESTIYESSVVPAPKKAPMDSL	18	2361.21	4.8148	0.004405	30	12.1867	0.213117	67.7038	1.18398
NTD_Preparation2	72	93	LESTIYESSVVPAPKKAPMDSL	18	2361.21	4.81909	0.001444	100	11.9621	0.105871	66.4562	0.588172
NTD_Preparation2	72	93	LESTIYESSVVPAPKKAPMDSL	18	2361.21	4.81532	0.006437	1000	11.9002	0.195817	66.1121	1.08787
NTD_Preparation2	72	93	LESTIYESSVVPAPKKAPMDSL	18	2361.21	4.80447	0.005132	10000	11.9946	0.048135	66.6365	0.267417
NTD_Preparation3	72	93	LESTIYESSVVPAPKKAPMDSL	18	2361.21	4.80513	0.004017	0	0	0	0	0
NTD_Preparation3	72	93	LESTIYESSVVPAPKKAPMDSL	18	2361.21	4.80563	0.005253	10	12.2057	0.098253	67.8093	0.54585
NTD_Preparation3	72	93	LESTIYESSVVPAPKKAPMDSL	18	2361.21	4.81575	0.002177	30	12.1842	0.041508	67.6902	0.2306
NTD_Preparation3	72	93	LESTIYESSVVPAPKKAPMDSL	18	2361.21	4.80843	0.001438	100	11.8929	0.054473	66.0716	0.302628
NTD_Preparation3	72	93	LESTIYESSVVPAPKKAPMDSL	18	2361.21	4.82443	0.004722	1000	11.7554	0.246275	65.308	1.36819
NTD_Preparation3	72	93	LESTIYESSVVPAPKKAPMDSL	18	2361.21	4.81475	0.005483	10000	11.9244	0.028852	66.2464	0.160289
IDR_Preparation1	76	93	IYESSVVPAPKKAPMDSL	14	1931.01	4.61419	0.000756	0	0	0	0	0
IDR_Preparation1	76	93	IYESSVVPAPKKAPMDSL	14	1931.01	4.61377	0.001982	10	8.74224	0.093868	62.4446	0.670486
IDR_Preparation1	76	93	IYESSVVPAPKKAPMDSL	14	1931.01	4.5956	0.001671	30	8.87914	0.032471	63.4224	0.231936
IDR_Preparation1	76	93	IYESSVVPAPKKAPMDSL	14	1931.01	4.60366	0.002166	100	8.53416	0.064028	60.9583	0.457343
IDR_Preparation1	76	93	IYESSVVPAPKKAPMDSL	14	1931.01	4.61792	0.009507	1000	8.66871	0.062835	61.9193	0.448821
IDR_Preparation1	76	93	IYESSVVPAPKKAPMDSL	14	1931.01	4.62061	0.005176	10000	8.43346	0.080373	60.239	0.574093
IDR_Preparation2	76	93	IYESSVVPAPKKAPMDSL	14	1931.01	4.61565	0.000854	0	0	0	0	0
IDR_Preparation2	76	93	IYESSVVPAPKKAPMDSL	14	1931.01	4.60276	0.009202	10	8.75654	0.063125	62.5467	0.450893
IDR_Preparation2	76	93	IYESSVVPAPKKAPMDSL	14	1931.01	4.59628	0.005041	30	8.87444	0.06841	63.3889	0.488643
IDR_Preparation2	76	93	IYESSVVPAPKKAPMDSL	14	1931.01	4.60295	0.004948	100	8.51416	0.091622	60.8154	0.654443
IDR_Preparation2	76	93	IYESSVVPAPKKAPMDSL	14	1931.01	4.60927	0.001425	1000	8.54148	0.072331	61.0106	0.51665
IDR_Preparation2	76	93	IYESSVVPAPKKAPMDSL	14	1931.01	4.6206	0.004237	10000	8.40333	0.021907	60.0238	0.156479
IDR_Preparation3	76	93	IYESSVVPAPKKAPMDSL	14	1931.01	4.61932	0.003586	0	0	0	0	0
IDR_Preparation3	76	93	IYESSVVPAPKKAPMDSL	14	1931.01	4.60334	0.000524	10	8.84712	0.025484	63.1937	0.182029
IDR_Preparation3	76	93	IYESSVVPAPKKAPMDSL	14	1931.01	4.59967	0.001533	30	8.9303	0.047732	63.7879	0.340943
IDR_Preparation3	76	93	IYESSVVPAPKKAPMDSL	14	1931.01	4.60616	0.005239	100	8.61974	0.047944	61.5696	0.342457
IDR_Preparation3	76	93	IYESSVVPAPKKAPMDSL	14	1931.01	4.62132	0.004123	1000	8.50453	0.053147	60.7466	0.379621
IDR_Preparation3	76	93	IYESSVVPAPKKAPMDSL	14	1931.01	4.62997	0.002402	10000	8.57901	0.093026	61.2786	0.664471
NTD_Preparation1	76	93	IYESSVVPAPKKAPMDSL	14	1931.01	4.63156	0.003342	0	0	0	0	0
NTD_Preparation1	76	93	IYESSVVPAPKKAPMDSL	14	1931.01	4.68945	0.009232	10	8.95222	0.022209	63.9444	0.158636
NTD_Preparation1	76	93	IYESSVVPAPKKAPMDSL	14	1931.01	4.63745	0.004005	30	9.08227	0.04094	64.8734	0.292429
NTD_Preparation1	76	93	IYESSVVPAPKKAPMDSL	14	1931.01	4.61484	0.012974	100	9.0071	0.069029	64.3364	0.493064
NTD_Preparation1	76	93	IYESSVVPAPKKAPMDSL	14	1931.01	4.6176	0.008409	1000	8.97548	0.034728	64.1106	0.248057
NTD_Preparation1	76	93	IYESSVVPAPKKAPMDSL	14	1931.01	4.61537	0.002497	10000	8.90946	0.064322	63.639	0.459443
NTD_Preparation2	76	93	IYESSVVPAPKKAPMDSL	14	1931.01	4.59943	0.003331	0	0	0	0	0
NTD_Preparation2	76	93	IYESSVVPAPKKAPMDSL	14	1931.01	4.61433	0.001183	10	9.15387	0.053656	65.3848	0.383257
NTD_Preparation2	76	93	IYESSVVPAPKKAPMDSL	14	1931.01	4.60975	0.003358	30	9.13989	0.040889	65.2849	0.292064
NTD_Preparation2	76	93	IYESSVVPAPKKAPMDSL	14	1931.01	4.61826	0.001313	100	8.94157	0.049099	63.8683	0.350707
NTD_Preparation2	76	93	IYESSVVPAPKKAPMDSL	14	1931.01	4.61536	0.004345	1000	8.9173	0.058274	63.695	0.416243
NTD_Preparation2	76	93	IYESSVVPAPKKAPMDSL	14	1931.01	4.60977	0.006361	10000	8.92358	0.016362	63.7399	0.116871
NTD_Preparation3	76	93	IYESSVVPAPKKAPMDSL	14	1931.01	4.60746	0.004307	0	0	0	0	0
NTD_Preparation3	76	93	IYESSVVPAPKKAPMDSL	14	1931.01	4.60547	0.004926	10	9.08763	0.039968	64.9116	0.285486
NTD_Preparation3	76	93	IYESSVVPAPKKAPMDSL	14	1931.01	4.61172	0.000742	30	9.11688	0.021893	65.1206	0.156379
NTD_Preparation3	76	93	IYESSVVPAPKKAPMDSL	14	1931.01	4.61019	0.001904	100	8.89713	0.044427	63.5509	0.317336
NTD_Preparation3	76	93	IYESSVVPAPKKAPMDSL	14	1931.01	4.62352	0.0049	1000	8.82019	0.072698	63.0013	0.519271
NTD_Preparation3	76	93	IYESSVVPAPKKAPMDSL	14	1931.01	4.61949	0.004944	10000	8.84701	0.032531	63.1929	0.232364
IDR_Preparation1	77	93	YESSVVPAPKKAPMDSL	13	1817.92	4.53437	0.00189	0	0	0	0	0
IDR_Preparation1	77	93	YESSVVPAPKKAPMDSL	13	1817.92	4.53862	0.003265	10	8.11863	0.024447	62.451	0.188054
IDR_Preparation1	77	93	YESSVVPAPKKAPMDSL	13	1817.92	4.51686	0.001635	30	8.28867	0.012293	63.759	0.0945615
IDR_Preparation1	77	93	YESSVVPAPKKAPMDSL	13	1817.92	4.52587	0.002401	100	8.00373	0.064593	61.5671	0.496869
IDR_Preparation1	77	93	YESSVVPAPKKAPMDSL	13	1817.92	4.54129	0.010299	1000	8.08898	0.083362	62.223	0.641246
IDR_Preparation1	77	93	YESSVVPAPKKAPMDSL	13	1817.92	4.54623	0.006348	10000	7.87701	0.055756	60.5924	0.428892
IDR_Preparation2	77	93	YESSVVPAPKKAPMDSL	13	1817.92	4.53024	0.002852	0	0	0	0	0
IDR_Preparation2	77	93	YESSVVPAPKKAPMDSL	13	1817.92	4.52323	0.009704	10	8.22028	0.047774	63.2329	0.367492
IDR_Preparation2	77	93	YESSVVPAPKKAPMDSL	13	1817.92	4.51458	0.006494	30	8.32204	0.053556	64.0157	0.411969
IDR_Preparation2	77	93	YESSVVPAPKKAPMDSL	13	1817.92	4.52266	0.00506	100	8.01327	0.073426	61.6406	0.564815
IDR_Preparation2	77	93	YESSVVPAPKKAPMDSL	13	1817.92	4.53102	0.001419	1000	7.93518	0.056905	61.0399	0.437731
IDR_Preparation2	77	93	YESSVVPAPKKAPMDSL	13	1817.92	4.54614	0.004056	10000	7.80829	0.043241	60.0637	0.332623
IDR_Preparation3	77	93	YESSVVPAPKKAPMDSL	13	1817.92	4.54001	0.002987	0	0	0	0	0
IDR_Preparation3	77	93	YESSVVPAPKKAPMDSL	13	1817.92	4.526	0.000688	10	8.30897	0.041561	63.9152	0.3197
IDR_Preparation3	77	93	YESSVVPAPKKAPMDSL	13	1817.92	4.52029	0.001792	30	8.32226	0.023393	64.0174	0.179946
IDR_Preparation3	77	93	YESSVVPAPKKAPMDSL	13	1817.92	4.52781	0.006492	100	8.13043	0.024172	62.5418	0.185938
IDR_Preparation3	77	93	YESSVVPAPKKAPMDSL	13	1817.92	4.54673	0.004081	1000	7.98635	0.043287	61.4334	0.332977
IDR_Preparation3	77	93	YESSVVPAPKKAPMDSL	13	1817.92	4.55628	0.002763	10000	8.04744	0.023617	61.9034	0.181669
NTD_Preparation1	77	93	YESSVVPAPKKAPMDSL	13	1817.92	4.56613	0.001753	0	0	0	0	0
NTD_Preparation1	77	93	YESSVVPAPKKAPMDSL	13	1817.92	4.61256	0.007012	10	8.296	0.097981	63.8154	0.7537
NTD_Preparation1	77	93	YESSVVPAPKKAPMDSL	13	1817.92	4.56805	0.003839	30	8.41081	0.113494	64.6985	0.873031
NTD_Preparation1	77	93	YESSVVPAPKKAPMDSL	13	1817.92	4.54289	0.01574	100	8.25521	0.114842	63.5016	0.8834
NTD_Preparation1	77	93	YESSVVPAPKKAPMDSL	13	1817.92	4.54551	0.00898	1000	8.3021	0.04631	63.8623	0.356231
NTD_Preparation1	77	93	YESSVVPAPKKAPMDSL	13	1817.92	4.54151	0.003583	10000	8.32403	0.050746	64.031	0.390354
NTD_Preparation2	77	93	YESSVVPAPKKAPMDSL	13	1817.92	4.52228	0.003689	0	0	0	0	0
NTD_Preparation2	77	93	YESSVVPAPKKAPMDSL	13	1817.92	4.54321	0.000444	10	8.49504	0.10019	65.3465	0.770692
NTD_Preparation2	77	93	YESSVVPAPKKAPMDSL	13	1817.92	4.53716	0.003627	30	8.46224	0.079046	65.0942	0.608046
NTD_Preparation2	77	93	YESSVVPAPKKAPMDSL	13	1817.92	4.54734	0.001078	100	8.30738	0.05913	63.9029	0.454846
NTD_Preparation2	77	93	YESSVVPAPKKAPMDSL	13	1817.92	4.54365	0.005217	1000	8.29845	0.051206	63.8343	0.393892
NTD_Preparation2	77	93	YESSVVPAPKKAPMDSL	13	1817.92	4.53538	0.006845	10000	8.17808	0.222022	62.9083	1.70786
NTD_Preparation3	77	93	YESSVVPAPKKAPMDSL	13	1817.92	4.53337	0.00266	0	0	0	0	0
NTD_Preparation3	77	93	YESSVVPAPKKAPMDSL	13	1817.92	4.53263	0.005366	10	8.47586	0.02133	65.1989	0.164077
NTD_Preparation3	77	93	YESSVVPAPKKAPMDSL	13	1817.92	4.5389	0.000888	30	8.46642	0.028219	65.1263	0.217069
NTD_Preparation3	77	93	YESSVVPAPKKAPMDSL	13	1817.92	4.53775	0.002631	100	8.26258	0.069157	63.5583	0.531977
NTD_Preparation3	77	93	YESSVVPAPKKAPMDSL	13	1817.92	4.5533	0.004038	1000	8.25499	0.088732	63.4999	0.682554
NTD_Preparation3	77	93	YESSVVPAPKKAPMDSL	13	1817.92	4.54711	0.005083	10000	8.29953	0.049096	63.8425	0.377662
IDR_Preparation1	78	93	ESSVVPAPKKAPMDSL	12	1654.86	4.45487	0.001423	0	0	0	0	0
IDR_Preparation1	78	93	ESSVVPAPKKAPMDSL	12	1654.86	4.46197	0.003637	10	7.52421	0.011918	62.7017	0.0993167
IDR_Preparation1	78	93	ESSVVPAPKKAPMDSL	12	1654.86	4.44053	0.001924	30	7.67696	0.029956	63.9747	0.249633
IDR_Preparation1	78	93	ESSVVPAPKKAPMDSL	12	1654.86	4.44895	0.002236	100	7.43722	0.019086	61.9769	0.15905
IDR_Preparation1	78	93	ESSVVPAPKKAPMDSL	12	1654.86	4.46525	0.009884	1000	7.45116	0.076266	62.093	0.63555
IDR_Preparation1	78	93	ESSVVPAPKKAPMDSL	12	1654.86	4.46943	0.006175	10000	7.25412	0.073351	60.451	0.611258
IDR_Preparation2	78	93	ESSVVPAPKKAPMDSL	12	1654.86	4.45352	0.002123	0	0	0	0	0
IDR_Preparation2	78	93	ESSVVPAPKKAPMDSL	12	1654.86	4.44786	0.009395	10	7.54108	0.014473	62.8423	0.120608
IDR_Preparation2	78	93	ESSVVPAPKKAPMDSL	12	1654.86	4.43792	0.006642	30	7.65488	0.041386	63.7907	0.344883
IDR_Preparation2	78	93	ESSVVPAPKKAPMDSL	12	1654.86	4.44649	0.005254	100	7.34082	0.089472	61.1735	0.7456
IDR_Preparation2	78	93	ESSVVPAPKKAPMDSL	12	1654.86	4.45482	0.000731	1000	7.31823	0.080866	60.9852	0.673883
IDR_Preparation2	78	93	ESSVVPAPKKAPMDSL	12	1654.86	4.46921	0.003899	10000	7.19076	0.072914	59.923	0.607617
IDR_Preparation3	78	93	ESSVVPAPKKAPMDSL	12	1654.86	4.46258	0.005365	0	0	0	0	0
IDR_Preparation3	78	93	ESSVVPAPKKAPMDSL	12	1654.86	4.44946	0.000688	10	7.66835	0.018017	63.9029	0.150142
IDR_Preparation3	78	93	ESSVVPAPKKAPMDSL	12	1654.86	4.44375	0.002022	30	7.67669	0.018751	63.9724	0.156258
IDR_Preparation3	78	93	ESSVVPAPKKAPMDSL	12	1654.86	4.4507	0.005675	100	7.4977	0.031444	62.4808	0.262033
IDR_Preparation3	78	93	ESSVVPAPKKAPMDSL	12	1654.86	4.47003	0.004293	1000	7.43289	0.026306	61.9407	0.219217
IDR_Preparation3	78	93	ESSVVPAPKKAPMDSL	12	1654.86	4.48331	0.004253	10000	7.45263	0.0225	62.1052	0.1875
NTD_Preparation1	78	93	ESSVVPAPKKAPMDSL	12	1654.86	4.48713	0.0031	0	0	0	0	0
NTD_Preparation1	78	93	ESSVVPAPKKAPMDSL	12	1654.86	4.54033	0.004184	10	7.72011	0.030391	64.3342	0.253258
NTD_Preparation1	78	93	ESSVVPAPKKAPMDSL	12	1654.86	4.49743	0.001185	30	7.71365	0.148397	64.2804	1.23664
NTD_Preparation1	78	93	ESSVVPAPKKAPMDSL	12	1654.86	4.46596	0.015506	100	7.6827	0.058451	64.0225	0.487092
NTD_Preparation1	78	93	ESSVVPAPKKAPMDSL	12	1654.86	4.47002	0.009462	1000	7.6678	0.028037	63.8983	0.233642
NTD_Preparation1	78	93	ESSVVPAPKKAPMDSL	12	1654.86	4.46546	0.003491	10000	7.5137	0.197668	62.6142	1.64723
NTD_Preparation2	78	93	ESSVVPAPKKAPMDSL	12	1654.86	4.44574	0.00223	0	0	0	0	0
NTD_Preparation2	78	93	ESSVVPAPKKAPMDSL	12	1654.86	4.4688	0.000923	10	7.71228	0.154424	64.269	1.28687
NTD_Preparation2	78	93	ESSVVPAPKKAPMDSL	12	1654.86	4.4613	0.004408	30	7.61491	0.165225	63.4576	1.37688
NTD_Preparation2	78	93	ESSVVPAPKKAPMDSL	12	1654.86	4.47251	0.001569	100	7.53131	0.115786	62.7609	0.964883
NTD_Preparation2	78	93	ESSVVPAPKKAPMDSL	12	1654.86	4.46833	0.004584	1000	7.45791	0.135034	62.1492	1.12528
NTD_Preparation2	78	93	ESSVVPAPKKAPMDSL	12	1654.86	4.45908	0.007486	10000	7.64137	0.089469	63.6781	0.745575
NTD_Preparation3	78	93	ESSVVPAPKKAPMDSL	12	1654.86	4.4564	0.003793	0	0	0	0	0
NTD_Preparation3	78	93	ESSVVPAPKKAPMDSL	12	1654.86	4.45655	0.005859	10	7.75269	0.062977	64.6058	0.524808
NTD_Preparation3	78	93	ESSVVPAPKKAPMDSL	12	1654.86	4.46351	0.001711	30	7.77661	0.023262	64.8051	0.19385
NTD_Preparation3	78	93	ESSVVPAPKKAPMDSL	12	1654.86	4.46174	0.002974	100	7.49062	0.078792	62.4218	0.6566
NTD_Preparation3	78	93	ESSVVPAPKKAPMDSL	12	1654.86	4.47646	0.005005	1000	7.36227	0.162617	61.3523	1.35514
NTD_Preparation3	78	93	ESSVVPAPKKAPMDSL	12	1654.86	4.47177	0.004551	10000	7.33972	0.116185	61.1644	0.968208
IDR_Preparation1	79	93	SSVVPAPKKAPMDSL	11	1525.82	4.42301	0.002417	0	0	0	0	0
IDR_Preparation1	79	93	SSVVPAPKKAPMDSL	11	1525.82	4.42734	0.0027	10	6.78651	0.038743	61.6955	0.352209
IDR_Preparation1	79	93	SSVVPAPKKAPMDSL	11	1525.82	4.40618	0.001403	30	6.88128	0.032857	62.5571	0.2987
IDR_Preparation1	79	93	SSVVPAPKKAPMDSL	11	1525.82	4.41341	0.003462	100	6.63258	0.060115	60.2962	0.5465
IDR_Preparation1	79	93	SSVVPAPKKAPMDSL	11	1525.82	4.43037	0.010905	1000	6.6915	0.11453	60.8318	1.04118
IDR_Preparation1	79	93	SSVVPAPKKAPMDSL	11	1525.82	4.43571	0.006692	10000	6.5084	0.026194	59.1673	0.238127
IDR_Preparation2	79	93	SSVVPAPKKAPMDSL	11	1525.82	4.41906	0.002518	0	0	0	0	0
IDR_Preparation2	79	93	SSVVPAPKKAPMDSL	11	1525.82	4.41062	0.00938	10	6.81656	0.038886	61.9687	0.353509
IDR_Preparation2	79	93	SSVVPAPKKAPMDSL	11	1525.82	4.40247	0.006676	30	6.92	0.066336	62.9091	0.603055
IDR_Preparation2	79	93	SSVVPAPKKAPMDSL	11	1525.82	4.41043	0.004217	100	6.61854	0.086971	60.1686	0.790645
IDR_Preparation2	79	93	SSVVPAPKKAPMDSL	11	1525.82	4.41967	0.001585	1000	6.58694	0.037824	59.8813	0.343855
IDR_Preparation2	79	93	SSVVPAPKKAPMDSL	11	1525.82	4.43543	0.003674	10000	6.41924	0.051756	58.3567	0.470509
IDR_Preparation3	79	93	SSVVPAPKKAPMDSL	11	1525.82	4.42921	0.005214	0	0	0	0	0
IDR_Preparation3	79	93	SSVVPAPKKAPMDSL	11	1525.82	4.41393	0.00075	10	6.888	0.023375	62.6182	0.2125
IDR_Preparation3	79	93	SSVVPAPKKAPMDSL	11	1525.82	4.40815	0.000762	30	6.95771	0.030512	63.2519	0.277382
IDR_Preparation3	79	93	SSVVPAPKKAPMDSL	11	1525.82	4.41622	0.006097	100	6.74805	0.02831	61.3459	0.257364
IDR_Preparation3	79	93	SSVVPAPKKAPMDSL	11	1525.82	4.43646	0.004325	1000	6.65316	0.034946	60.4833	0.317691
IDR_Preparation3	79	93	SSVVPAPKKAPMDSL	11	1525.82	4.44949	0.003684	10000	6.66238	0.085198	60.5671	0.774527
NTD_Preparation1	79	93	SSVVPAPKKAPMDSL	11	1525.82	4.4558	0.002715	0	0	0	0	0
NTD_Preparation1	79	93	SSVVPAPKKAPMDSL	11	1525.82	4.51052	0.006806	10	6.89913	0.125727	62.7194	1.14297
NTD_Preparation1	79	93	SSVVPAPKKAPMDSL	11	1525.82	4.4619	0.003141	30	6.99277	0.10191	63.5707	0.926455
NTD_Preparation1	79	93	SSVVPAPKKAPMDSL	11	1525.82	4.43297	0.016342	100	6.84876	0.155122	62.2614	1.4102
NTD_Preparation1	79	93	SSVVPAPKKAPMDSL	11	1525.82	4.4374	0.00988	1000	6.80388	0.160668	61.8534	1.46062
NTD_Preparation1	79	93	SSVVPAPKKAPMDSL	11	1525.82	4.43419	0.003944	10000	6.65487	0.132865	60.4988	1.20786
NTD_Preparation2	79	93	SSVVPAPKKAPMDSL	11	1525.82	4.41229	0.002479	0	0	0	0	0
NTD_Preparation2	79	93	SSVVPAPKKAPMDSL	11	1525.82	4.43724	0.000154	10	6.91809	0.157043	62.8917	1.42766
NTD_Preparation2	79	93	SSVVPAPKKAPMDSL	11	1525.82	4.42974	0.003442	30	7.02263	0.117695	63.8421	1.06995
NTD_Preparation2	79	93	SSVVPAPKKAPMDSL	11	1525.82	4.44066	0.001321	100	6.83745	0.08789	62.1586	0.799
NTD_Preparation2	79	93	SSVVPAPKKAPMDSL	11	1525.82	4.43709	0.005055	1000	6.70999	0.128804	60.9999	1.17095
NTD_Preparation2	79	93	SSVVPAPKKAPMDSL	11	1525.82	4.42882	0.00818	10000	6.63767	0.111783	60.3425	1.01621
NTD_Preparation3	79	93	SSVVPAPKKAPMDSL	11	1525.82	4.42534	0.002462	0	0	0	0	0
NTD_Preparation3	79	93	SSVVPAPKKAPMDSL	11	1525.82	4.42441	0.006302	10	7.01627	0.083942	63.7843	0.763109
NTD_Preparation3	79	93	SSVVPAPKKAPMDSL	11	1525.82	4.43263	0.000466	30	6.90729	0.099542	62.7935	0.904927
NTD_Preparation3	79	93	SSVVPAPKKAPMDSL	11	1525.82	4.431	0.002145	100	6.76238	0.103378	61.4762	0.9398
NTD_Preparation3	79	93	SSVVPAPKKAPMDSL	11	1525.82	4.44788	0.004499	1000	6.75693	0.082239	61.4267	0.747627
NTD_Preparation3	79	93	SSVVPAPKKAPMDSL	11	1525.82	4.44073	0.004547	10000	6.58194	0.086167	59.8358	0.783336
IDR_Preparation1	81	93	VVPAPKKAPMDSL	9	1351.75	4.37632	0.002282	0	0	0	0	0
IDR_Preparation1	81	93	VVPAPKKAPMDSL	9	1351.75	4.3815	0.004393	10	5.80713	0.037042	64.5237	0.411578
IDR_Preparation1	81	93	VVPAPKKAPMDSL	9	1351.75	4.36353	0.003227	30	5.94494	0.018719	66.0549	0.207989
IDR_Preparation1	81	93	VVPAPKKAPMDSL	9	1351.75	4.36527	0.00091	100	5.68877	0.052237	63.2085	0.580411
IDR_Preparation1	81	93	VVPAPKKAPMDSL	9	1351.75	4.38555	0.010084	1000	5.7608	0.091841	64.0089	1.02046
IDR_Preparation1	81	93	VVPAPKKAPMDSL	9	1351.75	4.39048	0.006008	10000	5.53331	0.097196	61.4812	1.07996
IDR_Preparation2	81	93	VVPAPKKAPMDSL	9	1351.75	4.37463	0.002782	0	0	0	0	0
IDR_Preparation2	81	93	VVPAPKKAPMDSL	9	1351.75	4.36453	0.009632	10	5.87034	0.047737	65.226	0.530411
IDR_Preparation2	81	93	VVPAPKKAPMDSL	9	1351.75	4.35793	0.006719	30	5.93825	0.044082	65.9806	0.4898
IDR_Preparation2	81	93	VVPAPKKAPMDSL	9	1351.75	4.36729	0.006954	100	5.67438	0.069099	63.0486	0.767767
IDR_Preparation2	81	93	VVPAPKKAPMDSL	9	1351.75	4.37696	0.001631	1000	5.64627	0.074983	62.7363	0.833144
IDR_Preparation2	81	93	VVPAPKKAPMDSL	9	1351.75	4.39147	0.0065	10000	5.55976	0.020591	61.7752	0.228789
IDR_Preparation3	81	93	VVPAPKKAPMDSL	9	1351.75	4.38663	0.005509	0	0	0	0	0
IDR_Preparation3	81	93	VVPAPKKAPMDSL	9	1351.75	4.3695	0.0005	10	5.90608	0.023221	65.6232	0.258011
IDR_Preparation3	81	93	VVPAPKKAPMDSL	9	1351.75	4.36581	0.001991	30	5.93475	0.026718	65.9416	0.296867
IDR_Preparation3	81	93	VVPAPKKAPMDSL	9	1351.75	4.37179	0.006042	100	5.87002	0.157593	65.2224	1.75103
IDR_Preparation3	81	93	VVPAPKKAPMDSL	9	1351.75	4.39433	0.005762	1000	5.64077	0.035528	62.6752	0.394756
IDR_Preparation3	81	93	VVPAPKKAPMDSL	9	1351.75	4.40699	0.003416	10000	5.63642	0.087943	62.6268	0.977144
NTD_Preparation1	81	93	VVPAPKKAPMDSL	9	1351.75	4.4068	0.001765	0	0	0	0	0
NTD_Preparation1	81	93	VVPAPKKAPMDSL	9	1351.75	4.4563	0.008525	10	5.84346	0.075307	64.9273	0.836744
NTD_Preparation1	81	93	VVPAPKKAPMDSL	9	1351.75	4.41276	0.003977	30	5.91316	0.117438	65.7018	1.30487
NTD_Preparation1	81	93	VVPAPKKAPMDSL	9	1351.75	4.38286	0.017962	100	5.81813	0.111662	64.6459	1.24069
NTD_Preparation1	81	93	VVPAPKKAPMDSL	9	1351.75	4.38606	0.00866	1000	5.75335	0.129663	63.9261	1.4407
NTD_Preparation1	81	93	VVPAPKKAPMDSL	9	1351.75	4.38325	0.003823	10000	5.7476	0.127173	63.8622	1.41303
NTD_Preparation2	81	93	VVPAPKKAPMDSL	9	1351.75	4.3669	0.004104	0	0	0	0	0
NTD_Preparation2	81	93	VVPAPKKAPMDSL	9	1351.75	4.38675	0.000646	10	5.94353	0.139444	66.0392	1.54938
NTD_Preparation2	81	93	VVPAPKKAPMDSL	9	1351.75	4.38223	0.002778	30	5.98597	0.109575	66.5108	1.2175
NTD_Preparation2	81	93	VVPAPKKAPMDSL	9	1351.75	4.39499	0.002146	100	5.79284	0.072093	64.3649	0.801033
NTD_Preparation2	81	93	VVPAPKKAPMDSL	9	1351.75	4.39027	0.006756	1000	5.75087	0.116452	63.8986	1.29391
NTD_Preparation2	81	93	VVPAPKKAPMDSL	9	1351.75	4.3794	0.005421	10000	5.68917	0.107242	63.213	1.19158
NTD_Preparation3	81	93	VVPAPKKAPMDSL	9	1351.75	4.38371	0.005301	0	0	0	0	0
NTD_Preparation3	81	93	VVPAPKKAPMDSL	9	1351.75	4.37531	0.006648	10	5.99755	0.142842	66.6395	1.58713
NTD_Preparation3	81	93	VVPAPKKAPMDSL	9	1351.75	4.3879	0.002516	30	5.89535	0.108147	65.5039	1.20163
NTD_Preparation3	81	93	VVPAPKKAPMDSL	9	1351.75	4.38357	0.002343	100	5.75768	0.054653	63.9742	0.607256
NTD_Preparation3	81	93	VVPAPKKAPMDSL	9	1351.75	4.40069	0.003031	1000	5.66228	0.111192	62.9143	1.23547
NTD_Preparation3	81	93	VVPAPKKAPMDSL	9	1351.75	4.39965	0.006659	10000	5.61771	0.013539	62.419	0.150433
IDR_Preparation1	94	105	FDYGTYRQHPSE	10	1498.65	4.19177	0.001315	0	0	0	0	0
IDR_Preparation1	94	105	FDYGTYRQHPSE	10	1498.65	4.19717	0.002978	10	5.75965	0.054423	57.5965	0.54423
IDR_Preparation1	94	105	FDYGTYRQHPSE	10	1498.65	4.17778	0.002246	30	5.95165	0.058795	59.5165	0.58795
IDR_Preparation1	94	105	FDYGTYRQHPSE	10	1498.65	4.18254	0.003078	100	5.74397	0.062466	57.4397	0.62466
IDR_Preparation1	94	105	FDYGTYRQHPSE	10	1498.65	4.19921	0.009843	1000	5.74088	0.056384	57.4088	0.56384
IDR_Preparation1	94	105	FDYGTYRQHPSE	10	1498.65	4.20725	0.006412	10000	5.6093	0.090882	56.093	0.90882
IDR_Preparation2	94	105	FDYGTYRQHPSE	10	1498.65	4.18955	0.001682	0	0	0	0	0
IDR_Preparation2	94	105	FDYGTYRQHPSE	10	1498.65	4.18318	0.012135	10	5.92002	0.072013	59.2002	0.72013
IDR_Preparation2	94	105	FDYGTYRQHPSE	10	1498.65	4.1744	0.007672	30	5.99884	0.086283	59.9884	0.86283
IDR_Preparation2	94	105	FDYGTYRQHPSE	10	1498.65	4.18175	0.005292	100	5.73349	0.074202	57.3349	0.74202
IDR_Preparation2	94	105	FDYGTYRQHPSE	10	1498.65	4.19093	0.003214	1000	5.66224	0.087763	56.6224	0.87763
IDR_Preparation2	94	105	FDYGTYRQHPSE	10	1498.65	4.20805	0.00375	10000	5.61146	0.10266	56.1146	1.0266
IDR_Preparation3	94	105	FDYGTYRQHPSE	10	1498.65	4.19765	0.003586	0	0	0	0	0
IDR_Preparation3	94	105	FDYGTYRQHPSE	10	1498.65	4.18511	0.000274	10	5.87531	0.076608	58.7531	0.76608
IDR_Preparation3	94	105	FDYGTYRQHPSE	10	1498.65	4.17971	0.001349	30	5.90548	0.076019	59.0548	0.76019
IDR_Preparation3	94	105	FDYGTYRQHPSE	10	1498.65	4.18806	0.006706	100	5.77653	0.076124	57.7653	0.76124
IDR_Preparation3	94	105	FDYGTYRQHPSE	10	1498.65	4.20785	0.006234	1000	5.59176	0.153817	55.9176	1.53817
IDR_Preparation3	94	105	FDYGTYRQHPSE	10	1498.65	4.22439	0.003608	10000	5.66434	0.072575	56.6434	0.72575
NTD_Preparation1	94	105	FDYGTYRQHPSE	10	1498.65	4.22566	0.002588	0	0	0	0	0
NTD_Preparation1	94	105	FDYGTYRQHPSE	10	1498.65	4.28157	0.004917	10	5.86557	0.037184	58.6557	0.37184
NTD_Preparation1	94	105	FDYGTYRQHPSE	10	1498.65	4.24065	0.003377	30	5.99724	0.042018	59.9724	0.42018
NTD_Preparation1	94	105	FDYGTYRQHPSE	10	1498.65	4.20903	0.018403	100	5.89832	0.048309	58.9832	0.48309
NTD_Preparation1	94	105	FDYGTYRQHPSE	10	1498.65	4.21197	0.010721	1000	5.92685	0.051036	59.2685	0.51036
NTD_Preparation1	94	105	FDYGTYRQHPSE	10	1498.65	4.20455	0.004792	10000	5.85494	0.049219	58.5495	0.49219
NTD_Preparation2	94	105	FDYGTYRQHPSE	10	1498.65	4.17991	0.002178	0	0	0	0	0
NTD_Preparation2	94	105	FDYGTYRQHPSE	10	1498.65	4.2123	0.001018	10	6.08307	0.025742	60.8307	0.25742
NTD_Preparation2	94	105	FDYGTYRQHPSE	10	1498.65	4.20615	0.003634	30	6.09067	0.021277	60.9067	0.21277
NTD_Preparation2	94	105	FDYGTYRQHPSE	10	1498.65	4.22051	0.002542	100	5.92238	0.020111	59.2238	0.20111
NTD_Preparation2	94	105	FDYGTYRQHPSE	10	1498.65	4.21537	0.005247	1000	5.92084	0.028506	59.2084	0.28506
NTD_Preparation2	94	105	FDYGTYRQHPSE	10	1498.65	4.20279	0.008455	10000	5.85344	0.070706	58.5344	0.70706
NTD_Preparation3	94	105	FDYGTYRQHPSE	10	1498.65	4.19749	0.002538	0	0	0	0	0
NTD_Preparation3	94	105	FDYGTYRQHPSE	10	1498.65	4.19842	0.006113	10	6.01027	0.029187	60.1027	0.29187
NTD_Preparation3	94	105	FDYGTYRQHPSE	10	1498.65	4.21232	0.000919	30	5.95953	0.029035	59.5953	0.29035
NTD_Preparation3	94	105	FDYGTYRQHPSE	10	1498.65	4.21018	0.003475	100	5.84797	0.027381	58.4797	0.27381
NTD_Preparation3	94	105	FDYGTYRQHPSE	10	1498.65	4.22539	0.003462	1000	5.74942	0.033223	57.4942	0.33223
NTD_Preparation3	94	105	FDYGTYRQHPSE	10	1498.65	4.21579	0.005838	10000	5.75676	0.066079	57.5676	0.66079
ARD_Preparation1	135	140	FNRPIL	4	758.443	4.87688	0.008723	0	0	0	0	0
ARD_Preparation1	135	140	FNRPIL	4	758.443	4.94206	0.006693	10	0.993757	0.084875	24.8439	2.12188
ARD_Preparation1	135	140	FNRPIL	4	758.443	4.92524	0.007402	30	1.14146	0.08571	28.5366	2.14275
ARD_Preparation1	135	140	FNRPIL	4	758.443	4.90709	0.001813	100	1.53086	0.084335	38.2716	2.10837
ARD_Preparation1	135	140	FNRPIL	4	758.443	4.88468	0.002172	1000	2.02113	0.090643	50.5282	2.26607
ARD_Preparation1	135	140	FNRPIL	4	758.443	4.87656	0.007084	10000	2.18743	0.08839	54.6856	2.20975
ARD_Preparation2	135	140	FNRPIL	4	758.443	4.86413	0.003237	0	0	0	0	0
ARD_Preparation2	135	140	FNRPIL	4	758.443	4.87876	0.007369	10	0.869281	0.031434	21.732	0.78585
ARD_Preparation2	135	140	FNRPIL	4	758.443	4.88287	0.013641	30	1.03951	0.0239	25.9877	0.5975
ARD_Preparation2	135	140	FNRPIL	4	758.443	4.88027	0.006077	100	1.38628	0.029859	34.657	0.746475
ARD_Preparation2	135	140	FNRPIL	4	758.443	4.88576	0.004877	1000	1.87743	0.03438	46.9357	0.8595
ARD_Preparation2	135	140	FNRPIL	4	758.443	4.88152	0.002601	10000	2.02468	0.04134	50.617	1.0335
ARD_Preparation3	135	140	FNRPIL	4	758.443	4.87244	0.005721	0	0	0	0	0
ARD_Preparation3	135	140	FNRPIL	4	758.443	4.88174	0.002488	10	0.891411	0.074018	22.2853	1.85045
ARD_Preparation3	135	140	FNRPIL	4	758.443	4.86811	0.002067	30	1.07989	0.075424	26.9973	1.8856
ARD_Preparation3	135	140	FNRPIL	4	758.443	4.87072	0.003323	100	1.42472	0.074567	35.6179	1.86417
ARD_Preparation3	135	140	FNRPIL	4	758.443	4.87753	0.002259	1000	1.9398	0.077516	48.4949	1.9379
ARD_Preparation3	135	140	FNRPIL	4	758.443	4.88565	0.004281	10000	2.07637	0.074358	51.9093	1.85895
NTD_Preparation1	135	140	FNRPIL	4	758.443	4.89212	0.001737	0	0	0	0	0
NTD_Preparation1	135	140	FNRPIL	4	758.443	4.94875	0.004036	10	0.872617	0.027063	21.8154	0.676575
NTD_Preparation1	135	140	FNRPIL	4	758.443	4.91233	0.002203	30	1.00786	0.018701	25.1966	0.467525
NTD_Preparation1	135	140	FNRPIL	4	758.443	4.88578	0.012484	100	1.28292	0.026447	32.0729	0.661175
NTD_Preparation1	135	140	FNRPIL	4	758.443	4.88637	0.006661	1000	1.59729	0.014638	39.9321	0.36595
NTD_Preparation1	135	140	FNRPIL	4	758.443	4.88286	0.003559	10000	2.08455	0.036877	52.1136	0.921925
NTD_Preparation2	135	140	FNRPIL	4	758.443	4.86413	0.004038	0	0	0	0	0
NTD_Preparation2	135	140	FNRPIL	4	758.443	4.88275	0.00106	10	0.79369	0.027211	19.8422	0.680275
NTD_Preparation2	135	140	FNRPIL	4	758.443	4.88212	0.004323	30	0.938356	0.024838	23.4589	0.62095
NTD_Preparation2	135	140	FNRPIL	4	758.443	4.8884	0.000872	100	1.22208	0.038248	30.552	0.9562
NTD_Preparation2	135	140	FNRPIL	4	758.443	4.88448	0.003984	1000	1.51375	0.022344	37.8439	0.5586
NTD_Preparation2	135	140	FNRPIL	4	758.443	4.87465	0.00626	10000	2.00286	0.023763	50.0716	0.594075
NTD_Preparation3	135	140	FNRPIL	4	758.443	4.86799	0.002725	0	0	0	0	0
NTD_Preparation3	135	140	FNRPIL	4	758.443	4.87561	0.005648	10	0.800761	0.033135	20.019	0.828375
NTD_Preparation3	135	140	FNRPIL	4	758.443	4.88435	0.001351	30	0.906923	0.032273	22.6731	0.806825
NTD_Preparation3	135	140	FNRPIL	4	758.443	4.87864	0.002984	100	1.18401	0.02313	29.6003	0.57825
NTD_Preparation3	135	140	FNRPIL	4	758.443	4.89163	0.004523	1000	1.44611	0.041436	36.1528	1.0359
NTD_Preparation3	135	140	FNRPIL	4	758.443	4.88307	0.005459	10000	1.93427	0.076188	48.3569	1.9047
ARD_Preparation1	135	141	FNRPILF	5	905.512	5.45176	0.002968	0	0	0	0	0
ARD_Preparation1	135	141	FNRPILF	5	905.512	5.5049	0.006268	10	1.1094	0.022471	22.188	0.44942
ARD_Preparation1	135	141	FNRPILF	5	905.512	5.49294	0.00566	30	1.31891	0.020062	26.3782	0.40124
ARD_Preparation1	135	141	FNRPILF	5	905.512	5.48216	0.002488	100	1.81392	0.023284	36.2783	0.46568
ARD_Preparation1	135	141	FNRPILF	5	905.512	5.46473	0.00304	1000	2.84303	0.051948	56.8606	1.03896
ARD_Preparation1	135	141	FNRPILF	5	905.512	5.45937	0.006193	10000	3.10062	0.029829	62.0124	0.59658
ARD_Preparation2	135	141	FNRPILF	5	905.512	5.44848	0.003141	0	0	0	0	0
ARD_Preparation2	135	141	FNRPILF	5	905.512	5.45501	0.006405	10	1.05086	0.015068	21.0172	0.30136
ARD_Preparation2	135	141	FNRPILF	5	905.512	5.47318	0.023443	30	1.26432	0.013606	25.2865	0.27212
ARD_Preparation2	135	141	FNRPILF	5	905.512	5.45763	0.005393	100	1.74473	0.010305	34.8945	0.2061
ARD_Preparation2	135	141	FNRPILF	5	905.512	5.45928	0.004645	1000	2.80424	0.036706	56.0847	0.73412
ARD_Preparation2	135	141	FNRPILF	5	905.512	5.45692	0.003831	10000	3.04362	0.029628	60.8724	0.59256
ARD_Preparation3	135	141	FNRPILF	5	905.512	5.4479	0.00832	0	0	0	0	0
ARD_Preparation3	135	141	FNRPILF	5	905.512	5.45498	0.000167	10	1.06172	0.020586	21.2344	0.41172
ARD_Preparation3	135	141	FNRPILF	5	905.512	5.45127	0.002538	30	1.27901	0.025501	25.5802	0.51002
ARD_Preparation3	135	141	FNRPILF	5	905.512	5.44687	0.003833	100	1.76594	0.028934	35.3189	0.57868
ARD_Preparation3	135	141	FNRPILF	5	905.512	5.45059	0.003394	1000	2.81309	0.027884	56.2618	0.55768
ARD_Preparation3	135	141	FNRPILF	5	905.512	5.45804	0.005694	10000	3.02636	0.019344	60.5271	0.38688
NTD_Preparation1	135	141	FNRPILF	5	905.512	5.45893	4.04e-05	0	0	0	0	0
NTD_Preparation1	135	141	FNRPILF	5	905.512	5.5156	0.005589	10	0.935531	0.032202	18.7106	0.64404
NTD_Preparation1	135	141	FNRPILF	5	905.512	5.48487	0.000893	30	1.07892	0.021665	21.5785	0.4333
NTD_Preparation1	135	141	FNRPILF	5	905.512	5.46928	0.009651	100	1.40731	0.041582	28.1461	0.83164
NTD_Preparation1	135	141	FNRPILF	5	905.512	5.46531	0.004635	1000	2.50367	0.017422	50.0734	0.34844
NTD_Preparation1	135	141	FNRPILF	5	905.512	5.47168	0.002982	10000	3.09395	0.02357	61.879	0.4714
NTD_Preparation2	135	141	FNRPILF	5	905.512	5.44881	0.004544	0	0	0	0	0
NTD_Preparation2	135	141	FNRPILF	5	905.512	5.45694	0.000905	10	0.875331	0.036352	17.5066	0.72704
NTD_Preparation2	135	141	FNRPILF	5	905.512	5.46224	0.003995	30	1.07416	0.030786	21.4831	0.61572
NTD_Preparation2	135	141	FNRPILF	5	905.512	5.46305	7.2e-05	100	1.35923	0.052982	27.1847	1.05964
NTD_Preparation2	135	141	FNRPILF	5	905.512	5.45829	0.002645	1000	2.53581	0.03663	50.7163	0.7326
NTD_Preparation2	135	141	FNRPILF	5	905.512	5.45308	0.006477	10000	3.06045	0.040504	61.209	0.81008
NTD_Preparation3	135	141	FNRPILF	5	905.512	5.44137	0.002624	0	0	0	0	0
NTD_Preparation3	135	141	FNRPILF	5	905.512	5.4541	0.005796	10	0.89159	0.03359	17.8318	0.6718
NTD_Preparation3	135	141	FNRPILF	5	905.512	5.45661	0.002667	30	1.02623	0.028107	20.5246	0.56214
NTD_Preparation3	135	141	FNRPILF	5	905.512	5.45234	0.0026	100	1.32162	0.04356	26.4325	0.8712
NTD_Preparation3	135	141	FNRPILF	5	905.512	5.46343	0.004979	1000	2.55867	0.035654	51.1734	0.71308
NTD_Preparation3	135	141	FNRPILF	5	905.512	5.45699	0.005236	10000	2.98934	0.05185	59.7868	1.037
ARD_Preparation1	135	142	FNRPILFD	6	1020.54	5.29211	0.002708	0	0	0	0	0
ARD_Preparation1	135	142	FNRPILFD	6	1020.54	5.35378	0.007632	10	1.22563	0.040802	20.4271	0.680033
ARD_Preparation1	135	142	FNRPILFD	6	1020.54	5.33992	0.008615	30	1.47057	0.039224	24.5095	0.653733
ARD_Preparation1	135	142	FNRPILFD	6	1020.54	5.32266	0.002971	100	2.07009	0.041317	34.5015	0.688617
ARD_Preparation1	135	142	FNRPILFD	6	1020.54	5.3034	0.002637	1000	3.47358	0.085487	57.893	1.42478
ARD_Preparation1	135	142	FNRPILFD	6	1020.54	5.29664	0.00599	10000	3.68964	0.056784	61.494	0.9464
ARD_Preparation2	135	142	FNRPILFD	6	1020.54	5.28829	0.002692	0	0	0	0	0
ARD_Preparation2	135	142	FNRPILFD	6	1020.54	5.29429	0.006491	10	1.16742	0.025575	19.457	0.42625
ARD_Preparation2	135	142	FNRPILFD	6	1020.54	5.30773	0.02249	30	1.41934	0.022585	23.6556	0.376417
ARD_Preparation2	135	142	FNRPILFD	6	1020.54	5.29668	0.004818	100	1.99721	0.054469	33.2869	0.907817
ARD_Preparation2	135	142	FNRPILFD	6	1020.54	5.29678	0.003911	1000	3.32695	0.071004	55.4492	1.1834
ARD_Preparation2	135	142	FNRPILFD	6	1020.54	5.29427	0.002848	10000	3.58018	0.052704	59.6696	0.8784
ARD_Preparation3	135	142	FNRPILFD	6	1020.54	5.28934	0.008154	0	0	0	0	0
ARD_Preparation3	135	142	FNRPILFD	6	1020.54	5.29447	0.000812	10	1.07526	0.038701	17.921	0.645017
ARD_Preparation3	135	142	FNRPILFD	6	1020.54	5.28854	0.001484	30	1.34137	0.025446	22.3562	0.4241
ARD_Preparation3	135	142	FNRPILFD	6	1020.54	5.28766	0.001978	100	1.90835	0.039301	31.8058	0.655017
ARD_Preparation3	135	142	FNRPILFD	6	1020.54	5.29023	0.002474	1000	3.30491	0.049882	55.0818	0.831367
ARD_Preparation3	135	142	FNRPILFD	6	1020.54	5.29587	0.003222	10000	3.50478	0.039644	58.413	0.660733
NTD_Preparation1	135	142	FNRPILFD	6	1020.54	5.30329	0.003306	0	0	0	0	0
NTD_Preparation1	135	142	FNRPILFD	6	1020.54	5.38077	0.005243	10	0.928738	0.05942	15.479	0.990333
NTD_Preparation1	135	142	FNRPILFD	6	1020.54	5.33931	0.000893	30	1.09838	0.034879	18.3064	0.581317
NTD_Preparation1	135	142	FNRPILFD	6	1020.54	5.32293	0.012509	100	1.46791	0.127617	24.4651	2.12695
NTD_Preparation1	135	142	FNRPILFD	6	1020.54	5.31139	0.003227	1000	2.90749	0.047365	48.4582	0.789417
NTD_Preparation1	135	142	FNRPILFD	6	1020.54	5.31425	0.002974	10000	3.54714	0.073919	59.119	1.23198
NTD_Preparation2	135	142	FNRPILFD	6	1020.54	5.28836	0.002781	0	0	0	0	0
NTD_Preparation2	135	142	FNRPILFD	6	1020.54	5.30356	0.002515	10	0.835065	0.027869	13.9177	0.464483
NTD_Preparation2	135	142	FNRPILFD	6	1020.54	5.30514	0.005626	30	1.06753	0.044983	17.7921	0.749717
NTD_Preparation2	135	142	FNRPILFD	6	1020.54	5.31094	0.001219	100	1.35491	0.068766	22.5817	1.1461
NTD_Preparation2	135	142	FNRPILFD	6	1020.54	5.30511	0.002116	1000	2.80638	0.065011	46.773	1.08352
NTD_Preparation2	135	142	FNRPILFD	6	1020.54	5.30145	0.004336	10000	3.43766	0.057367	57.2944	0.956117
NTD_Preparation3	135	142	FNRPILFD	6	1020.54	5.28453	0.00154	0	0	0	0	0
NTD_Preparation3	135	142	FNRPILFD	6	1020.54	5.3008	0.0057	10	0.823362	0.04982	13.7227	0.830333
NTD_Preparation3	135	142	FNRPILFD	6	1020.54	5.30648	0.004486	30	0.92862	0.110806	15.477	1.84677
NTD_Preparation3	135	142	FNRPILFD	6	1020.54	5.30252	0.001116	100	1.36781	0.034071	22.7969	0.56785
NTD_Preparation3	135	142	FNRPILFD	6	1020.54	5.31098	0.008261	1000	2.82018	0.03921	47.003	0.6535
NTD_Preparation3	135	142	FNRPILFD	6	1020.54	5.30396	0.002429	10000	3.24346	0.098864	54.0577	1.64773
ARD_Preparation1	136	140	NRPIL	3	611.375	4.87592	0.007208	0	0	0	0	0
ARD_Preparation1	136	140	NRPIL	3	611.375	4.94064	0.006312	10	0.955211	0.028055	31.8404	0.935167
ARD_Preparation1	136	140	NRPIL	3	611.375	4.92547	0.007956	30	1.10054	0.010537	36.6846	0.351233
ARD_Preparation1	136	140	NRPIL	3	611.375	4.90689	0.001601	100	1.43212	0.020479	47.7372	0.682633
ARD_Preparation1	136	140	NRPIL	3	611.375	4.88487	0.001729	1000	1.86814	0.028476	62.2713	0.9492
ARD_Preparation1	136	140	NRPIL	3	611.375	4.87731	0.007389	10000	2.01213	0.018368	67.0711	0.612267
ARD_Preparation2	136	140	NRPIL	3	611.375	4.86348	0.003121	0	0	0	0	0
ARD_Preparation2	136	140	NRPIL	3	611.375	4.87848	0.007392	10	0.920275	0.022907	30.6758	0.763567
ARD_Preparation2	136	140	NRPIL	3	611.375	4.88281	0.013998	30	1.08081	0.022318	36.0269	0.743933
ARD_Preparation2	136	140	NRPIL	3	611.375	4.87996	0.005355	100	1.38383	0.039421	46.1278	1.31403
ARD_Preparation2	136	140	NRPIL	3	611.375	4.88464	0.005494	1000	1.8339	0.022864	61.1301	0.762133
ARD_Preparation2	136	140	NRPIL	3	611.375	4.88128	0.003323	10000	1.99222	0.034915	66.4074	1.16383
ARD_Preparation3	136	140	NRPIL	3	611.375	4.87066	0.006319	0	0	0	0	0
ARD_Preparation3	136	140	NRPIL	3	611.375	4.8811	0.002122	10	0.899933	0.016667	29.9978	0.555567
ARD_Preparation3	136	140	NRPIL	3	611.375	4.86785	0.001305	30	1.07425	0.018931	35.8083	0.631033
ARD_Preparation3	136	140	NRPIL	3	611.375	4.87049	0.00335	100	1.36573	0.021672	45.5244	0.7224
ARD_Preparation3	136	140	NRPIL	3	611.375	4.87697	0.002798	1000	1.79484	0.016558	59.8279	0.551933
ARD_Preparation3	136	140	NRPIL	3	611.375	4.88567	0.004405	10000	1.94687	0.014048	64.8957	0.468267
NTD_Preparation1	136	140	NRPIL	3	611.375	4.89281	0.001759	0	0	0	0	0
NTD_Preparation1	136	140	NRPIL	3	611.375	4.95053	0.004381	10	0.821761	0.019755	27.392	0.6585
NTD_Preparation1	136	140	NRPIL	3	611.375	4.91351	0.001814	30	0.927635	0.029424	30.9212	0.9808
NTD_Preparation1	136	140	NRPIL	3	611.375	4.8865	0.012546	100	1.1831	0.021058	39.4366	0.701933
NTD_Preparation1	136	140	NRPIL	3	611.375	4.88743	0.008171	1000	1.7332	0.02235	57.7733	0.745
NTD_Preparation1	136	140	NRPIL	3	611.375	4.88587	0.003695	10000	1.93476	0.057585	64.4921	1.9195
NTD_Preparation2	136	140	NRPIL	3	611.375	4.86296	0.003476	0	0	0	0	0
NTD_Preparation2	136	140	NRPIL	3	611.375	4.88395	0.001355	10	0.733674	0.014835	24.4558	0.4945
NTD_Preparation2	136	140	NRPIL	3	611.375	4.8838	0.004748	30	0.887079	0.01343	29.5693	0.447667
NTD_Preparation2	136	140	NRPIL	3	611.375	4.8906	0.002496	100	1.13004	0.025153	37.6679	0.838433
NTD_Preparation2	136	140	NRPIL	3	611.375	4.8846	0.002252	1000	1.67892	0.01882	55.9639	0.627333
NTD_Preparation2	136	140	NRPIL	3	611.375	4.87762	0.007819	10000	1.91682	0.042568	63.8941	1.41893
NTD_Preparation3	136	140	NRPIL	3	611.375	4.86676	0.001989	0	0	0	0	0
NTD_Preparation3	136	140	NRPIL	3	611.375	4.87703	0.00507	10	0.743606	0.040028	24.7869	1.33427
NTD_Preparation3	136	140	NRPIL	3	611.375	4.88554	0.002566	30	0.845576	0.041294	28.1859	1.37647
NTD_Preparation3	136	140	NRPIL	3	611.375	4.88089	0.003457	100	1.06743	0.026944	35.5809	0.898133
NTD_Preparation3	136	140	NRPIL	3	611.375	4.89239	0.00486	1000	1.69519	0.032193	56.5062	1.0731
NTD_Preparation3	136	140	NRPIL	3	611.375	4.88499	0.00716	10000	1.82991	0.039251	60.997	1.30837
ARD_Preparation1	140	145	LFDIVS	5	692.374	5.61275	0.003827	0	0	0	0	0
ARD_Preparation1	140	145	LFDIVS	5	692.374	5.66738	0.006462	10	0.060151	0.013678	1.20302	0.27356
ARD_Preparation1	140	145	LFDIVS	5	692.374	5.65349	0.004828	30	0.073456	0.012705	1.46912	0.2541
ARD_Preparation1	140	145	LFDIVS	5	692.374	5.64458	0.003067	100	0.206137	0.012946	4.12274	0.25892
ARD_Preparation1	140	145	LFDIVS	5	692.374	5.62721	0.001388	1000	0.959653	0.012612	19.1931	0.25224
ARD_Preparation1	140	145	LFDIVS	5	692.374	5.62358	0.007428	10000	1.86784	0.029411	37.3568	0.58822
ARD_Preparation2	140	145	LFDIVS	5	692.374	5.61066	0.001966	0	0	0	0	0
ARD_Preparation2	140	145	LFDIVS	5	692.374	5.62063	0.006773	10	0.030212	0.020394	0.60424	0.40788
ARD_Preparation2	140	145	LFDIVS	5	692.374	5.63153	0.025666	30	0.063805	0.023428	1.2761	0.46856
ARD_Preparation2	140	145	LFDIVS	5	692.374	5.61934	0.005772	100	0.172232	0.02068	3.44464	0.4136
ARD_Preparation2	140	145	LFDIVS	5	692.374	5.61759	0.004838	1000	0.961634	0.022136	19.2327	0.44272
ARD_Preparation2	140	145	LFDIVS	5	692.374	5.61757	0.004615	10000	1.87133	0.019861	37.4266	0.39722
ARD_Preparation3	140	145	LFDIVS	5	692.374	5.60869	0.008107	0	0	0	0	0
ARD_Preparation3	140	145	LFDIVS	5	692.374	5.61908	0.000778	10	0.048847	0.017732	0.97694	0.35464
ARD_Preparation3	140	145	LFDIVS	5	692.374	5.61287	0.003034	30	0.078327	0.016699	1.56654	0.33398
ARD_Preparation3	140	145	LFDIVS	5	692.374	5.60833	0.003766	100	0.195324	0.014998	3.90648	0.29996
ARD_Preparation3	140	145	LFDIVS	5	692.374	5.61214	0.002909	1000	0.976974	0.021067	19.5395	0.42134
ARD_Preparation3	140	145	LFDIVS	5	692.374	5.62179	0.004742	10000	1.88002	0.025418	37.6003	0.50836
NTD_Preparation1	140	145	LFDIVS	5	692.374	5.62092	0.000709	0	0	0	0	0
NTD_Preparation1	140	145	LFDIVS	5	692.374	5.67861	0.005164	10	0.081854	0.011375	1.63708	0.2275
NTD_Preparation1	140	145	LFDIVS	5	692.374	5.6459	0.001186	30	0.085912	0.013922	1.71824	0.27844
NTD_Preparation1	140	145	LFDIVS	5	692.374	5.63263	0.008987	100	0.210981	0.011362	4.21962	0.22724
NTD_Preparation1	140	145	LFDIVS	5	692.374	5.62708	0.004474	1000	0.942261	0.025096	18.8452	0.50192
NTD_Preparation1	140	145	LFDIVS	5	692.374	5.63146	0.00173	10000	1.69159	0.015257	33.8317	0.30514
NTD_Preparation2	140	145	LFDIVS	5	692.374	5.60927	0.007006	0	0	0	0	0
NTD_Preparation2	140	145	LFDIVS	5	692.374	5.6187	0.001759	10	0.055099	0.01164	1.10198	0.2328
NTD_Preparation2	140	145	LFDIVS	5	692.374	5.6198	0.00404	30	0.072993	0.011187	1.45986	0.22374
NTD_Preparation2	140	145	LFDIVS	5	692.374	5.62419	0.002776	100	0.179517	0.010659	3.59034	0.21318
NTD_Preparation2	140	145	LFDIVS	5	692.374	5.61944	0.002532	1000	0.924252	0.038999	18.485	0.77998
NTD_Preparation2	140	145	LFDIVS	5	692.374	5.61137	0.00507	10000	1.73319	0.010514	34.6638	0.21028
NTD_Preparation3	140	145	LFDIVS	5	692.374	5.60391	0.002377	0	0	0	0	0
NTD_Preparation3	140	145	LFDIVS	5	692.374	5.62059	0.006481	10	0.057885	0.017292	1.1577	0.34584
NTD_Preparation3	140	145	LFDIVS	5	692.374	5.61973	0.002682	30	0.087136	0.013569	1.74272	0.27138
NTD_Preparation3	140	145	LFDIVS	5	692.374	5.61676	0.002421	100	0.195081	0.024599	3.90162	0.49198
NTD_Preparation3	140	145	LFDIVS	5	692.374	5.62501	0.007243	1000	1.02603	0.068856	20.5206	1.37712
NTD_Preparation3	140	145	LFDIVS	5	692.374	5.61671	0.005392	10000	1.73112	0.060487	34.6223	1.20974
ARD_Preparation1	141	152	FDIVSRGSPDGL	10	1261.63	4.99222	0.001628	0	0	0	0	0
ARD_Preparation1	141	152	FDIVSRGSPDGL	10	1261.63	5.0484	0.005535	10	2.68615	0.066145	26.8615	0.66145
ARD_Preparation1	141	152	FDIVSRGSPDGL	10	1261.63	5.035	0.006462	30	3.126	0.046637	31.26	0.46637
ARD_Preparation1	141	152	FDIVSRGSPDGL	10	1261.63	5.01759	0.003232	100	3.5444	0.053623	35.444	0.53623
ARD_Preparation1	141	152	FDIVSRGSPDGL	10	1261.63	4.99782	0.002163	1000	4.38478	0.093048	43.8478	0.93048
ARD_Preparation1	141	152	FDIVSRGSPDGL	10	1261.63	4.99153	0.008248	10000	5.3724	0.058803	53.724	0.58803
ARD_Preparation2	141	152	FDIVSRGSPDGL	10	1261.63	4.97958	0.001397	0	0	0	0	0
ARD_Preparation2	141	152	FDIVSRGSPDGL	10	1261.63	4.99356	0.007907	10	2.65734	0.031013	26.5734	0.31013
ARD_Preparation2	141	152	FDIVSRGSPDGL	10	1261.63	4.9964	0.015233	30	3.12125	0.058628	31.2125	0.58628
ARD_Preparation2	141	152	FDIVSRGSPDGL	10	1261.63	4.99183	0.00593	100	3.5044	0.062828	35.044	0.62828
ARD_Preparation2	141	152	FDIVSRGSPDGL	10	1261.63	4.99556	0.00471	1000	4.40674	0.066308	44.0674	0.66308
ARD_Preparation2	141	152	FDIVSRGSPDGL	10	1261.63	4.99146	0.003794	10000	5.34752	0.092858	53.4752	0.92858
ARD_Preparation3	141	152	FDIVSRGSPDGL	10	1261.63	4.98389	0.006133	0	0	0	0	0
ARD_Preparation3	141	152	FDIVSRGSPDGL	10	1261.63	4.99782	0.001274	10	2.58759	0.065257	25.8759	0.65257
ARD_Preparation3	141	152	FDIVSRGSPDGL	10	1261.63	4.98184	0.002137	30	3.06154	0.06424	30.6154	0.6424
ARD_Preparation3	141	152	FDIVSRGSPDGL	10	1261.63	4.98297	0.002876	100	3.48777	0.066124	34.8777	0.66124
ARD_Preparation3	141	152	FDIVSRGSPDGL	10	1261.63	4.98809	0.002085	1000	4.36902	0.057178	43.6902	0.57178
ARD_Preparation3	141	152	FDIVSRGSPDGL	10	1261.63	4.99629	0.004243	10000	5.26627	0.029921	52.6627	0.29921
NTD_Preparation1	141	152	FDIVSRGSPDGL	10	1261.63	4.99927	0.001893	0	0	0	0	0
NTD_Preparation1	141	152	FDIVSRGSPDGL	10	1261.63	5.05958	0.002012	10	2.5804	0.066901	25.804	0.66901
NTD_Preparation1	141	152	FDIVSRGSPDGL	10	1261.63	5.01928	0.001136	30	3.01661	0.047263	30.1661	0.47263
NTD_Preparation1	141	152	FDIVSRGSPDGL	10	1261.63	4.99803	0.009588	100	3.4707	0.060419	34.707	0.60419
NTD_Preparation1	141	152	FDIVSRGSPDGL	10	1261.63	4.99725	0.00677	1000	4.17967	0.04719	41.7967	0.4719
NTD_Preparation1	141	152	FDIVSRGSPDGL	10	1261.63	4.99779	0.002905	10000	5.23005	0.041909	52.3005	0.41909
NTD_Preparation2	141	152	FDIVSRGSPDGL	10	1261.63	4.9778	0.001955	0	0	0	0	0
NTD_Preparation2	141	152	FDIVSRGSPDGL	10	1261.63	4.99458	0.002157	10	2.46796	0.060295	24.6796	0.60295
NTD_Preparation2	141	152	FDIVSRGSPDGL	10	1261.63	4.99045	0.00413	30	2.93504	0.012332	29.3504	0.12332
NTD_Preparation2	141	152	FDIVSRGSPDGL	10	1261.63	4.99779	0.001814	100	3.40975	0.046912	34.0975	0.46912
NTD_Preparation2	141	152	FDIVSRGSPDGL	10	1261.63	4.99296	0.003792	1000	4.04871	0.055531	40.4871	0.55531
NTD_Preparation2	141	152	FDIVSRGSPDGL	10	1261.63	4.98611	0.005815	10000	5.18236	0.062591	51.8236	0.62591
NTD_Preparation3	141	152	FDIVSRGSPDGL	10	1261.63	4.9803	0.002196	0	0	0	0	0
NTD_Preparation3	141	152	FDIVSRGSPDGL	10	1261.63	4.98943	0.006425	10	2.53115	0.068714	25.3115	0.68714
NTD_Preparation3	141	152	FDIVSRGSPDGL	10	1261.63	4.99121	0.002404	30	2.92918	0.020847	29.2918	0.20847
NTD_Preparation3	141	152	FDIVSRGSPDGL	10	1261.63	4.98735	0.002478	100	3.31434	0.03106	33.1434	0.3106
NTD_Preparation3	141	152	FDIVSRGSPDGL	10	1261.63	4.99981	0.004665	1000	4.08401	0.059242	40.8401	0.59242
NTD_Preparation3	141	152	FDIVSRGSPDGL	10	1261.63	4.99291	0.005208	10000	5.17713	0.041636	51.7713	0.41636
ARD_Preparation1	141	155	FDIVSRGSPDGLEGL	13	1560.78	5.29185	0.007518	0	0	0	0	0
ARD_Preparation1	141	155	FDIVSRGSPDGLEGL	13	1560.78	5.34513	0.006077	10	3.51645	0.159903	27.0496	1.23002
ARD_Preparation1	141	155	FDIVSRGSPDGLEGL	13	1560.78	5.33119	0.010792	30	3.9115	0.141838	30.0885	1.09106
ARD_Preparation1	141	155	FDIVSRGSPDGLEGL	13	1560.78	5.31278	0.00239	100	4.48762	0.20739	34.5202	1.59531
ARD_Preparation1	141	155	FDIVSRGSPDGLEGL	13	1560.78	5.29826	0.002561	1000	5.94062	0.193332	45.6971	1.48717
ARD_Preparation1	141	155	FDIVSRGSPDGLEGL	13	1560.78	5.29152	0.006205	10000	7.13396	0.129205	54.8766	0.993885
ARD_Preparation2	141	155	FDIVSRGSPDGLEGL	13	1560.78	5.29612	0.00196	0	0	0	0	0
ARD_Preparation2	141	155	FDIVSRGSPDGLEGL	13	1560.78	5.28788	0.005517	10	3.47627	0.098674	26.7406	0.759031
ARD_Preparation2	141	155	FDIVSRGSPDGLEGL	13	1560.78	5.3015	0.024302	30	3.93513	0.102647	30.2702	0.789592
ARD_Preparation2	141	155	FDIVSRGSPDGLEGL	13	1560.78	5.29067	0.004059	100	4.45135	0.146008	34.2411	1.12314
ARD_Preparation2	141	155	FDIVSRGSPDGLEGL	13	1560.78	5.29082	0.003852	1000	6.07305	0.075945	46.7158	0.584192
ARD_Preparation2	141	155	FDIVSRGSPDGLEGL	13	1560.78	5.28957	0.002399	10000	7.07595	0.133231	54.4304	1.02485
ARD_Preparation3	141	155	FDIVSRGSPDGLEGL	13	1560.78	5.2964	0.017213	0	0	0	0	0
ARD_Preparation3	141	155	FDIVSRGSPDGLEGL	13	1560.78	5.28898	0.002031	10	3.36386	0.138385	25.8758	1.0645
ARD_Preparation3	141	155	FDIVSRGSPDGLEGL	13	1560.78	5.283	0.000868	30	3.77933	0.127155	29.0718	0.978115
ARD_Preparation3	141	155	FDIVSRGSPDGLEGL	13	1560.78	5.28086	0.003056	100	4.33928	0.109064	33.3791	0.838954
ARD_Preparation3	141	155	FDIVSRGSPDGLEGL	13	1560.78	5.285	0.001465	1000	5.92044	0.119227	45.5418	0.917131
ARD_Preparation3	141	155	FDIVSRGSPDGLEGL	13	1560.78	5.29053	0.003521	10000	6.89232	0.107296	53.0179	0.825354
NTD_Preparation1	141	155	FDIVSRGSPDGLEGL	13	1560.78	5.30579	0.004534	0	0	0	0	0
NTD_Preparation1	141	155	FDIVSRGSPDGLEGL	13	1560.78	5.36265	0.011905	10	3.37978	0.064538	25.9983	0.496446
NTD_Preparation1	141	155	FDIVSRGSPDGLEGL	13	1560.78	5.31337	0.0019	30	3.77399	0.085611	29.0307	0.658546
NTD_Preparation1	141	155	FDIVSRGSPDGLEGL	13	1560.78	5.29954	0.007257	100	4.30762	0.071383	33.1355	0.5491
NTD_Preparation1	141	155	FDIVSRGSPDGLEGL	13	1560.78	5.29632	0.003423	1000	5.62458	0.068214	43.266	0.524723
NTD_Preparation1	141	155	FDIVSRGSPDGLEGL	13	1560.78	5.29571	0.002301	10000	6.942	0.122245	53.4	0.940346
NTD_Preparation2	141	155	FDIVSRGSPDGLEGL	13	1560.78	5.28421	0.003899	0	0	0	0	0
NTD_Preparation2	141	155	FDIVSRGSPDGLEGL	13	1560.78	5.28879	0.002069	10	3.24876	0.056563	24.9904	0.4351
NTD_Preparation2	141	155	FDIVSRGSPDGLEGL	13	1560.78	5.28994	0.004275	30	3.66135	0.063311	28.1642	0.487008
NTD_Preparation2	141	155	FDIVSRGSPDGLEGL	13	1560.78	5.29392	0.002839	100	4.23475	0.046331	32.575	0.356392
NTD_Preparation2	141	155	FDIVSRGSPDGLEGL	13	1560.78	5.28923	0.002271	1000	5.83051	0.036932	44.8501	0.284092
NTD_Preparation2	141	155	FDIVSRGSPDGLEGL	13	1560.78	5.28239	0.004493	10000	6.95025	0.01771	53.4634	0.136231
NTD_Preparation3	141	155	FDIVSRGSPDGLEGL	13	1560.78	5.28787	0.002392	0	0	0	0	0
NTD_Preparation3	141	155	FDIVSRGSPDGLEGL	13	1560.78	5.28556	0.005169	10	3.3415	0.029517	25.7039	0.227054
NTD_Preparation3	141	155	FDIVSRGSPDGLEGL	13	1560.78	5.28887	0.00165	30	3.6513	0.021473	28.0869	0.165177
NTD_Preparation3	141	155	FDIVSRGSPDGLEGL	13	1560.78	5.28533	0.002971	100	4.23042	0.039449	32.5417	0.303454
NTD_Preparation3	141	155	FDIVSRGSPDGLEGL	13	1560.78	5.29465	0.004348	1000	5.83191	0.1806	44.8608	1.38923
NTD_Preparation3	141	155	FDIVSRGSPDGLEGL	13	1560.78	5.28654	0.004535	10000	6.98734	0.036774	53.7488	0.282877
ARD_Preparation1	141	156	FDIVSRGSPDGLEGLL	14	1673.86	5.65894	0.00448	0	0	0	0	0
ARD_Preparation1	141	156	FDIVSRGSPDGLEGLL	14	1673.86	5.71137	0.005001	10	4.79287	0.08672	34.2348	0.619429
ARD_Preparation1	141	156	FDIVSRGSPDGLEGLL	14	1673.86	5.69447	0.007929	30	5.29016	0.065045	37.7869	0.464607
ARD_Preparation1	141	156	FDIVSRGSPDGLEGLL	14	1673.86	5.69293	0.002139	100	5.84966	0.067894	41.7833	0.484957
ARD_Preparation1	141	156	FDIVSRGSPDGLEGLL	14	1673.86	5.67813	0.002197	1000	7.33274	0.159165	52.3767	1.13689
ARD_Preparation1	141	156	FDIVSRGSPDGLEGLL	14	1673.86	5.67421	0.005148	10000	8.51422	0.064066	60.8158	0.457614
ARD_Preparation2	141	156	FDIVSRGSPDGLEGLL	14	1673.86	5.6645	0.002214	0	0	0	0	0
ARD_Preparation2	141	156	FDIVSRGSPDGLEGLL	14	1673.86	5.66849	0.007646	10	4.73065	0.061401	33.7904	0.438579
ARD_Preparation2	141	156	FDIVSRGSPDGLEGLL	14	1673.86	5.68693	0.028176	30	5.22835	0.064052	37.3453	0.457514
ARD_Preparation2	141	156	FDIVSRGSPDGLEGLL	14	1673.86	5.67017	0.004184	100	5.74781	0.084222	41.0558	0.601586
ARD_Preparation2	141	156	FDIVSRGSPDGLEGLL	14	1673.86	5.67028	0.005685	1000	7.23191	0.072325	51.6565	0.516607
ARD_Preparation2	141	156	FDIVSRGSPDGLEGLL	14	1673.86	5.66603	0.004434	10000	8.41273	0.028351	60.0909	0.202507
ARD_Preparation3	141	156	FDIVSRGSPDGLEGLL	14	1673.86	5.66017	0.007823	0	0	0	0	0
ARD_Preparation3	141	156	FDIVSRGSPDGLEGLL	14	1673.86	5.66697	0.002661	10	4.65433	0.067435	33.2452	0.481679
ARD_Preparation3	141	156	FDIVSRGSPDGLEGLL	14	1673.86	5.66468	0.001873	30	5.1966	0.098086	37.1186	0.700614
ARD_Preparation3	141	156	FDIVSRGSPDGLEGLL	14	1673.86	5.65896	0.003066	100	5.7633	0.104603	41.1664	0.747164
ARD_Preparation3	141	156	FDIVSRGSPDGLEGLL	14	1673.86	5.66348	0.003749	1000	7.17846	0.08369	51.2747	0.597786
ARD_Preparation3	141	156	FDIVSRGSPDGLEGLL	14	1673.86	5.66795	0.00467	10000	8.31208	0.022512	59.372	0.1608
NTD_Preparation1	141	156	FDIVSRGSPDGLEGLL	14	1673.86	5.66485	0.003031	0	0	0	0	0
NTD_Preparation1	141	156	FDIVSRGSPDGLEGLL	14	1673.86	5.72067	0.005939	10	4.61288	0.062974	32.9492	0.449814
NTD_Preparation1	141	156	FDIVSRGSPDGLEGLL	14	1673.86	5.68735	0.002821	30	5.07397	0.030112	36.2426	0.215086
NTD_Preparation1	141	156	FDIVSRGSPDGLEGLL	14	1673.86	5.67457	0.006892	100	5.60549	0.07247	40.0392	0.517643
NTD_Preparation1	141	156	FDIVSRGSPDGLEGLL	14	1673.86	5.67395	0.004	1000	7.03295	0.067639	50.2354	0.483136
NTD_Preparation1	141	156	FDIVSRGSPDGLEGLL	14	1673.86	5.67695	0.000946	10000	8.20032	0.066019	58.5737	0.471564
NTD_Preparation2	141	156	FDIVSRGSPDGLEGLL	14	1673.86	5.65705	0.003782	0	0	0	0	0
NTD_Preparation2	141	156	FDIVSRGSPDGLEGLL	14	1673.86	5.66315	0.001455	10	4.53122	0.077023	32.3659	0.550164
NTD_Preparation2	141	156	FDIVSRGSPDGLEGLL	14	1673.86	5.66354	0.004804	30	5.04068	0.036488	36.0048	0.260629
NTD_Preparation2	141	156	FDIVSRGSPDGLEGLL	14	1673.86	5.66747	0.002829	100	5.49324	0.077424	39.2374	0.553029
NTD_Preparation2	141	156	FDIVSRGSPDGLEGLL	14	1673.86	5.663	0.003938	1000	7.12256	0.042912	50.8755	0.306514
NTD_Preparation2	141	156	FDIVSRGSPDGLEGLL	14	1673.86	5.65698	0.00587	10000	8.13489	0.072714	58.1064	0.519386
NTD_Preparation3	141	156	FDIVSRGSPDGLEGLL	14	1673.86	5.64962	0.001317	0	0	0	0	0
NTD_Preparation3	141	156	FDIVSRGSPDGLEGLL	14	1673.86	5.66182	0.006674	10	4.53856	0.035426	32.4183	0.253043
NTD_Preparation3	141	156	FDIVSRGSPDGLEGLL	14	1673.86	5.65771	0.003398	30	4.93893	0.031068	35.2781	0.221914
NTD_Preparation3	141	156	FDIVSRGSPDGLEGLL	14	1673.86	5.65537	0.003019	100	5.39745	0.053573	38.5532	0.382664
NTD_Preparation3	141	156	FDIVSRGSPDGLEGLL	14	1673.86	5.66747	0.006969	1000	7.10863	0.037285	50.7759	0.266321
NTD_Preparation3	141	156	FDIVSRGSPDGLEGLL	14	1673.86	5.65619	0.007394	10000	8.13787	0.088624	58.1277	0.633029
ARD_Preparation1	142	155	DIVSRGSPDGLEGL	12	1413.71	5.08527	0.001703	0	0	0	0	0
ARD_Preparation1	142	155	DIVSRGSPDGLEGL	12	1413.71	5.13514	0.005072	10	3.57032	0.124598	29.7526	1.03832
ARD_Preparation1	142	155	DIVSRGSPDGLEGL	12	1413.71	5.12018	0.006948	30	3.97815	0.071075	33.1513	0.592292
ARD_Preparation1	142	155	DIVSRGSPDGLEGL	12	1413.71	5.10714	0.002298	100	4.47144	0.081935	37.262	0.682792
ARD_Preparation1	142	155	DIVSRGSPDGLEGL	12	1413.71	5.08606	0.0025	1000	5.97159	0.127962	49.7632	1.06635
ARD_Preparation1	142	155	DIVSRGSPDGLEGL	12	1413.71	5.08056	0.00657	10000	6.67241	0.063919	55.6034	0.532658
ARD_Preparation2	142	155	DIVSRGSPDGLEGL	12	1413.71	5.07364	0.002019	0	0	0	0	0
ARD_Preparation2	142	155	DIVSRGSPDGLEGL	12	1413.71	5.08039	0.007285	10	3.51489	0.068883	29.2907	0.574025
ARD_Preparation2	142	155	DIVSRGSPDGLEGL	12	1413.71	5.08548	0.016019	30	4.00208	0.097917	33.3507	0.815975
ARD_Preparation2	142	155	DIVSRGSPDGLEGL	12	1413.71	5.08113	0.00532	100	4.56088	0.156541	38.0074	1.30451
ARD_Preparation2	142	155	DIVSRGSPDGLEGL	12	1413.71	5.08401	0.004738	1000	5.84439	0.129414	48.7032	1.07845
ARD_Preparation2	142	155	DIVSRGSPDGLEGL	12	1413.71	5.08052	0.0038	10000	6.62854	0.069315	55.2378	0.577625
ARD_Preparation3	142	155	DIVSRGSPDGLEGL	12	1413.71	5.07808	0.006494	0	0	0	0	0
ARD_Preparation3	142	155	DIVSRGSPDGLEGL	12	1413.71	5.08373	0.000541	10	3.43792	0.088642	28.6493	0.738683
ARD_Preparation3	142	155	DIVSRGSPDGLEGL	12	1413.71	5.06951	0.002472	30	3.87402	0.076932	32.2835	0.6411
ARD_Preparation3	142	155	DIVSRGSPDGLEGL	12	1413.71	5.07158	0.002393	100	4.44673	0.08741	37.056	0.728417
ARD_Preparation3	142	155	DIVSRGSPDGLEGL	12	1413.71	5.07586	0.001626	1000	5.89211	0.072525	49.1009	0.604375
ARD_Preparation3	142	155	DIVSRGSPDGLEGL	12	1413.71	5.0859	0.004691	10000	6.47897	0.036787	53.9914	0.306558
NTD_Preparation1	142	155	DIVSRGSPDGLEGL	12	1413.71	5.09187	0.001286	0	0	0	0	0
NTD_Preparation1	142	155	DIVSRGSPDGLEGL	12	1413.71	5.14877	0.004414	10	3.4	0.071029	28.3333	0.591908
NTD_Preparation1	142	155	DIVSRGSPDGLEGL	12	1413.71	5.11004	0.000785	30	3.81749	0.07939	31.8124	0.661583
NTD_Preparation1	142	155	DIVSRGSPDGLEGL	12	1413.71	5.09002	0.01024	100	4.49088	0.148887	37.424	1.24073
NTD_Preparation1	142	155	DIVSRGSPDGLEGL	12	1413.71	5.08686	0.005969	1000	5.83295	0.057782	48.608	0.481517
NTD_Preparation1	142	155	DIVSRGSPDGLEGL	12	1413.71	5.08688	0.003037	10000	6.54262	0.067881	54.5218	0.565675
NTD_Preparation2	142	155	DIVSRGSPDGLEGL	12	1413.71	5.07492	0.004246	0	0	0	0	0
NTD_Preparation2	142	155	DIVSRGSPDGLEGL	12	1413.71	5.08481	0.002622	10	3.27891	0.065842	27.3243	0.548683
NTD_Preparation2	142	155	DIVSRGSPDGLEGL	12	1413.71	5.08016	0.004279	30	3.79108	0.059044	31.5924	0.492033
NTD_Preparation2	142	155	DIVSRGSPDGLEGL	12	1413.71	5.08629	0.000888	100	4.51429	0.054534	37.6191	0.45445
NTD_Preparation2	142	155	DIVSRGSPDGLEGL	12	1413.71	5.08166	0.004978	1000	5.80926	0.046232	48.4105	0.385267
NTD_Preparation2	142	155	DIVSRGSPDGLEGL	12	1413.71	5.07435	0.005284	10000	6.58603	0.045206	54.8836	0.376717
NTD_Preparation3	142	155	DIVSRGSPDGLEGL	12	1413.71	5.07473	0.003066	0	0	0	0	0
NTD_Preparation3	142	155	DIVSRGSPDGLEGL	12	1413.71	5.07892	0.006102	10	3.35373	0.039035	27.9478	0.325292
NTD_Preparation3	142	155	DIVSRGSPDGLEGL	12	1413.71	5.0792	0.001657	30	3.70543	0.025042	30.8786	0.208683
NTD_Preparation3	142	155	DIVSRGSPDGLEGL	12	1413.71	5.07578	0.002335	100	4.46902	0.066814	37.2418	0.556783
NTD_Preparation3	142	155	DIVSRGSPDGLEGL	12	1413.71	5.08966	0.004947	1000	5.8155	0.064978	48.4625	0.541483
NTD_Preparation3	142	155	DIVSRGSPDGLEGL	12	1413.71	5.08137	0.005559	10000	6.64379	0.005224	55.3649	0.0435333
ARD_Preparation1	142	156	DIVSRGSPDGLEGLL	13	1526.79	5.53802	0.003184	0	0	0	0	0
ARD_Preparation1	142	156	DIVSRGSPDGLEGLL	13	1526.79	5.58921	0.004984	10	4.73297	0.130737	36.4075	1.00567
ARD_Preparation1	142	156	DIVSRGSPDGLEGLL	13	1526.79	5.5752	0.005756	30	5.29088	0.156697	40.6991	1.20536
ARD_Preparation1	142	156	DIVSRGSPDGLEGLL	13	1526.79	5.56907	0.002704	100	5.90356	0.064953	45.412	0.499638
ARD_Preparation1	142	156	DIVSRGSPDGLEGLL	13	1526.79	5.55191	0.000522	1000	7.3694	0.134607	56.6877	1.03544
ARD_Preparation1	142	156	DIVSRGSPDGLEGLL	13	1526.79	5.55011	0.007276	10000	8.01253	0.0924	61.6348	0.710769
ARD_Preparation2	142	156	DIVSRGSPDGLEGLL	13	1526.79	5.53941	0.002807	0	0	0	0	0
ARD_Preparation2	142	156	DIVSRGSPDGLEGLL	13	1526.79	5.54374	0.007004	10	4.73822	0.092627	36.4479	0.712515
ARD_Preparation2	142	156	DIVSRGSPDGLEGLL	13	1526.79	5.55821	0.025883	30	5.28708	0.08145	40.6699	0.626538
ARD_Preparation2	142	156	DIVSRGSPDGLEGLL	13	1526.79	5.54233	0.005354	100	5.74042	0.099212	44.157	0.763169
ARD_Preparation2	142	156	DIVSRGSPDGLEGLL	13	1526.79	5.5425	0.005636	1000	7.19022	0.042237	55.3094	0.3249
ARD_Preparation2	142	156	DIVSRGSPDGLEGLL	13	1526.79	5.5423	0.004825	10000	7.66704	0.218539	58.9772	1.68107
ARD_Preparation3	142	156	DIVSRGSPDGLEGLL	13	1526.79	5.53514	0.011029	0	0	0	0	0
ARD_Preparation3	142	156	DIVSRGSPDGLEGLL	13	1526.79	5.54092	0.001031	10	4.66174	0.073998	35.8595	0.569215
ARD_Preparation3	142	156	DIVSRGSPDGLEGLL	13	1526.79	5.53693	0.001418	30	5.25055	0.150339	40.3889	1.15645
ARD_Preparation3	142	156	DIVSRGSPDGLEGLL	13	1526.79	5.53239	0.004786	100	5.86613	0.0701	45.1241	0.539231
ARD_Preparation3	142	156	DIVSRGSPDGLEGLL	13	1526.79	5.53536	0.003852	1000	7.27424	0.080053	55.9557	0.615792
ARD_Preparation3	142	156	DIVSRGSPDGLEGLL	13	1526.79	5.54532	0.005697	10000	7.86973	0.070317	60.5364	0.5409
NTD_Preparation1	142	156	DIVSRGSPDGLEGLL	13	1526.79	5.54603	0.001677	0	0	0	0	0
NTD_Preparation1	142	156	DIVSRGSPDGLEGLL	13	1526.79	5.60322	0.007369	10	4.59037	0.091622	35.3106	0.704785
NTD_Preparation1	142	156	DIVSRGSPDGLEGLL	13	1526.79	5.56814	0.00186	30	5.06919	0.051854	38.9937	0.398877
NTD_Preparation1	142	156	DIVSRGSPDGLEGLL	13	1526.79	5.55465	0.00701	100	5.62365	0.153047	43.2589	1.17728
NTD_Preparation1	142	156	DIVSRGSPDGLEGLL	13	1526.79	5.5551	0.00655	1000	7.25342	0.149828	55.7956	1.15252
NTD_Preparation1	142	156	DIVSRGSPDGLEGLL	13	1526.79	5.55941	0.003046	10000	7.89463	0.300033	60.7279	2.30795
NTD_Preparation2	142	156	DIVSRGSPDGLEGLL	13	1526.79	5.53986	0.00454	0	0	0	0	0
NTD_Preparation2	142	156	DIVSRGSPDGLEGLL	13	1526.79	5.54247	0.000692	10	4.44267	0.068111	34.1744	0.523931
NTD_Preparation2	142	156	DIVSRGSPDGLEGLL	13	1526.79	5.54351	0.003457	30	5.04617	0.123049	38.8167	0.946531
NTD_Preparation2	142	156	DIVSRGSPDGLEGLL	13	1526.79	5.54849	0.004064	100	5.88707	0.084878	45.2852	0.652908
NTD_Preparation2	142	156	DIVSRGSPDGLEGLL	13	1526.79	5.54355	0.005253	1000	7.08167	0.176352	54.4744	1.35655
NTD_Preparation2	142	156	DIVSRGSPDGLEGLL	13	1526.79	5.54018	0.006085	10000	7.92641	0.136984	60.9724	1.05372
NTD_Preparation3	142	156	DIVSRGSPDGLEGLL	13	1526.79	5.5295	0.00276	0	0	0	0	0
NTD_Preparation3	142	156	DIVSRGSPDGLEGLL	13	1526.79	5.54337	0.00644	10	4.32842	0.170281	33.2955	1.30985
NTD_Preparation3	142	156	DIVSRGSPDGLEGLL	13	1526.79	5.54174	0.003242	30	4.82536	0.096365	37.1182	0.741269
NTD_Preparation3	142	156	DIVSRGSPDGLEGLL	13	1526.79	5.53888	0.00275	100	5.40357	0.022301	41.5659	0.171546
NTD_Preparation3	142	156	DIVSRGSPDGLEGLL	13	1526.79	5.54854	0.005891	1000	6.90796	0.019501	53.1381	0.150008
NTD_Preparation3	142	156	DIVSRGSPDGLEGLL	13	1526.79	5.54154	0.007928	10000	7.87683	0.193302	60.591	1.48694
ARD_Preparation1	142	160	DIVSRGSPDGLEGLLSFLL	17	1987.06	5.10978	0.008994	0	0	0	0	0
ARD_Preparation1	142	160	DIVSRGSPDGLEGLLSFLL	17	1987.06	5.1647	0.002563	10	2.51059	0.099828	14.7682	0.587224
ARD_Preparation1	142	160	DIVSRGSPDGLEGLLSFLL	17	1987.06	5.14887	0.006757	30	2.76713	0.12126	16.2772	0.713294
ARD_Preparation1	142	160	DIVSRGSPDGLEGLLSFLL	17	1987.06	5.13879	0.007217	100	3.35907	0.098224	19.7592	0.577788
ARD_Preparation1	142	160	DIVSRGSPDGLEGLLSFLL	17	1987.06	5.11934	0.004719	1000	5.69761	0.082792	33.5154	0.487012
ARD_Preparation1	142	160	DIVSRGSPDGLEGLLSFLL	17	1987.06	5.11409	0.00948	10000	9.06406	0.093382	53.318	0.549306
ARD_Preparation2	142	160	DIVSRGSPDGLEGLLSFLL	17	1987.06	5.10305	0.005981	0	0	0	0	0
ARD_Preparation2	142	160	DIVSRGSPDGLEGLLSFLL	17	1987.06	5.12467	0.00809	10	2.50441	0.076617	14.7318	0.450688
ARD_Preparation2	142	160	DIVSRGSPDGLEGLLSFLL	17	1987.06	5.1219	0.023553	30	2.82193	0.062949	16.5996	0.370288
ARD_Preparation2	142	160	DIVSRGSPDGLEGLLSFLL	17	1987.06	5.11999	0.012888	100	3.38677	0.098821	19.9222	0.5813
ARD_Preparation2	142	160	DIVSRGSPDGLEGLLSFLL	17	1987.06	5.11375	0.005009	1000	5.77072	0.098714	33.9454	0.580671
ARD_Preparation2	142	160	DIVSRGSPDGLEGLLSFLL	17	1987.06	5.11276	0.008669	10000	8.92066	0.062089	52.4744	0.365229
ARD_Preparation3	142	160	DIVSRGSPDGLEGLLSFLL	17	1987.06	5.11611	0.00849	0	0	0	0	0
ARD_Preparation3	142	160	DIVSRGSPDGLEGLLSFLL	17	1987.06	5.12649	0.000815	10	2.51478	0.053029	14.7928	0.311935
ARD_Preparation3	142	160	DIVSRGSPDGLEGLLSFLL	17	1987.06	5.1021	0.006803	30	2.81706	0.057479	16.571	0.338112
ARD_Preparation3	142	160	DIVSRGSPDGLEGLLSFLL	17	1987.06	5.11062	0.006364	100	3.41419	0.078568	20.0835	0.462165
ARD_Preparation3	142	160	DIVSRGSPDGLEGLLSFLL	17	1987.06	5.11495	0.008295	1000	5.75706	0.188295	33.8651	1.10762
ARD_Preparation3	142	160	DIVSRGSPDGLEGLLSFLL	17	1987.06	5.11688	0.009794	10000	9.01502	0.035935	53.0295	0.211382
NTD_Preparation1	142	160	DIVSRGSPDGLEGLLSFLL	17	1987.06	5.12409	0.00735	0	0	0	0	0
NTD_Preparation1	142	160	DIVSRGSPDGLEGLLSFLL	17	1987.06	5.17793	0.004846	10	2.41275	0.051078	14.1926	0.300459
NTD_Preparation1	142	160	DIVSRGSPDGLEGLLSFLL	17	1987.06	5.14131	0.001351	30	2.66046	0.045732	15.6498	0.269012
NTD_Preparation1	142	160	DIVSRGSPDGLEGLLSFLL	17	1987.06	5.12386	0.013567	100	3.14984	0.058219	18.5285	0.342465
NTD_Preparation1	142	160	DIVSRGSPDGLEGLLSFLL	17	1987.06	5.12212	0.009915	1000	5.33972	0.074659	31.4101	0.439171
NTD_Preparation1	142	160	DIVSRGSPDGLEGLLSFLL	17	1987.06	5.12127	0.003076	10000	8.35211	0.08852	49.1301	0.520706
NTD_Preparation2	142	160	DIVSRGSPDGLEGLLSFLL	17	1987.06	5.11618	0.003634	0	0	0	0	0
NTD_Preparation2	142	160	DIVSRGSPDGLEGLLSFLL	17	1987.06	5.12055	0.003997	10	2.37471	0.046785	13.9689	0.275206
NTD_Preparation2	142	160	DIVSRGSPDGLEGLLSFLL	17	1987.06	5.11709	0.008996	30	2.65511	0.028059	15.6183	0.165053
NTD_Preparation2	142	160	DIVSRGSPDGLEGLLSFLL	17	1987.06	5.12125	0.00114	100	3.17285	0.039685	18.6638	0.233441
NTD_Preparation2	142	160	DIVSRGSPDGLEGLLSFLL	17	1987.06	5.11925	0.007589	1000	5.3616	0.168086	31.5388	0.988741
NTD_Preparation2	142	160	DIVSRGSPDGLEGLLSFLL	17	1987.06	5.1094	0.004477	10000	8.35316	0.04856	49.1363	0.285647
NTD_Preparation3	142	160	DIVSRGSPDGLEGLLSFLL	17	1987.06	5.10858	0.009356	0	0	0	0	0
NTD_Preparation3	142	160	DIVSRGSPDGLEGLLSFLL	17	1987.06	5.11273	0.005416	10	2.39485	0.064764	14.0874	0.380965
NTD_Preparation3	142	160	DIVSRGSPDGLEGLLSFLL	17	1987.06	5.1154	0.005991	30	2.60648	0.056663	15.3323	0.333312
NTD_Preparation3	142	160	DIVSRGSPDGLEGLLSFLL	17	1987.06	5.11774	0.00842	100	3.12795	0.099125	18.3997	0.583088
NTD_Preparation3	142	160	DIVSRGSPDGLEGLLSFLL	17	1987.06	5.12782	0.004441	1000	5.59858	0.188568	32.9328	1.10922
NTD_Preparation3	142	160	DIVSRGSPDGLEGLLSFLL	17	1987.06	5.11685	0.006714	10000	8.47517	0.055115	49.8539	0.324206
ARD_Preparation1	143	155	IVSRGSPDGLEGL	11	1298.68	4.93032	0.004387	0	0	0	0	0
ARD_Preparation1	143	155	IVSRGSPDGLEGL	11	1298.68	4.98053	0.006404	10	3.53518	0.108193	32.138	0.983573
ARD_Preparation1	143	155	IVSRGSPDGLEGL	11	1298.68	4.964	0.008083	30	3.88973	0.107802	35.3611	0.980018
ARD_Preparation1	143	155	IVSRGSPDGLEGL	11	1298.68	4.94377	0.002682	100	4.45583	0.114032	40.5075	1.03665
ARD_Preparation1	143	155	IVSRGSPDGLEGL	11	1298.68	4.92298	0.002821	1000	5.82831	0.12259	52.9846	1.11445
ARD_Preparation1	143	155	IVSRGSPDGLEGL	11	1298.68	4.91407	0.006967	10000	6.07812	0.082806	55.2556	0.752782
ARD_Preparation2	143	155	IVSRGSPDGLEGL	11	1298.68	4.90616	0.003629	0	0	0	0	0
ARD_Preparation2	143	155	IVSRGSPDGLEGL	11	1298.68	4.91838	0.00564	10	3.37909	0.097565	30.719	0.886955
ARD_Preparation2	143	155	IVSRGSPDGLEGL	11	1298.68	4.92253	0.013305	30	3.81598	0.061938	34.6907	0.563073
ARD_Preparation2	143	155	IVSRGSPDGLEGL	11	1298.68	4.91832	0.005964	100	4.31459	0.101006	39.2236	0.918236
ARD_Preparation2	143	155	IVSRGSPDGLEGL	11	1298.68	4.92471	0.004341	1000	5.74934	0.055852	52.2667	0.507745
ARD_Preparation2	143	155	IVSRGSPDGLEGL	11	1298.68	4.91763	0.003511	10000	5.94156	0.076106	54.0142	0.691873
ARD_Preparation3	143	155	IVSRGSPDGLEGL	11	1298.68	4.91264	0.007804	0	0	0	0	0
ARD_Preparation3	143	155	IVSRGSPDGLEGL	11	1298.68	4.92191	0.002365	10	3.28283	0.080801	29.8439	0.734555
ARD_Preparation3	143	155	IVSRGSPDGLEGL	11	1298.68	4.90546	0.002238	30	3.77326	0.096236	34.3024	0.874873
ARD_Preparation3	143	155	IVSRGSPDGLEGL	11	1298.68	4.90795	0.002535	100	4.25099	0.088172	38.6453	0.801564
ARD_Preparation3	143	155	IVSRGSPDGLEGL	11	1298.68	4.91553	0.001527	1000	5.70845	0.066885	51.895	0.608045
ARD_Preparation3	143	155	IVSRGSPDGLEGL	11	1298.68	4.92266	0.004929	10000	5.79554	0.032358	52.6867	0.294164
NTD_Preparation1	143	155	IVSRGSPDGLEGL	11	1298.68	4.93104	0.000133	0	0	0	0	0
NTD_Preparation1	143	155	IVSRGSPDGLEGL	11	1298.68	4.98868	0.005439	10	3.31657	0.035326	30.1506	0.321145
NTD_Preparation1	143	155	IVSRGSPDGLEGL	11	1298.68	4.94857	0.001681	30	3.77218	0.04362	34.2925	0.396545
NTD_Preparation1	143	155	IVSRGSPDGLEGL	11	1298.68	4.92319	0.012139	100	4.5791	0.042114	41.6282	0.382855
NTD_Preparation1	143	155	IVSRGSPDGLEGL	11	1298.68	4.9228	0.006764	1000	5.78758	0.043045	52.6143	0.391318
NTD_Preparation1	143	155	IVSRGSPDGLEGL	11	1298.68	4.92079	0.003799	10000	6.17329	0.042318	56.1208	0.384709
NTD_Preparation2	143	155	IVSRGSPDGLEGL	11	1298.68	4.90315	0.005704	0	0	0	0	0
NTD_Preparation2	143	155	IVSRGSPDGLEGL	11	1298.68	4.91942	0.00156	10	3.29024	0.032357	29.9112	0.294155
NTD_Preparation2	143	155	IVSRGSPDGLEGL	11	1298.68	4.91833	0.003863	30	3.69158	0.033482	33.5598	0.304382
NTD_Preparation2	143	155	IVSRGSPDGLEGL	11	1298.68	4.92354	0.000855	100	4.54985	0.030933	41.3622	0.281209
NTD_Preparation2	143	155	IVSRGSPDGLEGL	11	1298.68	4.91896	0.003614	1000	5.57153	0.083533	50.6503	0.759391
NTD_Preparation2	143	155	IVSRGSPDGLEGL	11	1298.68	4.91107	0.006443	10000	6.11019	0.019266	55.5472	0.175145
NTD_Preparation3	143	155	IVSRGSPDGLEGL	11	1298.68	4.90693	0.00217	0	0	0	0	0
NTD_Preparation3	143	155	IVSRGSPDGLEGL	11	1298.68	4.91366	0.005971	10	3.26537	0.038228	29.6852	0.347527
NTD_Preparation3	143	155	IVSRGSPDGLEGL	11	1298.68	4.91832	0.002175	30	3.58587	0.036346	32.5988	0.330418
NTD_Preparation3	143	155	IVSRGSPDGLEGL	11	1298.68	4.9124	0.002927	100	4.45576	0.041254	40.5069	0.375036
NTD_Preparation3	143	155	IVSRGSPDGLEGL	11	1298.68	4.92644	0.00461	1000	5.65827	0.045494	51.4388	0.413582
NTD_Preparation3	143	155	IVSRGSPDGLEGL	11	1298.68	4.91804	0.005245	10000	6.05462	0.05098	55.042	0.463455
ARD_Preparation1	158	170	FLLTHKKRLTDEE	12	1628.89	4.1151	0.007903	0	0	0	0	0
ARD_Preparation1	158	170	FLLTHKKRLTDEE	12	1628.89	4.18951	0.00807	10	1.73766	0.057111	14.4805	0.475925
ARD_Preparation1	158	170	FLLTHKKRLTDEE	12	1628.89	4.1819	0.00757	30	2.15989	0.037664	17.9991	0.313867
ARD_Preparation1	158	170	FLLTHKKRLTDEE	12	1628.89	4.15997	0.001815	100	2.92326	0.051165	24.3605	0.426375
ARD_Preparation1	158	170	FLLTHKKRLTDEE	12	1628.89	4.14562	0.005125	1000	3.58794	0.106876	29.8995	0.890633
ARD_Preparation1	158	170	FLLTHKKRLTDEE	12	1628.89	4.14568	0.007247	10000	4.56715	0.076684	38.0596	0.639033
ARD_Preparation2	158	170	FLLTHKKRLTDEE	12	1628.89	4.11703	0.008518	0	0	0	0	0
ARD_Preparation2	158	170	FLLTHKKRLTDEE	12	1628.89	4.15365	0.011926	10	1.80621	0.024301	15.0517	0.202508
ARD_Preparation2	158	170	FLLTHKKRLTDEE	12	1628.89	4.13869	0.00682	30	2.22915	0.03598	18.5762	0.299833
ARD_Preparation2	158	170	FLLTHKKRLTDEE	12	1628.89	4.15943	0.009392	100	3.0045	0.092139	25.0375	0.767825
ARD_Preparation2	158	170	FLLTHKKRLTDEE	12	1628.89	4.15924	0.000905	1000	3.66296	0.069323	30.5246	0.577692
ARD_Preparation2	158	170	FLLTHKKRLTDEE	12	1628.89	4.15613	0.002468	10000	4.62401	0.090074	38.5334	0.750617
ARD_Preparation3	158	170	FLLTHKKRLTDEE	12	1628.89	4.23489	0.080039	0	0	0	0	0
ARD_Preparation3	158	170	FLLTHKKRLTDEE	12	1628.89	4.25649	0.0841	10	1.65064	0.028032	13.7553	0.2336
ARD_Preparation3	158	170	FLLTHKKRLTDEE	12	1628.89	4.24006	0.083268	30	2.05616	0.102476	17.1347	0.853967
ARD_Preparation3	158	170	FLLTHKKRLTDEE	12	1628.89	4.15883	0.005469	100	2.80278	0.073683	23.3565	0.614025
ARD_Preparation3	158	170	FLLTHKKRLTDEE	12	1628.89	4.15887	0.006709	1000	3.57964	0.065549	29.8303	0.546242
ARD_Preparation3	158	170	FLLTHKKRLTDEE	12	1628.89	4.18614	0.007346	10000	4.24383	0.160666	35.3653	1.33888
NTD_Preparation1	158	170	FLLTHKKRLTDEE	12	1628.89	4.13041	0.001748	0	0	0	0	0
NTD_Preparation1	158	170	FLLTHKKRLTDEE	12	1628.89	4.20307	0.004459	10	1.67712	0.060929	13.976	0.507742
NTD_Preparation1	158	170	FLLTHKKRLTDEE	12	1628.89	4.16603	0.008217	30	2.10923	0.022852	17.5769	0.190433
NTD_Preparation1	158	170	FLLTHKKRLTDEE	12	1628.89	4.14849	0.027662	100	2.7849	0.027178	23.2075	0.226483
NTD_Preparation1	158	170	FLLTHKKRLTDEE	12	1628.89	4.14736	0.011563	1000	3.32851	0.110964	27.7376	0.9247
NTD_Preparation1	158	170	FLLTHKKRLTDEE	12	1628.89	4.15246	0.003951	10000	4.26656	0.211512	35.5547	1.7626
NTD_Preparation2	158	170	FLLTHKKRLTDEE	12	1628.89	4.15188	0.064477	0	0	0	0	0
NTD_Preparation2	158	170	FLLTHKKRLTDEE	12	1628.89	4.1503	0.006194	10	1.6894	0.051167	14.0784	0.426392
NTD_Preparation2	158	170	FLLTHKKRLTDEE	12	1628.89	4.14802	0.001913	30	2.13499	0.022535	17.7916	0.187792
NTD_Preparation2	158	170	FLLTHKKRLTDEE	12	1628.89	4.15756	0.005123	100	2.87611	0.151356	23.9676	1.2613
NTD_Preparation2	158	170	FLLTHKKRLTDEE	12	1628.89	4.15779	0.008554	1000	3.26002	0.149777	27.1669	1.24814
NTD_Preparation2	158	170	FLLTHKKRLTDEE	12	1628.89	4.17591	0.04233	10000	4.47522	0.099776	37.2935	0.831467
NTD_Preparation3	158	170	FLLTHKKRLTDEE	12	1628.89	4.14433	0.01019	0	0	0	0	0
NTD_Preparation3	158	170	FLLTHKKRLTDEE	12	1628.89	4.14859	0.010061	10	1.67922	0.02801	13.9935	0.233417
NTD_Preparation3	158	170	FLLTHKKRLTDEE	12	1628.89	4.15655	0.00768	30	2.03412	0.040181	16.951	0.334842
NTD_Preparation3	158	170	FLLTHKKRLTDEE	12	1628.89	4.15716	0.003398	100	2.65907	0.112093	22.1589	0.934108
NTD_Preparation3	158	170	FLLTHKKRLTDEE	12	1628.89	4.17626	0.002952	1000	3.23094	0.07728	26.9245	0.644
NTD_Preparation3	158	170	FLLTHKKRLTDEE	12	1628.89	4.18422	0.007377	10000	4.35725	0.058824	36.3104	0.4902
ARD_Preparation1	159	170	LLTHKKRLTDEE	11	1481.82	3.65696	0.01794	0	0	0	0	0
ARD_Preparation1	159	170	LLTHKKRLTDEE	11	1481.82	3.75534	0.00811	10	1.5664	0.057883	14.24	0.526209
ARD_Preparation1	159	170	LLTHKKRLTDEE	11	1481.82	3.74523	0.012365	30	1.90676	0.042345	17.3342	0.384955
ARD_Preparation1	159	170	LLTHKKRLTDEE	11	1481.82	3.72452	0.006761	100	2.54638	0.057968	23.1489	0.526982
ARD_Preparation1	159	170	LLTHKKRLTDEE	11	1481.82	3.70418	0.007157	1000	3.10335	0.085808	28.2123	0.780073
ARD_Preparation1	159	170	LLTHKKRLTDEE	11	1481.82	3.70131	0.006084	10000	3.86858	0.085113	35.1689	0.773755
ARD_Preparation2	159	170	LLTHKKRLTDEE	11	1481.82	3.66719	0.005835	0	0	0	0	0
ARD_Preparation2	159	170	LLTHKKRLTDEE	11	1481.82	3.69559	0.011346	10	1.59357	0.044114	14.487	0.401036
ARD_Preparation2	159	170	LLTHKKRLTDEE	11	1481.82	3.68493	0.016243	30	1.95631	0.036162	17.7846	0.328745
ARD_Preparation2	159	170	LLTHKKRLTDEE	11	1481.82	3.70098	0.003062	100	2.56749	0.067241	23.3408	0.611282
ARD_Preparation2	159	170	LLTHKKRLTDEE	11	1481.82	3.71305	0.004189	1000	3.12985	0.085034	28.4531	0.773036
ARD_Preparation2	159	170	LLTHKKRLTDEE	11	1481.82	3.72465	0.004575	10000	3.83216	0.121004	34.8379	1.10004
ARD_Preparation3	159	170	LLTHKKRLTDEE	11	1481.82	3.8161	0.115363	0	0	0	0	0
ARD_Preparation3	159	170	LLTHKKRLTDEE	11	1481.82	3.8196	0.118193	10	1.57425	0.046402	14.3114	0.421836
ARD_Preparation3	159	170	LLTHKKRLTDEE	11	1481.82	3.73265	0.097384	30	2.00375	0.078494	18.2159	0.713582
ARD_Preparation3	159	170	LLTHKKRLTDEE	11	1481.82	3.92401	0.00269	100	2.57827	0.07292	23.4388	0.662909
ARD_Preparation3	159	170	LLTHKKRLTDEE	11	1481.82	3.82576	0.11771	1000	3.17663	0.09551	28.8784	0.868273
ARD_Preparation3	159	170	LLTHKKRLTDEE	11	1481.82	3.73496	0.006815	10000	3.70445	0.034451	33.6769	0.313191
NTD_Preparation1	159	170	LLTHKKRLTDEE	11	1481.82	3.70703	0.004582	0	0	0	0	0
NTD_Preparation1	159	170	LLTHKKRLTDEE	11	1481.82	3.79688	0.008739	10	1.53776	0.02105	13.9797	0.191364
NTD_Preparation1	159	170	LLTHKKRLTDEE	11	1481.82	3.75215	0.00417	30	1.92644	0.038389	17.5131	0.348991
NTD_Preparation1	159	170	LLTHKKRLTDEE	11	1481.82	3.72576	0.024241	100	2.47895	0.042973	22.5359	0.390664
NTD_Preparation1	159	170	LLTHKKRLTDEE	11	1481.82	3.73483	0.007981	1000	3.01663	0.025399	27.4239	0.2309
NTD_Preparation1	159	170	LLTHKKRLTDEE	11	1481.82	3.73812	0.005281	10000	3.97564	0.044546	36.1422	0.404964
NTD_Preparation2	159	170	LLTHKKRLTDEE	11	1481.82	3.69388	0.002022	0	0	0	0	0
NTD_Preparation2	159	170	LLTHKKRLTDEE	11	1481.82	3.73801	0.001069	10	1.47137	0.027	13.3761	0.245455
NTD_Preparation2	159	170	LLTHKKRLTDEE	11	1481.82	3.73144	0.006527	30	1.86694	0.035823	16.9722	0.325664
NTD_Preparation2	159	170	LLTHKKRLTDEE	11	1481.82	3.74389	0.000917	100	2.43807	0.034126	22.1643	0.310236
NTD_Preparation2	159	170	LLTHKKRLTDEE	11	1481.82	3.74256	0.007834	1000	2.96326	0.062142	26.9387	0.564927
NTD_Preparation2	159	170	LLTHKKRLTDEE	11	1481.82	3.75042	0.006252	10000	3.92782	0.059236	35.7075	0.538509
NTD_Preparation3	159	170	LLTHKKRLTDEE	11	1481.82	3.71988	0.014382	0	0	0	0	0
NTD_Preparation3	159	170	LLTHKKRLTDEE	11	1481.82	3.72485	0.000995	10	1.51049	0.024617	13.7317	0.223791
NTD_Preparation3	159	170	LLTHKKRLTDEE	11	1481.82	3.73557	0.00414	30	1.86075	0.017574	16.9159	0.159764
NTD_Preparation3	159	170	LLTHKKRLTDEE	11	1481.82	3.74468	0.00539	100	2.36905	0.051568	21.5368	0.4688
NTD_Preparation3	159	170	LLTHKKRLTDEE	11	1481.82	3.76427	0.004692	1000	2.88416	0.093545	26.2197	0.850409
NTD_Preparation3	159	170	LLTHKKRLTDEE	11	1481.82	3.77737	0.004402	10000	3.9212	0.0375	35.6473	0.340909
ARD_Preparation1	160	170	LTHKKRLTDEE	10	1368.74	3.3488	0.075999	0	0	0	0	0
ARD_Preparation1	160	170	LTHKKRLTDEE	10	1368.74	3.39601	0.013411	10	1.54551	0.094947	15.4551	0.94947
ARD_Preparation1	160	170	LTHKKRLTDEE	10	1368.74	3.37281	0.023361	30	1.81652	0.077858	18.1652	0.77858
ARD_Preparation1	160	170	LTHKKRLTDEE	10	1368.74	3.31968	0.017347	100	2.37027	0.08923	23.7027	0.8923
ARD_Preparation1	160	170	LTHKKRLTDEE	10	1368.74	3.32961	0.043124	1000	2.6813	0.13821	26.813	1.3821
ARD_Preparation1	160	170	LTHKKRLTDEE	10	1368.74	3.35371	0.056182	10000	3.46203	0.140806	34.6203	1.40806
ARD_Preparation2	160	170	LTHKKRLTDEE	10	1368.74	3.51392	0.165189	0	0	0	0	0
ARD_Preparation2	160	170	LTHKKRLTDEE	10	1368.74	3.65136	0.011762	10	1.61511	0.163639	16.1511	1.63639
ARD_Preparation2	160	170	LTHKKRLTDEE	10	1368.74	3.64111	0.024483	30	1.97223	0.127558	19.7223	1.27558
ARD_Preparation2	160	170	LTHKKRLTDEE	10	1368.74	3.66202	0.002478	100	2.4093	0.107054	24.093	1.07054
ARD_Preparation2	160	170	LTHKKRLTDEE	10	1368.74	3.5481	0.147916	1000	2.85273	0.123004	28.5273	1.23004
ARD_Preparation2	160	170	LTHKKRLTDEE	10	1368.74	3.48597	0.178607	10000	3.69583	0.14825	36.9583	1.4825
ARD_Preparation3	160	170	LTHKKRLTDEE	10	1368.74	3.65517	0.015348	0	0	0	0	0
ARD_Preparation3	160	170	LTHKKRLTDEE	10	1368.74	3.66604	0.008423	10	1.59037	0.059078	15.9037	0.59078
ARD_Preparation3	160	170	LTHKKRLTDEE	10	1368.74	3.64048	0.004769	30	1.92588	0.093908	19.2588	0.93908
ARD_Preparation3	160	170	LTHKKRLTDEE	10	1368.74	3.66299	0.002165	100	2.38831	0.071465	23.8831	0.71465
ARD_Preparation3	160	170	LTHKKRLTDEE	10	1368.74	3.67199	0.004885	1000	2.81833	0.0545	28.1833	0.545
ARD_Preparation3	160	170	LTHKKRLTDEE	10	1368.74	3.6946	0.014511	10000	3.62377	0.162098	36.2377	1.62098
NTD_Preparation1	160	170	LTHKKRLTDEE	10	1368.74	3.38735	0.116128	0	0	0	0	0
NTD_Preparation1	160	170	LTHKKRLTDEE	10	1368.74	3.4181	0.05013	10	1.46769	0.04726	14.6769	0.4726
NTD_Preparation1	160	170	LTHKKRLTDEE	10	1368.74	3.45155	0.130018	30	1.7908	0.090672	17.908	0.90672
NTD_Preparation1	160	170	LTHKKRLTDEE	10	1368.74	3.28665	0.021745	100	2.28141	0.065831	22.8141	0.65831
NTD_Preparation1	160	170	LTHKKRLTDEE	10	1368.74	3.46837	0.171933	1000	2.73641	0.227226	27.3641	2.27226
NTD_Preparation1	160	170	LTHKKRLTDEE	10	1368.74	3.34249	0.052121	10000	3.34815	0.053989	33.4815	0.53989
NTD_Preparation2	160	170	LTHKKRLTDEE	10	1368.74	3.33059	0.016825	0	0	0	0	0
NTD_Preparation2	160	170	LTHKKRLTDEE	10	1368.74	3.40438	0.089041	10	1.51951	0.041629	15.1951	0.41629
NTD_Preparation2	160	170	LTHKKRLTDEE	10	1368.74	3.36956	0.047195	30	1.80306	0.038208	18.0306	0.38208
NTD_Preparation2	160	170	LTHKKRLTDEE	10	1368.74	3.38582	0.0244	100	2.2593	0.03891	22.593	0.3891
NTD_Preparation2	160	170	LTHKKRLTDEE	10	1368.74	3.39304	0.00239	1000	2.57627	0.062298	25.7627	0.62298
NTD_Preparation2	160	170	LTHKKRLTDEE	10	1368.74	3.3935	0.059671	10000	3.30458	0.057055	33.0458	0.57055
NTD_Preparation3	160	170	LTHKKRLTDEE	10	1368.74	3.36883	0.022036	0	0	0	0	0
NTD_Preparation3	160	170	LTHKKRLTDEE	10	1368.74	3.40303	0.020111	10	1.48979	0.052123	14.8979	0.52123
NTD_Preparation3	160	170	LTHKKRLTDEE	10	1368.74	3.38936	0.01775	30	1.7436	0.049244	17.436	0.49244
NTD_Preparation3	160	170	LTHKKRLTDEE	10	1368.74	3.3634	0.042746	100	2.19455	0.099051	21.9455	0.99051
NTD_Preparation3	160	170	LTHKKRLTDEE	10	1368.74	3.39296	0.029109	1000	2.56599	0.092175	25.6599	0.92175
NTD_Preparation3	160	170	LTHKKRLTDEE	10	1368.74	3.35253	0.035356	10000	3.24898	0.110116	32.4898	1.10116
ARD_Preparation1	171	181	FREPSTGKTCL	9	1237.61	4.30313	0.003454	0	0	0	0	0
ARD_Preparation1	171	181	FREPSTGKTCL	9	1237.61	4.3634	0.007594	10	1.76459	0.038094	19.6065	0.423267
ARD_Preparation1	171	181	FREPSTGKTCL	9	1237.61	4.34447	0.009428	30	1.94637	0.0266	21.6263	0.295556
ARD_Preparation1	171	181	FREPSTGKTCL	9	1237.61	4.32561	0.002486	100	2.13398	0.068532	23.7109	0.761467
ARD_Preparation1	171	181	FREPSTGKTCL	9	1237.61	4.30074	0.00321	1000	3.53182	0.160825	39.2424	1.78694
ARD_Preparation1	171	181	FREPSTGKTCL	9	1237.61	4.29024	0.006607	10000	4.88173	0.175331	54.2415	1.94812
ARD_Preparation2	171	181	FREPSTGKTCL	9	1237.61	4.27257	0.002655	0	0	0	0	0
ARD_Preparation2	171	181	FREPSTGKTCL	9	1237.61	4.29294	0.008432	10	1.71992	0.089199	19.1103	0.9911
ARD_Preparation2	171	181	FREPSTGKTCL	9	1237.61	4.2866	0.010177	30	1.92088	0.076475	21.3431	0.849722
ARD_Preparation2	171	181	FREPSTGKTCL	9	1237.61	4.29823	0.006579	100	2.11276	0.101743	23.4751	1.13048
ARD_Preparation2	171	181	FREPSTGKTCL	9	1237.61	4.30857	0.004403	1000	3.47219	0.165815	38.5799	1.84239
ARD_Preparation2	171	181	FREPSTGKTCL	9	1237.61	4.30116	0.002613	10000	4.91575	0.166994	54.6195	1.85549
ARD_Preparation3	171	181	FREPSTGKTCL	9	1237.61	4.28716	0.008035	0	0	0	0	0
ARD_Preparation3	171	181	FREPSTGKTCL	9	1237.61	4.29995	0.000762	10	1.66225	0.090501	18.4694	1.00557
ARD_Preparation3	171	181	FREPSTGKTCL	9	1237.61	4.27848	0.002878	30	1.81673	0.095943	20.1859	1.06603
ARD_Preparation3	171	181	FREPSTGKTCL	9	1237.61	4.29028	0.001969	100	2.04741	0.116637	22.749	1.29597
ARD_Preparation3	171	181	FREPSTGKTCL	9	1237.61	4.29892	0.001779	1000	3.4679	0.150407	38.5322	1.67119
ARD_Preparation3	171	181	FREPSTGKTCL	9	1237.61	4.30732	0.004312	10000	4.80141	0.173595	53.349	1.92883
NTD_Preparation1	171	181	FREPSTGKTCL	9	1237.61	4.31337	0.001372	0	0	0	0	0
NTD_Preparation1	171	181	FREPSTGKTCL	9	1237.61	4.36971	0.005843	10	1.66223	0.092372	18.4693	1.02636
NTD_Preparation1	171	181	FREPSTGKTCL	9	1237.61	4.3291	0.003774	30	1.85142	0.053806	20.5713	0.597844
NTD_Preparation1	171	181	FREPSTGKTCL	9	1237.61	4.29693	0.017681	100	2.00734	0.028893	22.3038	0.321033
NTD_Preparation1	171	181	FREPSTGKTCL	9	1237.61	4.30173	0.008498	1000	3.55115	0.076962	39.4572	0.855133
NTD_Preparation1	171	181	FREPSTGKTCL	9	1237.61	4.29326	0.004417	10000	4.94188	0.071682	54.9097	0.796467
NTD_Preparation2	171	181	FREPSTGKTCL	9	1237.61	4.27055	0.003393	0	0	0	0	0
NTD_Preparation2	171	181	FREPSTGKTCL	9	1237.61	4.30181	0.002252	10	1.5588	0.069648	17.32	0.773867
NTD_Preparation2	171	181	FREPSTGKTCL	9	1237.61	4.29585	0.003957	30	1.70562	0.070171	18.9513	0.779678
NTD_Preparation2	171	181	FREPSTGKTCL	9	1237.61	4.30713	0.000457	100	1.99038	0.043876	22.1154	0.487511
NTD_Preparation2	171	181	FREPSTGKTCL	9	1237.61	4.30451	0.004496	1000	3.52748	0.064476	39.1943	0.7164
NTD_Preparation2	171	181	FREPSTGKTCL	9	1237.61	4.29146	0.008639	10000	4.91741	0.059935	54.6379	0.665944
NTD_Preparation3	171	181	FREPSTGKTCL	9	1237.61	4.2859	0.003974	0	0	0	0	0
NTD_Preparation3	171	181	FREPSTGKTCL	9	1237.61	4.28844	0.005107	10	1.47092	0.054937	16.3435	0.610411
NTD_Preparation3	171	181	FREPSTGKTCL	9	1237.61	4.29915	0.000876	30	1.62567	0.046218	18.063	0.513533
NTD_Preparation3	171	181	FREPSTGKTCL	9	1237.61	4.2971	0.002671	100	1.82052	0.061285	20.228	0.680944
NTD_Preparation3	171	181	FREPSTGKTCL	9	1237.61	4.31194	0.004814	1000	3.3322	0.047365	37.0244	0.526278
NTD_Preparation3	171	181	FREPSTGKTCL	9	1237.61	4.30471	0.006068	10000	4.67564	0.012437	51.9516	0.138189
ARD_Preparation1	171	185	FREPSTGKTCLPKAL	12	1646.88	4.4188	0.003165	0	0	0	0	0
ARD_Preparation1	171	185	FREPSTGKTCLPKAL	12	1646.88	4.47561	0.005672	10	1.67387	0.0576	13.9489	0.48
ARD_Preparation1	171	185	FREPSTGKTCLPKAL	12	1646.88	4.46064	0.006782	30	1.87465	0.05359	15.6221	0.446583
ARD_Preparation1	171	185	FREPSTGKTCLPKAL	12	1646.88	4.43736	0.002916	100	2.14196	0.037853	17.8496	0.315442
ARD_Preparation1	171	185	FREPSTGKTCLPKAL	12	1646.88	4.41585	0.003261	1000	4.2038	0.165994	35.0317	1.38328
ARD_Preparation1	171	185	FREPSTGKTCLPKAL	12	1646.88	4.40595	0.00523	10000	6.60246	0.096751	55.0205	0.806258
ARD_Preparation2	171	185	FREPSTGKTCLPKAL	12	1646.88	4.38921	0.002945	0	0	0	0	0
ARD_Preparation2	171	185	FREPSTGKTCLPKAL	12	1646.88	4.40942	0.007539	10	1.78755	0.070054	14.8963	0.583783
ARD_Preparation2	171	185	FREPSTGKTCLPKAL	12	1646.88	4.40156	0.010628	30	1.93123	0.043497	16.0936	0.362475
ARD_Preparation2	171	185	FREPSTGKTCLPKAL	12	1646.88	4.41088	0.005963	100	2.22121	0.083094	18.5101	0.69245
ARD_Preparation2	171	185	FREPSTGKTCLPKAL	12	1646.88	4.42104	0.005347	1000	4.30735	0.075237	35.8946	0.626975
ARD_Preparation2	171	185	FREPSTGKTCLPKAL	12	1646.88	4.41256	0.003354	10000	6.61983	0.157202	55.1653	1.31002
ARD_Preparation3	171	185	FREPSTGKTCLPKAL	12	1646.88	4.40107	0.007772	0	0	0	0	0
ARD_Preparation3	171	185	FREPSTGKTCLPKAL	12	1646.88	4.4155	0.000976	10	1.66802	0.04966	13.9002	0.413833
ARD_Preparation3	171	185	FREPSTGKTCLPKAL	12	1646.88	4.39211	0.00314	30	1.91735	0.046138	15.9779	0.384483
ARD_Preparation3	171	185	FREPSTGKTCLPKAL	12	1646.88	4.40278	0.001594	100	2.18803	0.094826	18.2336	0.790217
ARD_Preparation3	171	185	FREPSTGKTCLPKAL	12	1646.88	4.40954	0.003223	1000	4.27215	0.058054	35.6013	0.483783
ARD_Preparation3	171	185	FREPSTGKTCLPKAL	12	1646.88	4.41839	0.004088	10000	6.69014	0.122027	55.7512	1.01689
NTD_Preparation1	171	185	FREPSTGKTCLPKAL	12	1646.88	4.42627	0.002902	0	0	0	0	0
NTD_Preparation1	171	185	FREPSTGKTCLPKAL	12	1646.88	4.48684	0.00323	10	1.6717	0.039229	13.9309	0.326908
NTD_Preparation1	171	185	FREPSTGKTCLPKAL	12	1646.88	4.44147	0.001615	30	1.88045	0.031947	15.6704	0.266225
NTD_Preparation1	171	185	FREPSTGKTCLPKAL	12	1646.88	4.40974	0.016726	100	2.18766	0.055617	18.2305	0.463475
NTD_Preparation1	171	185	FREPSTGKTCLPKAL	12	1646.88	4.41326	0.009373	1000	4.03103	0.116099	33.5919	0.967492
NTD_Preparation1	171	185	FREPSTGKTCLPKAL	12	1646.88	4.40852	0.003956	10000	6.52526	0.033496	54.3771	0.279133
NTD_Preparation2	171	185	FREPSTGKTCLPKAL	12	1646.88	4.386	0.002373	0	0	0	0	0
NTD_Preparation2	171	185	FREPSTGKTCLPKAL	12	1646.88	4.41381	0.000656	10	1.69514	0.05766	14.1261	0.4805
NTD_Preparation2	171	185	FREPSTGKTCLPKAL	12	1646.88	4.40733	0.003637	30	1.87394	0.07288	15.6161	0.607333
NTD_Preparation2	171	185	FREPSTGKTCLPKAL	12	1646.88	4.41634	0.002672	100	2.21363	0.036059	18.4469	0.300492
NTD_Preparation2	171	185	FREPSTGKTCLPKAL	12	1646.88	4.41336	0.004283	1000	4.00256	0.148319	33.3547	1.23599
NTD_Preparation2	171	185	FREPSTGKTCLPKAL	12	1646.88	4.40374	0.00763	10000	6.46289	0.057101	53.8575	0.475842
NTD_Preparation3	171	185	FREPSTGKTCLPKAL	12	1646.88	4.39917	0.003069	0	0	0	0	0
NTD_Preparation3	171	185	FREPSTGKTCLPKAL	12	1646.88	4.40172	0.006183	10	1.69331	0.051519	14.1109	0.429325
NTD_Preparation3	171	185	FREPSTGKTCLPKAL	12	1646.88	4.40953	0.001072	30	1.87576	0.040169	15.6313	0.334742
NTD_Preparation3	171	185	FREPSTGKTCLPKAL	12	1646.88	4.40757	0.002574	100	2.13942	0.0763	17.8285	0.635833
NTD_Preparation3	171	185	FREPSTGKTCLPKAL	12	1646.88	4.42229	0.004857	1000	3.98305	0.088677	33.1921	0.738975
NTD_Preparation3	171	185	FREPSTGKTCLPKAL	12	1646.88	4.4163	0.006756	10000	6.55606	0.03815	54.6339	0.317917
ARD_Preparation1	171	186	FREPSTGKTCLPKALL	13	1759.96	4.71656	0.003958	0	0	0	0	0
ARD_Preparation1	171	186	FREPSTGKTCLPKALL	13	1759.96	4.78444	0.009736	10	1.3536	0.097341	10.4123	0.748777
ARD_Preparation1	171	186	FREPSTGKTCLPKALL	13	1759.96	4.77093	0.007962	30	1.5298	0.055836	11.7677	0.429508
ARD_Preparation1	171	186	FREPSTGKTCLPKALL	13	1759.96	4.75447	0.000401	100	1.87122	0.04744	14.394	0.364923
ARD_Preparation1	171	186	FREPSTGKTCLPKALL	13	1759.96	4.73716	0.00194	1000	3.91464	0.130419	30.1126	1.00322
ARD_Preparation1	171	186	FREPSTGKTCLPKALL	13	1759.96	4.72781	0.00458	10000	7.04631	0.088442	54.2023	0.680323
ARD_Preparation2	171	186	FREPSTGKTCLPKALL	13	1759.96	4.69708	0.000883	0	0	0	0	0
ARD_Preparation2	171	186	FREPSTGKTCLPKALL	13	1759.96	4.72845	0.007	10	1.36914	0.043286	10.5318	0.332969
ARD_Preparation2	171	186	FREPSTGKTCLPKALL	13	1759.96	4.73333	0.01026	30	1.51619	0.054802	11.663	0.421554
ARD_Preparation2	171	186	FREPSTGKTCLPKALL	13	1759.96	4.73362	0.005049	100	1.83283	0.076298	14.0987	0.586908
ARD_Preparation2	171	186	FREPSTGKTCLPKALL	13	1759.96	4.7397	0.003118	1000	3.88396	0.092139	29.8766	0.708762
ARD_Preparation2	171	186	FREPSTGKTCLPKALL	13	1759.96	4.73282	0.003559	10000	6.80444	0.304016	52.3418	2.33858
ARD_Preparation3	171	186	FREPSTGKTCLPKALL	13	1759.96	4.70703	0.007359	0	0	0	0	0
ARD_Preparation3	171	186	FREPSTGKTCLPKALL	13	1759.96	4.73222	0.002403	10	1.40189	0.057605	10.7838	0.443115
ARD_Preparation3	171	186	FREPSTGKTCLPKALL	13	1759.96	4.72418	0.001953	30	1.53064	0.049924	11.7741	0.384031
ARD_Preparation3	171	186	FREPSTGKTCLPKALL	13	1759.96	4.72667	0.002891	100	1.91448	0.056005	14.7267	0.430808
ARD_Preparation3	171	186	FREPSTGKTCLPKALL	13	1759.96	4.73238	0.001769	1000	4.00039	0.079351	30.7723	0.610392
ARD_Preparation3	171	186	FREPSTGKTCLPKALL	13	1759.96	4.73711	0.00312	10000	6.81836	0.250601	52.4489	1.9277
NTD_Preparation1	171	186	FREPSTGKTCLPKALL	13	1759.96	4.73337	0.001009	0	0	0	0	0
NTD_Preparation1	171	186	FREPSTGKTCLPKALL	13	1759.96	4.79442	0.004276	10	1.3474	0.026859	10.3646	0.206608
NTD_Preparation1	171	186	FREPSTGKTCLPKALL	13	1759.96	4.76146	0.004234	30	1.56451	0.036364	12.0347	0.279723
NTD_Preparation1	171	186	FREPSTGKTCLPKALL	13	1759.96	4.73868	0.012075	100	1.83066	0.023702	14.082	0.182323
NTD_Preparation1	171	186	FREPSTGKTCLPKALL	13	1759.96	4.73863	0.00608	1000	3.54421	0.060817	27.2631	0.467823
NTD_Preparation1	171	186	FREPSTGKTCLPKALL	13	1759.96	4.7337	0.002908	10000	6.58575	0.058611	50.6596	0.450854
NTD_Preparation2	171	186	FREPSTGKTCLPKALL	13	1759.96	4.70363	0.00293	0	0	0	0	0
NTD_Preparation2	171	186	FREPSTGKTCLPKALL	13	1759.96	4.73579	0.001677	10	1.31852	0.04522	10.1425	0.347846
NTD_Preparation2	171	186	FREPSTGKTCLPKALL	13	1759.96	4.73676	0.004828	30	1.51919	0.021971	11.686	0.169008
NTD_Preparation2	171	186	FREPSTGKTCLPKALL	13	1759.96	4.74194	0.000288	100	1.79559	0.025885	13.8122	0.199115
NTD_Preparation2	171	186	FREPSTGKTCLPKALL	13	1759.96	4.73779	0.003854	1000	3.46093	0.044563	26.6226	0.342792
NTD_Preparation2	171	186	FREPSTGKTCLPKALL	13	1759.96	4.72899	0.004427	10000	6.6383	0.026178	51.0638	0.201369
NTD_Preparation3	171	186	FREPSTGKTCLPKALL	13	1759.96	4.71121	0.004621	0	0	0	0	0
NTD_Preparation3	171	186	FREPSTGKTCLPKALL	13	1759.96	4.72838	0.004433	10	1.36383	0.050551	10.491	0.388854
NTD_Preparation3	171	186	FREPSTGKTCLPKALL	13	1759.96	4.73692	0.000358	30	1.55232	0.022691	11.9409	0.174546
NTD_Preparation3	171	186	FREPSTGKTCLPKALL	13	1759.96	4.73339	0.001514	100	1.84168	0.050268	14.1667	0.386677
NTD_Preparation3	171	186	FREPSTGKTCLPKALL	13	1759.96	4.745	0.003328	1000	3.56652	0.076961	27.4348	0.592008
NTD_Preparation3	171	186	FREPSTGKTCLPKALL	13	1759.96	4.73744	0.004195	10000	6.68811	0.110737	51.447	0.851823
ARD_Preparation1	175	188	STGKTCLPKALLNL	12	1457.83	5.10197	0.003008	0	0	0	0	0
ARD_Preparation1	175	188	STGKTCLPKALLNL	12	1457.83	5.15719	0.006748	10	2.3571	0.069365	19.6425	0.578042
ARD_Preparation1	175	188	STGKTCLPKALLNL	12	1457.83	5.14341	0.008651	30	2.58456	0.066426	21.538	0.55355
ARD_Preparation1	175	188	STGKTCLPKALLNL	12	1457.83	5.13204	0.001087	100	3.12113	0.031537	26.0094	0.262808
ARD_Preparation1	175	188	STGKTCLPKALLNL	12	1457.83	5.11302	0.00248	1000	4.91193	0.103701	40.9327	0.864175
ARD_Preparation1	175	188	STGKTCLPKALLNL	12	1457.83	5.11063	0.006357	10000	5.72204	0.028996	47.6836	0.241633
ARD_Preparation2	175	188	STGKTCLPKALLNL	12	1457.83	5.09544	0.000579	0	0	0	0	0
ARD_Preparation2	175	188	STGKTCLPKALLNL	12	1457.83	5.10529	0.008367	10	2.34138	0.067239	19.5115	0.560325
ARD_Preparation2	175	188	STGKTCLPKALLNL	12	1457.83	5.11195	0.017682	30	2.61861	0.042909	21.8217	0.357575
ARD_Preparation2	175	188	STGKTCLPKALLNL	12	1457.83	5.10609	0.005196	100	3.13366	0.066512	26.1138	0.554267
ARD_Preparation2	175	188	STGKTCLPKALLNL	12	1457.83	5.10804	0.00521	1000	4.8997	0.059272	40.8309	0.493933
ARD_Preparation2	175	188	STGKTCLPKALLNL	12	1457.83	5.10989	0.004138	10000	5.68686	0.070495	47.3905	0.587458
ARD_Preparation3	175	188	STGKTCLPKALLNL	12	1457.83	5.103	0.001639	0	0	0	0	0
ARD_Preparation3	175	188	STGKTCLPKALLNL	12	1457.83	5.10577	0.002303	10	2.32441	0.062111	19.3701	0.517592
ARD_Preparation3	175	188	STGKTCLPKALLNL	12	1457.83	5.09419	0.001303	30	2.58905	0.076666	21.5754	0.638883
ARD_Preparation3	175	188	STGKTCLPKALLNL	12	1457.83	5.10013	0.0058	100	3.09645	0.065575	25.8037	0.546458
ARD_Preparation3	175	188	STGKTCLPKALLNL	12	1457.83	5.10015	0.003207	1000	4.87712	0.028595	40.6427	0.238292
ARD_Preparation3	175	188	STGKTCLPKALLNL	12	1457.83	5.1128	0.00379	10000	5.6444	0.022877	47.0367	0.190642
NTD_Preparation1	175	188	STGKTCLPKALLNL	12	1457.83	5.1124	0.002106	0	0	0	0	0
NTD_Preparation1	175	188	STGKTCLPKALLNL	12	1457.83	5.17277	0.003454	10	2.25482	0.058037	18.7902	0.483642
NTD_Preparation1	175	188	STGKTCLPKALLNL	12	1457.83	5.13577	0.00184	30	2.52186	0.054041	21.0155	0.450342
NTD_Preparation1	175	188	STGKTCLPKALLNL	12	1457.83	5.11993	0.008732	100	3.01687	0.069159	25.1406	0.576325
NTD_Preparation1	175	188	STGKTCLPKALLNL	12	1457.83	5.11704	0.005245	1000	4.79567	0.100028	39.9639	0.833567
NTD_Preparation1	175	188	STGKTCLPKALLNL	12	1457.83	5.12191	0.003858	10000	5.82482	0.074543	48.5402	0.621192
NTD_Preparation2	175	188	STGKTCLPKALLNL	12	1457.83	5.09659	0.003168	0	0	0	0	0
NTD_Preparation2	175	188	STGKTCLPKALLNL	12	1457.83	5.11148	0.001077	10	2.19838	0.062995	18.3198	0.524958
NTD_Preparation2	175	188	STGKTCLPKALLNL	12	1457.83	5.10946	0.004292	30	2.50365	0.019315	20.8637	0.160958
NTD_Preparation2	175	188	STGKTCLPKALLNL	12	1457.83	5.11518	0.002668	100	2.96456	0.038104	24.7047	0.317533
NTD_Preparation2	175	188	STGKTCLPKALLNL	12	1457.83	5.11099	0.003975	1000	4.73834	0.050143	39.4862	0.417858
NTD_Preparation2	175	188	STGKTCLPKALLNL	12	1457.83	5.10895	0.004239	10000	5.81812	0.070629	48.4844	0.588575
NTD_Preparation3	175	188	STGKTCLPKALLNL	12	1457.83	5.09652	0.002383	0	0	0	0	0
NTD_Preparation3	175	188	STGKTCLPKALLNL	12	1457.83	5.1087	0.005906	10	2.27233	0.030461	18.9361	0.253842
NTD_Preparation3	175	188	STGKTCLPKALLNL	12	1457.83	5.10851	0.001084	30	2.47042	0.020278	20.5868	0.168983
NTD_Preparation3	175	188	STGKTCLPKALLNL	12	1457.83	5.10638	0.002956	100	2.95524	0.064402	24.627	0.536683
NTD_Preparation3	175	188	STGKTCLPKALLNL	12	1457.83	5.12011	0.004704	1000	4.80414	0.067616	40.0345	0.563467
NTD_Preparation3	175	188	STGKTCLPKALLNL	12	1457.83	5.11687	0.00547	10000	5.80701	0.018675	48.3917	0.155625
ARD_Preparation1	187	199	NLSAGRNDTIPIL	11	1382.75	5.24736	0.010511	0	0	0	0	0
ARD_Preparation1	187	199	NLSAGRNDTIPIL	11	1382.75	5.29748	0.006211	10	2.85705	0.144244	25.9732	1.31131
ARD_Preparation1	187	199	NLSAGRNDTIPIL	11	1382.75	5.28553	0.004761	30	2.91523	0.085078	26.5021	0.773436
ARD_Preparation1	187	199	NLSAGRNDTIPIL	11	1382.75	5.27783	0.002763	100	3.09303	0.089906	28.1185	0.817327
ARD_Preparation1	187	199	NLSAGRNDTIPIL	11	1382.75	5.26082	0.000968	1000	4.20919	0.128922	38.2653	1.17202
ARD_Preparation1	187	199	NLSAGRNDTIPIL	11	1382.75	5.25439	0.006499	10000	5.50164	0.100454	50.0149	0.913218
ARD_Preparation2	187	199	NLSAGRNDTIPIL	11	1382.75	5.25491	0.01177	0	0	0	0	0
ARD_Preparation2	187	199	NLSAGRNDTIPIL	11	1382.75	5.25273	0.007915	10	2.69924	0.104421	24.5386	0.949282
ARD_Preparation2	187	199	NLSAGRNDTIPIL	11	1382.75	5.25985	0.018522	30	2.81934	0.080926	25.6304	0.735691
ARD_Preparation2	187	199	NLSAGRNDTIPIL	11	1382.75	5.25328	0.005006	100	2.97209	0.091291	27.019	0.829918
ARD_Preparation2	187	199	NLSAGRNDTIPIL	11	1382.75	5.2553	0.005083	1000	4.1384	0.093352	37.6218	0.848655
ARD_Preparation2	187	199	NLSAGRNDTIPIL	11	1382.75	5.25396	0.00352	10000	5.36275	0.113558	48.7523	1.03235
ARD_Preparation3	187	199	NLSAGRNDTIPIL	11	1382.75	5.25703	0.013443	0	0	0	0	0
ARD_Preparation3	187	199	NLSAGRNDTIPIL	11	1382.75	5.25328	0.001396	10	2.66915	0.105929	24.265	0.962991
ARD_Preparation3	187	199	NLSAGRNDTIPIL	11	1382.75	5.24462	0.001021	30	2.80857	0.080541	25.5324	0.732191
ARD_Preparation3	187	199	NLSAGRNDTIPIL	11	1382.75	5.24338	0.003887	100	2.97794	0.074723	27.0722	0.6793
ARD_Preparation3	187	199	NLSAGRNDTIPIL	11	1382.75	5.24848	0.002065	1000	4.17801	0.111504	37.9819	1.01367
ARD_Preparation3	187	199	NLSAGRNDTIPIL	11	1382.75	5.25544	0.004068	10000	5.32172	0.054079	48.3792	0.491627
NTD_Preparation1	187	199	NLSAGRNDTIPIL	11	1382.75	5.26337	0.004113	0	0	0	0	0
NTD_Preparation1	187	199	NLSAGRNDTIPIL	11	1382.75	5.30643	0.004481	10	2.81332	0.052887	25.5756	0.480791
NTD_Preparation1	187	199	NLSAGRNDTIPIL	11	1382.75	5.27719	0.002218	30	2.95687	0.050231	26.8806	0.456645
NTD_Preparation1	187	199	NLSAGRNDTIPIL	11	1382.75	5.26326	0.007818	100	3.08138	0.075972	28.0125	0.690655
NTD_Preparation1	187	199	NLSAGRNDTIPIL	11	1382.75	5.26173	0.004594	1000	4.11534	0.084171	37.4122	0.765191
NTD_Preparation1	187	199	NLSAGRNDTIPIL	11	1382.75	5.26261	0.0029	10000	5.61379	0.06255	51.0345	0.568636
NTD_Preparation2	187	199	NLSAGRNDTIPIL	11	1382.75	5.24236	0.004095	0	0	0	0	0
NTD_Preparation2	187	199	NLSAGRNDTIPIL	11	1382.75	5.25453	0.001568	10	2.65814	0.06613	24.1649	0.601182
NTD_Preparation2	187	199	NLSAGRNDTIPIL	11	1382.75	5.25427	0.004709	30	2.82695	0.058664	25.6996	0.533309
NTD_Preparation2	187	199	NLSAGRNDTIPIL	11	1382.75	5.25978	0.002545	100	2.98308	0.032565	27.119	0.296045
NTD_Preparation2	187	199	NLSAGRNDTIPIL	11	1382.75	5.25483	0.002888	1000	3.97816	0.035906	36.1651	0.326418
NTD_Preparation2	187	199	NLSAGRNDTIPIL	11	1382.75	5.24941	0.005902	10000	5.53746	0.023586	50.3405	0.214418
NTD_Preparation3	187	199	NLSAGRNDTIPIL	11	1382.75	5.24746	0.006167	0	0	0	0	0
NTD_Preparation3	187	199	NLSAGRNDTIPIL	11	1382.75	5.25058	0.00608	10	2.73096	0.037316	24.8269	0.339236
NTD_Preparation3	187	199	NLSAGRNDTIPIL	11	1382.75	5.2532	0.001893	30	2.81471	0.035441	25.5882	0.322191
NTD_Preparation3	187	199	NLSAGRNDTIPIL	11	1382.75	5.25107	0.002854	100	2.97007	0.052181	27.0006	0.474373
NTD_Preparation3	187	199	NLSAGRNDTIPIL	11	1382.75	5.26077	0.004376	1000	4.07719	0.076254	37.0653	0.693218
NTD_Preparation3	187	199	NLSAGRNDTIPIL	11	1382.75	5.25308	0.005018	10000	5.59238	0.025069	50.8398	0.2279
ARD_Preparation1	189	199	SAGRNDTIPIL	9	1155.62	5.15074	0.003188	0	0	0	0	0
ARD_Preparation1	189	199	SAGRNDTIPIL	9	1155.62	5.20164	0.005973	10	1.6562	0.04343	18.4023	0.482556
ARD_Preparation1	189	199	SAGRNDTIPIL	9	1155.62	5.18705	0.007	30	1.7409	0.033212	19.3434	0.369022
ARD_Preparation1	189	199	SAGRNDTIPIL	9	1155.62	5.1748	0.002786	100	1.93039	0.018464	21.4487	0.205156
ARD_Preparation1	189	199	SAGRNDTIPIL	9	1155.62	5.1549	0.002059	1000	3.05495	0.062048	33.9439	0.689422
ARD_Preparation1	189	199	SAGRNDTIPIL	9	1155.62	5.14954	0.006951	10000	4.05184	0.062173	45.0205	0.690811
ARD_Preparation2	189	199	SAGRNDTIPIL	9	1155.62	5.13471	0.004543	0	0	0	0	0
ARD_Preparation2	189	199	SAGRNDTIPIL	9	1155.62	5.14874	0.007971	10	1.60486	0.057645	17.8317	0.6405
ARD_Preparation2	189	199	SAGRNDTIPIL	9	1155.62	5.15439	0.018333	30	1.71334	0.035458	19.0372	0.393978
ARD_Preparation2	189	199	SAGRNDTIPIL	9	1155.62	5.14936	0.0052	100	1.92796	0.046268	21.4218	0.514089
ARD_Preparation2	189	199	SAGRNDTIPIL	9	1155.62	5.1517	0.005006	1000	3.05036	0.053733	33.8929	0.597033
ARD_Preparation2	189	199	SAGRNDTIPIL	9	1155.62	5.14913	0.003898	10000	4.0102	0.064679	44.5578	0.718656
ARD_Preparation3	189	199	SAGRNDTIPIL	9	1155.62	5.14027	0.008355	0	0	0	0	0
ARD_Preparation3	189	199	SAGRNDTIPIL	9	1155.62	5.15083	0.001529	10	1.56705	0.049147	17.4117	0.546078
ARD_Preparation3	189	199	SAGRNDTIPIL	9	1155.62	5.13812	0.001197	30	1.70489	0.045032	18.9432	0.500356
ARD_Preparation3	189	199	SAGRNDTIPIL	9	1155.62	5.13885	0.002902	100	1.88645	0.051556	20.9605	0.572844
ARD_Preparation3	189	199	SAGRNDTIPIL	9	1155.62	5.14355	0.001952	1000	3.06132	0.038727	34.0147	0.4303
ARD_Preparation3	189	199	SAGRNDTIPIL	9	1155.62	5.15309	0.00488	10000	3.99345	0.030743	44.3717	0.341589
NTD_Preparation1	189	199	SAGRNDTIPIL	9	1155.62	5.15826	0.002486	0	0	0	0	0
NTD_Preparation1	189	199	SAGRNDTIPIL	9	1155.62	5.21437	0.005931	10	1.58542	0.030702	17.6157	0.341133
NTD_Preparation1	189	199	SAGRNDTIPIL	9	1155.62	5.17646	0.001918	30	1.74001	0.0271	19.3334	0.301111
NTD_Preparation1	189	199	SAGRNDTIPIL	9	1155.62	5.15879	0.009008	100	1.8878	0.043537	20.9756	0.483744
NTD_Preparation1	189	199	SAGRNDTIPIL	9	1155.62	5.15592	0.005809	1000	2.91121	0.031749	32.3468	0.352767
NTD_Preparation1	189	199	SAGRNDTIPIL	9	1155.62	5.15806	0.003458	10000	4.07645	0.149435	45.2939	1.66039
NTD_Preparation2	189	199	SAGRNDTIPIL	9	1155.62	5.13639	0.003668	0	0	0	0	0
NTD_Preparation2	189	199	SAGRNDTIPIL	9	1155.62	5.15244	0.00142	10	1.56394	0.028544	17.3771	0.317156
NTD_Preparation2	189	199	SAGRNDTIPIL	9	1155.62	5.14856	0.004754	30	1.70849	0.034704	18.9832	0.3856
NTD_Preparation2	189	199	SAGRNDTIPIL	9	1155.62	5.15523	0.001873	100	1.90846	0.017345	21.2051	0.192722
NTD_Preparation2	189	199	SAGRNDTIPIL	9	1155.62	5.15005	0.004252	1000	2.89926	0.008154	32.214	0.0906
NTD_Preparation2	189	199	SAGRNDTIPIL	9	1155.62	5.14388	0.005085	10000	4.14154	0.050418	46.0171	0.5602
NTD_Preparation3	189	199	SAGRNDTIPIL	9	1155.62	5.13683	0.002711	0	0	0	0	0
NTD_Preparation3	189	199	SAGRNDTIPIL	9	1155.62	5.1473	0.005425	10	1.54792	0.027875	17.1991	0.309722
NTD_Preparation3	189	199	SAGRNDTIPIL	9	1155.62	5.14773	0.001926	30	1.63949	0.022701	18.2166	0.252233
NTD_Preparation3	189	199	SAGRNDTIPIL	9	1155.62	5.14604	0.00249	100	1.84577	0.026284	20.5086	0.292044
NTD_Preparation3	189	199	SAGRNDTIPIL	9	1155.62	5.15831	0.005325	1000	2.96022	0.084997	32.8914	0.944411
NTD_Preparation3	189	199	SAGRNDTIPIL	9	1155.62	5.15016	0.005591	10000	4.12095	0.021616	45.7883	0.240178
ARD_Preparation1	189	200	SAGRNDTIPILL	10	1268.71	5.4842	0.004099	0	0	0	0	0
ARD_Preparation1	189	200	SAGRNDTIPILL	10	1268.71	5.54425	0.005288	10	1.83401	0.050366	18.3401	0.50366
ARD_Preparation1	189	200	SAGRNDTIPILL	10	1268.71	5.53237	0.005217	30	1.94027	0.05536	19.4027	0.5536
ARD_Preparation1	189	200	SAGRNDTIPILL	10	1268.71	5.52182	0.003081	100	2.10191	0.048225	21.0191	0.48225
ARD_Preparation1	189	200	SAGRNDTIPILL	10	1268.71	5.50507	0.002453	1000	3.31734	0.067206	33.1734	0.67206
ARD_Preparation1	189	200	SAGRNDTIPILL	10	1268.71	5.49929	0.006161	10000	4.63494	0.039421	46.3494	0.39421
ARD_Preparation2	189	200	SAGRNDTIPILL	10	1268.71	5.48634	0.002364	0	0	0	0	0
ARD_Preparation2	189	200	SAGRNDTIPILL	10	1268.71	5.4956	0.006624	10	1.74358	0.036724	17.4358	0.36724
ARD_Preparation2	189	200	SAGRNDTIPILL	10	1268.71	5.51211	0.023537	30	1.85135	0.040723	18.5135	0.40723
ARD_Preparation2	189	200	SAGRNDTIPILL	10	1268.71	5.49677	0.004862	100	2.01607	0.044737	20.1608	0.44737
ARD_Preparation2	189	200	SAGRNDTIPILL	10	1268.71	5.4973	0.003696	1000	3.24494	0.072741	32.4494	0.72741
ARD_Preparation2	189	200	SAGRNDTIPILL	10	1268.71	5.49486	0.004626	10000	4.52725	0.089008	45.2725	0.89008
ARD_Preparation3	189	200	SAGRNDTIPILL	10	1268.71	5.48393	0.007427	0	0	0	0	0
ARD_Preparation3	189	200	SAGRNDTIPILL	10	1268.71	5.49549	0.000807	10	1.73241	0.053778	17.3241	0.53778
ARD_Preparation3	189	200	SAGRNDTIPILL	10	1268.71	5.49157	0.001916	30	1.8576	0.037734	18.576	0.37734
ARD_Preparation3	189	200	SAGRNDTIPILL	10	1268.71	5.48569	0.003345	100	2.06776	0.03118	20.6776	0.3118
ARD_Preparation3	189	200	SAGRNDTIPILL	10	1268.71	5.49032	0.003494	1000	3.30697	0.018356	33.0697	0.18356
ARD_Preparation3	189	200	SAGRNDTIPILL	10	1268.71	5.49694	0.005597	10000	4.54969	0.019851	45.4969	0.19851
NTD_Preparation1	189	200	SAGRNDTIPILL	10	1268.71	5.49395	0.00224	0	0	0	0	0
NTD_Preparation1	189	200	SAGRNDTIPILL	10	1268.71	5.55578	0.004169	10	1.73035	0.037562	17.3035	0.37562
NTD_Preparation1	189	200	SAGRNDTIPILL	10	1268.71	5.52229	0.001598	30	1.92006	0.029673	19.2006	0.29673
NTD_Preparation1	189	200	SAGRNDTIPILL	10	1268.71	5.50708	0.008018	100	2.0597	0.032914	20.597	0.32914
NTD_Preparation1	189	200	SAGRNDTIPILL	10	1268.71	5.50305	0.004812	1000	3.17815	0.025498	31.7815	0.25498
NTD_Preparation1	189	200	SAGRNDTIPILL	10	1268.71	5.50776	0.003649	10000	4.44824	0.120969	44.4824	1.20969
NTD_Preparation2	189	200	SAGRNDTIPILL	10	1268.71	5.48459	0.004248	0	0	0	0	0
NTD_Preparation2	189	200	SAGRNDTIPILL	10	1268.71	5.49529	0.000785	10	1.70463	0.034454	17.0463	0.34454
NTD_Preparation2	189	200	SAGRNDTIPILL	10	1268.71	5.49787	0.003321	30	1.85364	0.044367	18.5364	0.44367
NTD_Preparation2	189	200	SAGRNDTIPILL	10	1268.71	5.50065	0.001569	100	2.04827	0.014566	20.4827	0.14566
NTD_Preparation2	189	200	SAGRNDTIPILL	10	1268.71	5.49415	0.00328	1000	3.14351	0.016505	31.4352	0.16505
NTD_Preparation2	189	200	SAGRNDTIPILL	10	1268.71	5.49053	0.005849	10000	4.51646	0.111031	45.1646	1.11031
NTD_Preparation3	189	200	SAGRNDTIPILL	10	1268.71	5.47627	0.001001	0	0	0	0	0
NTD_Preparation3	189	200	SAGRNDTIPILL	10	1268.71	5.49419	0.006438	10	1.69223	0.041731	16.9223	0.41731
NTD_Preparation3	189	200	SAGRNDTIPILL	10	1268.71	5.49476	0.003465	30	1.80535	0.015549	18.0535	0.15549
NTD_Preparation3	189	200	SAGRNDTIPILL	10	1268.71	5.49051	0.002788	100	1.97983	0.025786	19.7983	0.25786
NTD_Preparation3	189	200	SAGRNDTIPILL	10	1268.71	5.50219	0.006442	1000	3.22096	0.116825	32.2096	1.16825
NTD_Preparation3	189	200	SAGRNDTIPILL	10	1268.71	5.49195	0.005419	10000	4.42127	0.092131	44.2127	0.92131
ARD_Preparation1	194	199	DTIPIL	4	670.39	5.61229	0.003926	0	0	0	0	0
ARD_Preparation1	194	199	DTIPIL	4	670.39	5.66752	0.006327	10	0.055212	0.005817	1.3803	0.145425
ARD_Preparation1	194	199	DTIPIL	4	670.39	5.65381	0.005528	30	0.071866	0.005737	1.79665	0.143425
ARD_Preparation1	194	199	DTIPIL	4	670.39	5.64543	0.002036	100	0.196337	0.011225	4.90843	0.280625
ARD_Preparation1	194	199	DTIPIL	4	670.39	5.62726	0.001231	1000	0.904319	0.004209	22.608	0.105225
ARD_Preparation1	194	199	DTIPIL	4	670.39	5.62395	0.0067	10000	1.81037	0.014154	45.2592	0.35385
ARD_Preparation2	194	199	DTIPIL	4	670.39	5.61202	0.001975	0	0	0	0	0
ARD_Preparation2	194	199	DTIPIL	4	670.39	5.61995	0.006697	10	0.03521	0.017826	0.88025	0.44565
ARD_Preparation2	194	199	DTIPIL	4	670.39	5.63261	0.025371	30	0.056922	0.021381	1.42305	0.534525
ARD_Preparation2	194	199	DTIPIL	4	670.39	5.61984	0.00553	100	0.177545	0.017957	4.43863	0.448925
ARD_Preparation2	194	199	DTIPIL	4	670.39	5.61801	0.004672	1000	0.930348	0.022147	23.2587	0.553675
ARD_Preparation2	194	199	DTIPIL	4	670.39	5.61871	0.004258	10000	1.81341	0.019772	45.3354	0.4943
ARD_Preparation3	194	199	DTIPIL	4	670.39	5.61079	0.007365	0	0	0	0	0
ARD_Preparation3	194	199	DTIPIL	4	670.39	5.61975	0.000124	10	0.025994	0.018679	0.64985	0.466975
ARD_Preparation3	194	199	DTIPIL	4	670.39	5.61364	0.002051	30	0.073541	0.018465	1.83852	0.461625
ARD_Preparation3	194	199	DTIPIL	4	670.39	5.60849	0.003125	100	0.161264	0.021642	4.0316	0.54105
ARD_Preparation3	194	199	DTIPIL	4	670.39	5.61308	0.002697	1000	0.921793	0.029312	23.0448	0.7328
ARD_Preparation3	194	199	DTIPIL	4	670.39	5.62163	0.005422	10000	1.78807	0.029966	44.7018	0.74915
NTD_Preparation1	194	199	DTIPIL	4	670.39	5.62157	0.002063	0	0	0	0	0
NTD_Preparation1	194	199	DTIPIL	4	670.39	5.67717	0.005534	10	0.05333	0.011616	1.33325	0.2904
NTD_Preparation1	194	199	DTIPIL	4	670.39	5.64419	0.001263	30	0.078839	0.011181	1.97098	0.279525
NTD_Preparation1	194	199	DTIPIL	4	670.39	5.63189	0.008179	100	0.196143	0.008415	4.90358	0.210375
NTD_Preparation1	194	199	DTIPIL	4	670.39	5.62809	0.004116	1000	0.898844	0.014611	22.4711	0.365275
NTD_Preparation1	194	199	DTIPIL	4	670.39	5.63298	0.002702	10000	1.66407	0.007967	41.6017	0.199175
NTD_Preparation2	194	199	DTIPIL	4	670.39	5.61116	0.003684	0	0	0	0	0
NTD_Preparation2	194	199	DTIPIL	4	670.39	5.61843	0.000972	10	0.054393	0.008142	1.35982	0.20355
NTD_Preparation2	194	199	DTIPIL	4	670.39	5.61887	0.004249	30	0.078781	0.009892	1.96953	0.2473
NTD_Preparation2	194	199	DTIPIL	4	670.39	5.62296	0.003053	100	0.207055	0.01407	5.17638	0.35175
NTD_Preparation2	194	199	DTIPIL	4	670.39	5.61715	0.002972	1000	0.900532	0.018586	22.5133	0.46465
NTD_Preparation2	194	199	DTIPIL	4	670.39	5.61468	0.00473	10000	1.71505	0.036372	42.8762	0.9093
NTD_Preparation3	194	199	DTIPIL	4	670.39	5.6043	0.001186	0	0	0	0	0
NTD_Preparation3	194	199	DTIPIL	4	670.39	5.61853	0.006518	10	0.060909	0.01234	1.52272	0.3085
NTD_Preparation3	194	199	DTIPIL	4	670.39	5.61778	0.002603	30	0.08534	0.012576	2.1335	0.3144
NTD_Preparation3	194	199	DTIPIL	4	670.39	5.61469	0.00268	100	0.197325	0.010563	4.93313	0.264075
NTD_Preparation3	194	199	DTIPIL	4	670.39	5.62564	0.006298	1000	1.00675	0.079712	25.1688	1.9928
NTD_Preparation3	194	199	DTIPIL	4	670.39	5.61755	0.005259	10000	1.70838	0.017251	42.7096	0.431275
ARD_Preparation1	200	209	LDIAEKTGNM	9	1090.53	4.43659	0.002703	0	0	0	0	0
ARD_Preparation1	200	209	LDIAEKTGNM	9	1090.53	4.49247	0.003756	10	2.06431	0.065034	22.9367	0.7226
ARD_Preparation1	200	209	LDIAEKTGNM	9	1090.53	4.47246	0.007973	30	2.00462	0.051092	22.2736	0.567689
ARD_Preparation1	200	209	LDIAEKTGNM	9	1090.53	4.45475	0.002583	100	2.12032	0.042433	23.5591	0.471478
ARD_Preparation1	200	209	LDIAEKTGNM	9	1090.53	4.42918	0.003113	1000	2.93859	0.087413	32.651	0.971256
ARD_Preparation1	200	209	LDIAEKTGNM	9	1090.53	4.41764	0.006624	10000	4.51836	0.062127	50.204	0.6903
ARD_Preparation2	200	209	LDIAEKTGNM	9	1090.53	4.40367	0.002423	0	0	0	0	0
ARD_Preparation2	200	209	LDIAEKTGNM	9	1090.53	4.42206	0.008217	10	2.00252	0.058663	22.2503	0.651811
ARD_Preparation2	200	209	LDIAEKTGNM	9	1090.53	4.41605	0.00968	30	2.01445	0.04481	22.3828	0.497889
ARD_Preparation2	200	209	LDIAEKTGNM	9	1090.53	4.4264	0.005621	100	2.0808	0.056282	23.12	0.625356
ARD_Preparation2	200	209	LDIAEKTGNM	9	1090.53	4.43578	0.004745	1000	2.92663	0.057573	32.5181	0.6397
ARD_Preparation2	200	209	LDIAEKTGNM	9	1090.53	4.42427	0.003066	10000	4.54449	0.080191	50.4944	0.891011
ARD_Preparation3	200	209	LDIAEKTGNM	9	1090.53	4.41871	0.008024	0	0	0	0	0
ARD_Preparation3	200	209	LDIAEKTGNM	9	1090.53	4.43016	0.000127	10	2.03771	0.056828	22.6413	0.631422
ARD_Preparation3	200	209	LDIAEKTGNM	9	1090.53	4.40872	0.001924	30	2.05062	0.040143	22.7847	0.446033
ARD_Preparation3	200	209	LDIAEKTGNM	9	1090.53	4.4179	0.002553	100	2.1295	0.034625	23.6611	0.384722
ARD_Preparation3	200	209	LDIAEKTGNM	9	1090.53	4.42658	0.001497	1000	2.9644	0.066768	32.9378	0.741867
ARD_Preparation3	200	209	LDIAEKTGNM	9	1090.53	4.43197	0.003839	10000	4.51721	0.01452	50.1912	0.161333
NTD_Preparation1	200	209	LDIAEKTGNM	9	1090.53	4.44439	0.000823	0	0	0	0	0
NTD_Preparation1	200	209	LDIAEKTGNM	9	1090.53	4.50288	0.005755	10	1.97356	0.034923	21.9285	0.388033
NTD_Preparation1	200	209	LDIAEKTGNM	9	1090.53	4.45537	0.003291	30	2.00639	0.053262	22.2932	0.5918
NTD_Preparation1	200	209	LDIAEKTGNM	9	1090.53	4.42559	0.016261	100	2.09995	0.054003	23.3327	0.600033
NTD_Preparation1	200	209	LDIAEKTGNM	9	1090.53	4.42835	0.009521	1000	2.79699	0.029802	31.0776	0.331133
NTD_Preparation1	200	209	LDIAEKTGNM	9	1090.53	4.4217	0.003713	10000	4.3992	0.23232	48.88	2.58133
NTD_Preparation2	200	209	LDIAEKTGNM	9	1090.53	4.40154	0.003416	0	0	0	0	0
NTD_Preparation2	200	209	LDIAEKTGNM	9	1090.53	4.42853	6.63e-05	10	1.96777	0.044158	21.8641	0.490644
NTD_Preparation2	200	209	LDIAEKTGNM	9	1090.53	4.42156	0.003739	30	1.96625	0.042124	21.8473	0.468044
NTD_Preparation2	200	209	LDIAEKTGNM	9	1090.53	4.43268	0.00078	100	2.04715	0.028197	22.7461	0.3133
NTD_Preparation2	200	209	LDIAEKTGNM	9	1090.53	4.42878	0.005134	1000	2.78632	0.034794	30.9591	0.3866
NTD_Preparation2	200	209	LDIAEKTGNM	9	1090.53	4.41904	0.008387	10000	4.58995	0.375169	50.9994	4.16854
NTD_Preparation3	200	209	LDIAEKTGNM	9	1090.53	4.41487	0.003391	0	0	0	0	0
NTD_Preparation3	200	209	LDIAEKTGNM	9	1090.53	4.41681	0.005379	10	1.99042	0.0431	22.1158	0.478889
NTD_Preparation3	200	209	LDIAEKTGNM	9	1090.53	4.42545	0.000196	30	1.99968	0.01571	22.2186	0.174556
NTD_Preparation3	200	209	LDIAEKTGNM	9	1090.53	4.42201	0.001972	100	2.0738	0.03099	23.0422	0.344333
NTD_Preparation3	200	209	LDIAEKTGNM	9	1090.53	4.43753	0.004279	1000	2.93522	0.222179	32.6135	2.46866
NTD_Preparation3	200	209	LDIAEKTGNM	9	1090.53	4.42797	0.005682	10000	4.52048	0.284739	50.2276	3.16377
ARD_Preparation1	200	211	LDIAEKTGNMRE	11	1375.68	4.15249	0.004188	0	0	0	0	0
ARD_Preparation1	200	211	LDIAEKTGNMRE	11	1375.68	4.20894	0.008312	10	3.28399	0.107215	29.8544	0.974682
ARD_Preparation1	200	211	LDIAEKTGNMRE	11	1375.68	4.1902	0.009149	30	3.24471	0.078331	29.4974	0.7121
ARD_Preparation1	200	211	LDIAEKTGNMRE	11	1375.68	4.16793	0.002784	100	3.29985	0.068711	29.9986	0.624645
ARD_Preparation1	200	211	LDIAEKTGNMRE	11	1375.68	4.14114	0.003242	1000	4.15569	0.103761	37.779	0.943282
ARD_Preparation1	200	211	LDIAEKTGNMRE	11	1375.68	4.12856	0.005501	10000	5.58042	0.078655	50.7311	0.715045
ARD_Preparation2	200	211	LDIAEKTGNMRE	11	1375.68	4.11247	0.001095	0	0	0	0	0
ARD_Preparation2	200	211	LDIAEKTGNMRE	11	1375.68	4.13413	0.009913	10	3.22698	0.102556	29.3362	0.932327
ARD_Preparation2	200	211	LDIAEKTGNMRE	11	1375.68	4.1245	0.012498	30	3.23629	0.076244	29.4208	0.693127
ARD_Preparation2	200	211	LDIAEKTGNMRE	11	1375.68	4.14044	0.006409	100	3.28068	0.082588	29.8244	0.7508
ARD_Preparation2	200	211	LDIAEKTGNMRE	11	1375.68	4.15039	0.004414	1000	4.18217	0.087613	38.0197	0.796482
ARD_Preparation2	200	211	LDIAEKTGNMRE	11	1375.68	4.14109	0.002822	10000	5.56069	0.28428	50.5517	2.58436
ARD_Preparation3	200	211	LDIAEKTGNMRE	11	1375.68	4.12896	0.008674	0	0	0	0	0
ARD_Preparation3	200	211	LDIAEKTGNMRE	11	1375.68	4.14276	0.001658	10	3.20252	0.108786	29.1138	0.988964
ARD_Preparation3	200	211	LDIAEKTGNMRE	11	1375.68	4.11883	0.001997	30	3.25366	0.089567	29.5787	0.814245
ARD_Preparation3	200	211	LDIAEKTGNMRE	11	1375.68	4.13405	0.002311	100	3.26233	0.0704	29.6575	0.64
ARD_Preparation3	200	211	LDIAEKTGNMRE	11	1375.68	4.1424	0.000333	1000	4.17975	0.093311	37.9978	0.848282
ARD_Preparation3	200	211	LDIAEKTGNMRE	11	1375.68	4.15032	0.00377	10000	5.51127	0.161808	50.1025	1.47098
NTD_Preparation1	200	211	LDIAEKTGNMRE	11	1375.68	4.1611	0.00163	0	0	0	0	0
NTD_Preparation1	200	211	LDIAEKTGNMRE	11	1375.68	4.21655	0.005537	10	3.1561	0.051731	28.6918	0.470282
NTD_Preparation1	200	211	LDIAEKTGNMRE	11	1375.68	4.17227	0.00354	30	3.2042	0.039586	29.1291	0.359873
NTD_Preparation1	200	211	LDIAEKTGNMRE	11	1375.68	4.13889	0.018322	100	3.19942	0.048749	29.0857	0.443173
NTD_Preparation1	200	211	LDIAEKTGNMRE	11	1375.68	4.14158	0.010297	1000	4.05202	0.11527	36.8365	1.04791
NTD_Preparation1	200	211	LDIAEKTGNMRE	11	1375.68	4.13194	0.004183	10000	5.40052	0.286138	49.0956	2.60125
NTD_Preparation2	200	211	LDIAEKTGNMRE	11	1375.68	4.11478	0.00377	0	0	0	0	0
NTD_Preparation2	200	211	LDIAEKTGNMRE	11	1375.68	4.14279	0.002548	10	3.12461	0.074216	28.4056	0.674691
NTD_Preparation2	200	211	LDIAEKTGNMRE	11	1375.68	4.13493	0.003822	30	3.16561	0.040626	28.7783	0.369327
NTD_Preparation2	200	211	LDIAEKTGNMRE	11	1375.68	4.14938	0.001153	100	3.16508	0.03701	28.7734	0.336455
NTD_Preparation2	200	211	LDIAEKTGNMRE	11	1375.68	4.14557	0.006	1000	3.96459	0.070322	36.0418	0.639291
NTD_Preparation2	200	211	LDIAEKTGNMRE	11	1375.68	4.1314	0.008274	10000	5.60022	0.076262	50.9111	0.693291
NTD_Preparation3	200	211	LDIAEKTGNMRE	11	1375.68	4.13213	0.004311	0	0	0	0	0
NTD_Preparation3	200	211	LDIAEKTGNMRE	11	1375.68	4.12927	0.004886	10	3.13109	0.019375	28.4644	0.176136
NTD_Preparation3	200	211	LDIAEKTGNMRE	11	1375.68	4.14037	0.001197	30	3.12129	0.031811	28.3754	0.289191
NTD_Preparation3	200	211	LDIAEKTGNMRE	11	1375.68	4.13905	0.002487	100	3.13443	0.050269	28.4948	0.456991
NTD_Preparation3	200	211	LDIAEKTGNMRE	11	1375.68	4.15564	0.003449	1000	4.02801	0.249974	36.6183	2.27249
NTD_Preparation3	200	211	LDIAEKTGNMRE	11	1375.68	4.14578	0.006106	10000	5.61464	0.114796	51.0422	1.0436
ARD_Preparation1	202	211	IAEKTGNMRE	9	1147.56	3.31105	0.004835	0	0	0	0	0
ARD_Preparation1	202	211	IAEKTGNMRE	9	1147.56	3.3521	0.002136	10	3.30318	0.105566	36.702	1.17296
ARD_Preparation1	202	211	IAEKTGNMRE	9	1147.56	3.32602	0.011859	30	3.31122	0.052092	36.7913	0.5788
ARD_Preparation1	202	211	IAEKTGNMRE	9	1147.56	3.3	0.003259	100	3.32256	0.056301	36.9173	0.625567
ARD_Preparation1	202	211	IAEKTGNMRE	9	1147.56	3.27563	0.004038	1000	4.06769	0.111676	45.1966	1.24084
ARD_Preparation1	202	211	IAEKTGNMRE	9	1147.56	3.2602	0.002875	10000	4.80651	0.106451	53.4056	1.18279
ARD_Preparation2	202	211	IAEKTGNMRE	9	1147.56	3.24519	0.007678	0	0	0	0	0
ARD_Preparation2	202	211	IAEKTGNMRE	9	1147.56	3.27964	0.007881	10	3.30603	0.064431	36.7336	0.7159
ARD_Preparation2	202	211	IAEKTGNMRE	9	1147.56	3.26043	0.029951	30	3.33538	0.066801	37.0598	0.742233
ARD_Preparation2	202	211	IAEKTGNMRE	9	1147.56	3.28915	0.009127	100	3.35179	0.087361	37.2421	0.970678
ARD_Preparation2	202	211	IAEKTGNMRE	9	1147.56	3.30694	0.00493	1000	4.09079	0.093536	45.4533	1.03929
ARD_Preparation2	202	211	IAEKTGNMRE	9	1147.56	3.2936	0.001516	10000	4.82736	0.14503	53.6374	1.61144
ARD_Preparation3	202	211	IAEKTGNMRE	9	1147.56	3.28793	0.009809	0	0	0	0	0
ARD_Preparation3	202	211	IAEKTGNMRE	9	1147.56	3.29909	0.001889	10	3.24739	0.083738	36.0821	0.930422
ARD_Preparation3	202	211	IAEKTGNMRE	9	1147.56	3.25852	0.00467	30	3.24648	0.077777	36.072	0.864189
ARD_Preparation3	202	211	IAEKTGNMRE	9	1147.56	3.29155	5.72e-05	100	3.30468	0.051949	36.7187	0.577211
ARD_Preparation3	202	211	IAEKTGNMRE	9	1147.56	3.30212	0.002905	1000	4.06652	0.074059	45.1836	0.822878
ARD_Preparation3	202	211	IAEKTGNMRE	9	1147.56	3.30846	0.001746	10000	4.73799	0.011415	52.6443	0.126833
NTD_Preparation1	202	211	IAEKTGNMRE	9	1147.56	3.32021	0.002699	0	0	0	0	0
NTD_Preparation1	202	211	IAEKTGNMRE	9	1147.56	3.34575	0.006566	10	3.19695	0.040134	35.5217	0.445933
NTD_Preparation1	202	211	IAEKTGNMRE	9	1147.56	3.30815	0.001306	30	3.26434	0.063137	36.2704	0.701522
NTD_Preparation1	202	211	IAEKTGNMRE	9	1147.56	3.26958	0.023362	100	3.2288	0.061555	35.8756	0.683944
NTD_Preparation1	202	211	IAEKTGNMRE	9	1147.56	3.27973	0.016426	1000	3.99727	0.041387	44.4141	0.459856
NTD_Preparation1	202	211	IAEKTGNMRE	9	1147.56	3.25944	0.005083	10000	4.91397	0.118713	54.5996	1.31903
NTD_Preparation2	202	211	IAEKTGNMRE	9	1147.56	3.24382	0.001214	0	0	0	0	0
NTD_Preparation2	202	211	IAEKTGNMRE	9	1147.56	3.39216	0.12113	10	3.1668	0.042676	35.1867	0.474178
NTD_Preparation2	202	211	IAEKTGNMRE	9	1147.56	3.28135	0.00332	30	3.19828	0.051019	35.5364	0.566878
NTD_Preparation2	202	211	IAEKTGNMRE	9	1147.56	3.30177	0.003368	100	3.17509	0.042065	35.2788	0.467389
NTD_Preparation2	202	211	IAEKTGNMRE	9	1147.56	3.30094	0.003802	1000	3.96139	0.058495	44.0154	0.649944
NTD_Preparation2	202	211	IAEKTGNMRE	9	1147.56	3.28385	0.011493	10000	4.69757	0.277462	52.1952	3.08291
NTD_Preparation3	202	211	IAEKTGNMRE	9	1147.56	3.29543	0.003732	0	0	0	0	0
NTD_Preparation3	202	211	IAEKTGNMRE	9	1147.56	3.2741	0.004399	10	3.14044	0.021605	34.8938	0.240056
NTD_Preparation3	202	211	IAEKTGNMRE	9	1147.56	3.2957	0.003909	30	3.12098	0.037337	34.6776	0.414856
NTD_Preparation3	202	211	IAEKTGNMRE	9	1147.56	3.2987	0.002384	100	3.12176	0.053293	34.6862	0.592144
NTD_Preparation3	202	211	IAEKTGNMRE	9	1147.56	3.31055	0.000883	1000	3.79363	0.070881	42.1514	0.787567
NTD_Preparation3	202	211	IAEKTGNMRE	9	1147.56	3.30843	0.007604	10000	4.88538	0.054837	54.282	0.6093
ARD_Preparation1	202	218	IAEKTGNMREFINSPFR	15	2009.01	5.10009	0.003237	0	0	0	0	0
ARD_Preparation1	202	218	IAEKTGNMREFINSPFR	15	2009.01	5.15937	0.008107	10	2.79958	0.106328	18.6639	0.708853
ARD_Preparation1	202	218	IAEKTGNMREFINSPFR	15	2009.01	5.1482	0.007011	30	3.08709	0.085329	20.5806	0.56886
ARD_Preparation1	202	218	IAEKTGNMREFINSPFR	15	2009.01	5.13445	0.001428	100	3.6408	0.074118	24.272	0.49412
ARD_Preparation1	202	218	IAEKTGNMREFINSPFR	15	2009.01	5.11361	0.003021	1000	5.92237	0.202183	39.4824	1.34789
ARD_Preparation1	202	218	IAEKTGNMREFINSPFR	15	2009.01	5.10826	0.006015	10000	9.16636	0.082851	61.1091	0.55234
ARD_Preparation2	202	218	IAEKTGNMREFINSPFR	15	2009.01	5.09662	0.001487	0	0	0	0	0
ARD_Preparation2	202	218	IAEKTGNMREFINSPFR	15	2009.01	5.1082	0.006958	10	2.81856	0.124045	18.7904	0.826967
ARD_Preparation2	202	218	IAEKTGNMREFINSPFR	15	2009.01	5.11521	0.015754	30	3.10243	0.09075	20.6829	0.605
ARD_Preparation2	202	218	IAEKTGNMREFINSPFR	15	2009.01	5.1093	0.004247	100	3.65376	0.156032	24.3584	1.04021
ARD_Preparation2	202	218	IAEKTGNMREFINSPFR	15	2009.01	5.11302	0.003708	1000	5.93234	0.123375	39.5489	0.8225
ARD_Preparation2	202	218	IAEKTGNMREFINSPFR	15	2009.01	5.10837	0.003995	10000	9.11902	0.123083	60.7935	0.820553
ARD_Preparation3	202	218	IAEKTGNMREFINSPFR	15	2009.01	5.10055	0.010475	0	0	0	0	0
ARD_Preparation3	202	218	IAEKTGNMREFINSPFR	15	2009.01	5.10916	0.00104	10	2.71796	0.074671	18.1198	0.497807
ARD_Preparation3	202	218	IAEKTGNMREFINSPFR	15	2009.01	5.09663	0.004096	30	3.01517	0.089322	20.1012	0.59548
ARD_Preparation3	202	218	IAEKTGNMREFINSPFR	15	2009.01	5.10028	0.002981	100	3.70721	0.145079	24.7147	0.967193
ARD_Preparation3	202	218	IAEKTGNMREFINSPFR	15	2009.01	5.10253	0.001329	1000	5.78209	0.040629	38.5473	0.27086
ARD_Preparation3	202	218	IAEKTGNMREFINSPFR	15	2009.01	5.11409	0.005402	10000	9.05088	0.135818	60.3392	0.905453
NTD_Preparation1	202	218	IAEKTGNMREFINSPFR	15	2009.01	5.11611	0.001534	0	0	0	0	0
NTD_Preparation1	202	218	IAEKTGNMREFINSPFR	15	2009.01	5.1767	0.004134	10	2.67876	0.092195	17.8584	0.614633
NTD_Preparation1	202	218	IAEKTGNMREFINSPFR	15	2009.01	5.14173	0.000429	30	2.92313	0.091903	19.4875	0.612687
NTD_Preparation1	202	218	IAEKTGNMREFINSPFR	15	2009.01	5.12231	0.011945	100	3.35453	0.126058	22.3635	0.840387
NTD_Preparation1	202	218	IAEKTGNMREFINSPFR	15	2009.01	5.11889	0.003677	1000	5.54031	0.139214	36.9354	0.928093
NTD_Preparation1	202	218	IAEKTGNMREFINSPFR	15	2009.01	5.12042	0.003187	10000	8.44802	0.106648	56.3201	0.710987
NTD_Preparation2	202	218	IAEKTGNMREFINSPFR	15	2009.01	5.10071	0.005583	0	0	0	0	0
NTD_Preparation2	202	218	IAEKTGNMREFINSPFR	15	2009.01	5.11587	0.002885	10	2.60641	0.084096	17.376	0.56064
NTD_Preparation2	202	218	IAEKTGNMREFINSPFR	15	2009.01	5.11387	0.004077	30	2.85175	0.052226	19.0117	0.348173
NTD_Preparation2	202	218	IAEKTGNMREFINSPFR	15	2009.01	5.11868	0.002062	100	3.37885	0.09992	22.5257	0.666133
NTD_Preparation2	202	218	IAEKTGNMREFINSPFR	15	2009.01	5.11445	0.005647	1000	5.55087	0.093961	37.0058	0.626407
NTD_Preparation2	202	218	IAEKTGNMREFINSPFR	15	2009.01	5.10819	0.002991	10000	8.44025	0.090248	56.2684	0.601653
NTD_Preparation3	202	218	IAEKTGNMREFINSPFR	15	2009.01	5.09891	0.004183	0	0	0	0	0
NTD_Preparation3	202	218	IAEKTGNMREFINSPFR	15	2009.01	5.11199	0.005434	10	2.53927	0.029025	16.9284	0.1935
NTD_Preparation3	202	218	IAEKTGNMREFINSPFR	15	2009.01	5.11084	0.002867	30	2.80651	0.055274	18.7101	0.368493
NTD_Preparation3	202	218	IAEKTGNMREFINSPFR	15	2009.01	5.10889	0.001935	100	3.23929	0.029375	21.5953	0.195833
NTD_Preparation3	202	218	IAEKTGNMREFINSPFR	15	2009.01	5.12479	0.003423	1000	5.63635	0.303802	37.5756	2.02535
NTD_Preparation3	202	218	IAEKTGNMREFINSPFR	15	2009.01	5.12121	0.004182	10000	8.54962	0.00821	56.9975	0.0547333
ARD_Preparation1	203	211	AEKTGNMRE	8	1034.48	3.31247	0.00477	0	0	0	0	0
ARD_Preparation1	203	211	AEKTGNMRE	8	1034.48	3.35461	0.00253	10	3.18022	0.079025	39.7527	0.987812
ARD_Preparation1	203	211	AEKTGNMRE	8	1034.48	3.33101	0.013707	30	3.17828	0.067292	39.7285	0.84115
ARD_Preparation1	203	211	AEKTGNMRE	8	1034.48	3.30537	0.003552	100	3.17769	0.072974	39.7212	0.912175
ARD_Preparation1	203	211	AEKTGNMRE	8	1034.48	3.28005	0.004395	1000	3.83095	0.095006	47.8869	1.18757
ARD_Preparation1	203	211	AEKTGNMRE	8	1034.48	3.26534	0.00243	10000	4.52793	0.083117	56.5991	1.03896
ARD_Preparation2	203	211	AEKTGNMRE	8	1034.48	3.2474	0.007413	0	0	0	0	0
ARD_Preparation2	203	211	AEKTGNMRE	8	1034.48	3.28308	0.008051	10	3.12218	0.061696	39.0273	0.7712
ARD_Preparation2	203	211	AEKTGNMRE	8	1034.48	3.26273	0.030323	30	3.1429	0.059529	39.2862	0.744112
ARD_Preparation2	203	211	AEKTGNMRE	8	1034.48	3.29281	0.009657	100	3.16743	0.076075	39.5929	0.950937
ARD_Preparation2	203	211	AEKTGNMRE	8	1034.48	3.31126	0.004907	1000	3.83318	0.092482	47.9148	1.15602
ARD_Preparation2	203	211	AEKTGNMRE	8	1034.48	3.29659	0.002469	10000	4.52231	0.138931	56.5288	1.73664
ARD_Preparation3	203	211	AEKTGNMRE	8	1034.48	3.28859	0.008857	0	0	0	0	0
ARD_Preparation3	203	211	AEKTGNMRE	8	1034.48	3.30228	0.002115	10	3.0869	0.095342	38.5863	1.19178
ARD_Preparation3	203	211	AEKTGNMRE	8	1034.48	3.26161	0.003975	30	3.1057	0.035704	38.8213	0.4463
ARD_Preparation3	203	211	AEKTGNMRE	8	1034.48	3.29796	0.00189	100	3.13104	0.065122	39.138	0.814025
ARD_Preparation3	203	211	AEKTGNMRE	8	1034.48	3.3047	0.00282	1000	3.81752	0.076321	47.7191	0.954013
ARD_Preparation3	203	211	AEKTGNMRE	8	1034.48	3.31242	0.001941	10000	4.36765	0.014326	54.5956	0.179075
NTD_Preparation1	203	211	AEKTGNMRE	8	1034.48	3.32103	0.001275	0	0	0	0	0
NTD_Preparation1	203	211	AEKTGNMRE	8	1034.48	3.35101	0.004983	10	3.07241	0.051791	38.4051	0.647388
NTD_Preparation1	203	211	AEKTGNMRE	8	1034.48	3.3099	0.001072	30	3.11174	0.035958	38.8968	0.449475
NTD_Preparation1	203	211	AEKTGNMRE	8	1034.48	3.27342	0.023511	100	3.0967	0.055561	38.7088	0.694512
NTD_Preparation1	203	211	AEKTGNMRE	8	1034.48	3.28232	0.016336	1000	3.73626	0.082026	46.7033	1.02533
NTD_Preparation1	203	211	AEKTGNMRE	8	1034.48	3.26323	0.004855	10000	4.70015	0.069412	58.7518	0.86765
NTD_Preparation2	203	211	AEKTGNMRE	8	1034.48	3.24514	0.001074	0	0	0	0	0
NTD_Preparation2	203	211	AEKTGNMRE	8	1034.48	3.40701	0.123264	10	2.98098	0.043708	37.2622	0.54635
NTD_Preparation2	203	211	AEKTGNMRE	8	1034.48	3.28522	0.003227	30	2.99759	0.064473	37.4699	0.805913
NTD_Preparation2	203	211	AEKTGNMRE	8	1034.48	3.30423	0.002329	100	3.02775	0.032919	37.8469	0.411487
NTD_Preparation2	203	211	AEKTGNMRE	8	1034.48	3.30363	0.003009	1000	3.72262	0.055957	46.5327	0.699462
NTD_Preparation2	203	211	AEKTGNMRE	8	1034.48	3.28798	0.012471	10000	4.56347	0.063289	57.0434	0.791112
NTD_Preparation3	203	211	AEKTGNMRE	8	1034.48	3.29704	0.003245	0	0	0	0	0
NTD_Preparation3	203	211	AEKTGNMRE	8	1034.48	3.27631	0.003237	10	3.04781	0.036444	38.0977	0.45555
NTD_Preparation3	203	211	AEKTGNMRE	8	1034.48	3.29826	0.005151	30	3.03589	0.034733	37.9487	0.434163
NTD_Preparation3	203	211	AEKTGNMRE	8	1034.48	3.30121	0.002978	100	3.01944	0.060485	37.743	0.756062
NTD_Preparation3	203	211	AEKTGNMRE	8	1034.48	3.31327	0.000822	1000	3.69363	0.136893	46.1704	1.71116
NTD_Preparation3	203	211	AEKTGNMRE	8	1034.48	3.30959	0.00714	10000	4.43269	0.397739	55.4087	4.97174
ARD_Preparation1	204	212	EKTGNMREF	8	1110.51	5.41873	0.004181	0	0	0	0	0
ARD_Preparation1	204	212	EKTGNMREF	8	1110.51	5.47651	0.006707	10	2.25536	0.040748	28.192	0.50935
ARD_Preparation1	204	212	EKTGNMREF	8	1110.51	5.46409	0.007266	30	2.37409	0.036099	29.6761	0.451238
ARD_Preparation1	204	212	EKTGNMREF	8	1110.51	5.45212	0.002719	100	2.82729	0.036633	35.3411	0.457913
ARD_Preparation1	204	212	EKTGNMREF	8	1110.51	5.43515	0.002763	1000	3.99416	0.04372	49.9269	0.5465
ARD_Preparation1	204	212	EKTGNMREF	8	1110.51	5.42798	0.007031	10000	4.10957	0.106582	51.3697	1.33227
ARD_Preparation2	204	212	EKTGNMREF	8	1110.51	5.41854	0.004026	0	0	0	0	0
ARD_Preparation2	204	212	EKTGNMREF	8	1110.51	5.42594	0.007161	10	2.2449	0.04082	28.0612	0.51025
ARD_Preparation2	204	212	EKTGNMREF	8	1110.51	5.43983	0.022885	30	2.46082	0.078788	30.7603	0.98485
ARD_Preparation2	204	212	EKTGNMREF	8	1110.51	5.42771	0.006388	100	2.80786	0.0288	35.0983	0.36
ARD_Preparation2	204	212	EKTGNMREF	8	1110.51	5.42941	0.004358	1000	3.95675	0.070611	49.4594	0.882637
ARD_Preparation2	204	212	EKTGNMREF	8	1110.51	5.42383	0.004287	10000	4.09017	0.040767	51.1271	0.509587
ARD_Preparation3	204	212	EKTGNMREF	8	1110.51	5.41592	0.008249	0	0	0	0	0
ARD_Preparation3	204	212	EKTGNMREF	8	1110.51	5.42643	0.000755	10	2.21631	0.034742	27.7039	0.434275
ARD_Preparation3	204	212	EKTGNMREF	8	1110.51	5.4215	0.001667	30	2.4314	0.074708	30.3925	0.93385
ARD_Preparation3	204	212	EKTGNMREF	8	1110.51	5.42034	0.007337	100	2.84869	0.017443	35.6086	0.218037
ARD_Preparation3	204	212	EKTGNMREF	8	1110.51	5.42254	0.003183	1000	3.96242	0.032735	49.5303	0.409187
ARD_Preparation3	204	212	EKTGNMREF	8	1110.51	5.4281	0.004895	10000	4.0605	0.018316	50.7563	0.22895
NTD_Preparation1	204	212	EKTGNMREF	8	1110.51	5.4311	0.001549	0	0	0	0	0
NTD_Preparation1	204	212	EKTGNMREF	8	1110.51	5.48679	0.006301	10	2.23321	0.018498	27.9151	0.231225
NTD_Preparation1	204	212	EKTGNMREF	8	1110.51	5.45446	0.001551	30	2.36659	0.012785	29.5824	0.159812
NTD_Preparation1	204	212	EKTGNMREF	8	1110.51	5.4376	0.008035	100	2.80412	0.017074	35.0515	0.213425
NTD_Preparation1	204	212	EKTGNMREF	8	1110.51	5.43414	0.004503	1000	3.85827	0.050339	48.2284	0.629238
NTD_Preparation1	204	212	EKTGNMREF	8	1110.51	5.435	0.003099	10000	3.95485	0.033439	49.4357	0.417988
NTD_Preparation2	204	212	EKTGNMREF	8	1110.51	5.41558	0.002951	0	0	0	0	0
NTD_Preparation2	204	212	EKTGNMREF	8	1110.51	5.42688	0.001167	10	2.1637	0.03578	27.0463	0.44725
NTD_Preparation2	204	212	EKTGNMREF	8	1110.51	5.42799	0.005535	30	2.44191	0.082601	30.5239	1.03251
NTD_Preparation2	204	212	EKTGNMREF	8	1110.51	5.4329	0.002719	100	2.75353	0.015257	34.4191	0.190713
NTD_Preparation2	204	212	EKTGNMREF	8	1110.51	5.42723	0.003111	1000	3.78781	0.026077	47.3476	0.325962
NTD_Preparation2	204	212	EKTGNMREF	8	1110.51	5.42053	0.004651	10000	4.00598	0.158253	50.0747	1.97816
NTD_Preparation3	204	212	EKTGNMREF	8	1110.51	5.41156	0.003012	0	0	0	0	0
NTD_Preparation3	204	212	EKTGNMREF	8	1110.51	5.42399	0.005018	10	2.1891	0.017578	27.3637	0.219725
NTD_Preparation3	204	212	EKTGNMREF	8	1110.51	5.42737	0.002907	30	2.38419	0.084497	29.8023	1.05621
NTD_Preparation3	204	212	EKTGNMREF	8	1110.51	5.42352	0.002391	100	2.72207	0.12151	34.0259	1.51887
NTD_Preparation3	204	212	EKTGNMREF	8	1110.51	5.4331	0.008038	1000	3.81777	0.039142	47.7222	0.489275
NTD_Preparation3	204	212	EKTGNMREF	8	1110.51	5.42305	0.00687	10000	4.17088	0.262569	52.136	3.28211
ARD_Preparation1	208	216	NMREFINSP	7	1106.52	4.72744	0.003136	0	0	0	0	0
ARD_Preparation1	208	216	NMREFINSP	7	1106.52	4.78867	0.006954	10	1.34801	0.030079	19.2573	0.4297
ARD_Preparation1	208	216	NMREFINSP	7	1106.52	4.77316	0.010248	30	1.40559	0.044534	20.0798	0.6362
ARD_Preparation1	208	216	NMREFINSP	7	1106.52	4.75706	0.000472	100	1.65573	0.021832	23.6533	0.311886
ARD_Preparation1	208	216	NMREFINSP	7	1106.52	4.73796	0.001926	1000	2.82845	0.033202	40.4064	0.474314
ARD_Preparation1	208	216	NMREFINSP	7	1106.52	4.73117	0.004774	10000	4.38982	0.075321	62.7117	1.07601
ARD_Preparation2	208	216	NMREFINSP	7	1106.52	4.70297	0.001062	0	0	0	0	0
ARD_Preparation2	208	216	NMREFINSP	7	1106.52	4.72868	0.006794	10	1.29407	0.037704	18.4867	0.538629
ARD_Preparation2	208	216	NMREFINSP	7	1106.52	4.73379	0.010452	30	1.43726	0.052188	20.5322	0.745543
ARD_Preparation2	208	216	NMREFINSP	7	1106.52	4.73372	0.004473	100	1.60586	0.060858	22.9409	0.8694
ARD_Preparation2	208	216	NMREFINSP	7	1106.52	4.73961	0.003652	1000	2.85635	0.089143	40.805	1.27347
ARD_Preparation2	208	216	NMREFINSP	7	1106.52	4.73461	0.003253	10000	4.39267	0.062615	62.7524	0.8945
ARD_Preparation3	208	216	NMREFINSP	7	1106.52	4.71222	0.008635	0	0	0	0	0
ARD_Preparation3	208	216	NMREFINSP	7	1106.52	4.73269	0.000521	10	1.32814	0.039659	18.9734	0.566557
ARD_Preparation3	208	216	NMREFINSP	7	1106.52	4.72424	0.002514	30	1.47603	0.029542	21.0861	0.422029
ARD_Preparation3	208	216	NMREFINSP	7	1106.52	4.72776	0.002351	100	1.68008	0.030595	24.0011	0.437071
ARD_Preparation3	208	216	NMREFINSP	7	1106.52	4.73283	0.001914	1000	2.88902	0.054001	41.2717	0.771443
ARD_Preparation3	208	216	NMREFINSP	7	1106.52	4.73789	0.002576	10000	4.42933	0.053995	63.2762	0.771357
NTD_Preparation1	208	216	NMREFINSP	7	1106.52	4.73871	0.002177	0	0	0	0	0
NTD_Preparation1	208	216	NMREFINSP	7	1106.52	4.79883	0.005919	10	1.24448	0.00798	17.7783	0.114
NTD_Preparation1	208	216	NMREFINSP	7	1106.52	4.76148	0.003335	30	1.36867	0.026452	19.5524	0.377886
NTD_Preparation1	208	216	NMREFINSP	7	1106.52	4.74119	0.010674	100	1.56714	0.029439	22.3878	0.420557
NTD_Preparation1	208	216	NMREFINSP	7	1106.52	4.74054	0.006113	1000	2.58994	0.035195	36.9991	0.502786
NTD_Preparation1	208	216	NMREFINSP	7	1106.52	4.73646	0.00362	10000	4.21463	0.126106	60.209	1.80151
NTD_Preparation2	208	216	NMREFINSP	7	1106.52	4.70667	0.003964	0	0	0	0	0
NTD_Preparation2	208	216	NMREFINSP	7	1106.52	4.73638	0.000874	10	1.20199	0.057889	17.1713	0.826986
NTD_Preparation2	208	216	NMREFINSP	7	1106.52	4.73803	0.004383	30	1.39474	0.033465	19.9249	0.478071
NTD_Preparation2	208	216	NMREFINSP	7	1106.52	4.74394	0.000937	100	1.59827	0.031874	22.8324	0.455343
NTD_Preparation2	208	216	NMREFINSP	7	1106.52	4.7383	0.003868	1000	2.61929	0.068217	37.4184	0.974529
NTD_Preparation2	208	216	NMREFINSP	7	1106.52	4.73302	0.00306	10000	4.15382	0.162064	59.3403	2.3152
NTD_Preparation3	208	216	NMREFINSP	7	1106.52	4.7152	0.004309	0	0	0	0	0
NTD_Preparation3	208	216	NMREFINSP	7	1106.52	4.72908	0.004124	10	1.25625	0.052907	17.9464	0.755814
NTD_Preparation3	208	216	NMREFINSP	7	1106.52	4.73923	0.001771	30	1.35159	0.034538	19.3084	0.4934
NTD_Preparation3	208	216	NMREFINSP	7	1106.52	4.73495	0.000158	100	1.51159	0.043305	21.5941	0.618643
NTD_Preparation3	208	216	NMREFINSP	7	1106.52	4.74713	0.004227	1000	2.58877	0.04371	36.9824	0.624429
NTD_Preparation3	208	216	NMREFINSP	7	1106.52	4.73689	0.004472	10000	4.32825	0.031651	61.8321	0.452157
ARD_Preparation1	210	221	REFINSPFRDVY	10	1541.76	5.09337	0.001491	0	0	0	0	0
ARD_Preparation1	210	221	REFINSPFRDVY	10	1541.76	5.14761	0.007545	10	2.93772	0.133179	29.3772	1.33179
ARD_Preparation1	210	221	REFINSPFRDVY	10	1541.76	5.13452	0.006037	30	3.35554	0.062461	33.5554	0.62461
ARD_Preparation1	210	221	REFINSPFRDVY	10	1541.76	5.12146	0.002676	100	4.09316	0.13442	40.9316	1.3442
ARD_Preparation1	210	221	REFINSPFRDVY	10	1541.76	5.10271	0.003434	1000	5.44813	0.042971	54.4813	0.42971
ARD_Preparation1	210	221	REFINSPFRDVY	10	1541.76	5.09765	0.00741	10000	5.72552	0.15019	57.2552	1.5019
ARD_Preparation2	210	221	REFINSPFRDVY	10	1541.76	5.08513	0.001786	0	0	0	0	0
ARD_Preparation2	210	221	REFINSPFRDVY	10	1541.76	5.09597	0.007731	10	2.88673	0.127688	28.8673	1.27688
ARD_Preparation2	210	221	REFINSPFRDVY	10	1541.76	5.10084	0.016506	30	3.27963	0.115394	32.7963	1.15394
ARD_Preparation2	210	221	REFINSPFRDVY	10	1541.76	5.09609	0.006069	100	4.00591	0.192656	40.0591	1.92656
ARD_Preparation2	210	221	REFINSPFRDVY	10	1541.76	5.09989	0.005239	1000	5.36791	0.273901	53.6791	2.73901
ARD_Preparation2	210	221	REFINSPFRDVY	10	1541.76	5.09855	0.002992	10000	5.62235	0.222877	56.2235	2.22877
ARD_Preparation3	210	221	REFINSPFRDVY	10	1541.76	5.08958	0.007064	0	0	0	0	0
ARD_Preparation3	210	221	REFINSPFRDVY	10	1541.76	5.09635	0.001943	10	2.85233	0.120815	28.5233	1.20815
ARD_Preparation3	210	221	REFINSPFRDVY	10	1541.76	5.08405	0.002137	30	3.25089	0.144632	32.5089	1.44632
ARD_Preparation3	210	221	REFINSPFRDVY	10	1541.76	5.08527	0.001925	100	4.12087	0.031706	41.2087	0.31706
ARD_Preparation3	210	221	REFINSPFRDVY	10	1541.76	5.09229	0.002145	1000	5.21427	0.257705	52.1427	2.57705
ARD_Preparation3	210	221	REFINSPFRDVY	10	1541.76	5.10147	0.005068	10000	5.5755	0.181881	55.755	1.81881
NTD_Preparation1	210	221	REFINSPFRDVY	10	1541.76	5.10278	0.001416	0	0	0	0	0
NTD_Preparation1	210	221	REFINSPFRDVY	10	1541.76	5.16193	0.00448	10	2.75068	0.062352	27.5068	0.62352
NTD_Preparation1	210	221	REFINSPFRDVY	10	1541.76	5.12524	0.002012	30	3.12438	0.066686	31.2438	0.66686
NTD_Preparation1	210	221	REFINSPFRDVY	10	1541.76	5.10674	0.008501	100	3.77006	0.125642	37.7006	1.25642
NTD_Preparation1	210	221	REFINSPFRDVY	10	1541.76	5.10386	0.005436	1000	5.26191	0.021306	52.6191	0.21306
NTD_Preparation1	210	221	REFINSPFRDVY	10	1541.76	5.10639	0.003121	10000	5.906	0.283763	59.06	2.83763
NTD_Preparation2	210	221	REFINSPFRDVY	10	1541.76	5.09054	0.003081	0	0	0	0	0
NTD_Preparation2	210	221	REFINSPFRDVY	10	1541.76	5.10233	0.001814	10	2.53366	0.075396	25.3366	0.75396
NTD_Preparation2	210	221	REFINSPFRDVY	10	1541.76	5.09796	0.005233	30	2.96489	0.066539	29.6489	0.66539
NTD_Preparation2	210	221	REFINSPFRDVY	10	1541.76	5.10368	0.000853	100	3.63514	0.098094	36.3514	0.98094
NTD_Preparation2	210	221	REFINSPFRDVY	10	1541.76	5.10051	0.005598	1000	5.23718	0.086258	52.3718	0.86258
NTD_Preparation2	210	221	REFINSPFRDVY	10	1541.76	5.0942	0.004461	10000	6.04253	0.073134	60.4253	0.73134
NTD_Preparation3	210	221	REFINSPFRDVY	10	1541.76	5.08681	0.004189	0	0	0	0	0
NTD_Preparation3	210	221	REFINSPFRDVY	10	1541.76	5.09562	0.00649	10	2.53116	0.072797	25.3116	0.72797
NTD_Preparation3	210	221	REFINSPFRDVY	10	1541.76	5.0953	0.000802	30	2.93147	0.067724	29.3147	0.67724
NTD_Preparation3	210	221	REFINSPFRDVY	10	1541.76	5.09281	0.002889	100	3.48907	0.128129	34.8907	1.28129
NTD_Preparation3	210	221	REFINSPFRDVY	10	1541.76	5.10821	0.00602	1000	5.2527	0.151661	52.527	1.51661
NTD_Preparation3	210	221	REFINSPFRDVY	10	1541.76	5.10073	0.00495	10000	6.03687	0.257368	60.3687	2.57368
ARD_Preparation1	210	228	REFINSPFRDVYYRGQTAL	17	2331.18	5.04506	0.005989	0	0	0	0	0
ARD_Preparation1	210	228	REFINSPFRDVYYRGQTAL	17	2331.18	5.09761	0.003628	10	4.14833	0.160941	24.402	0.946712
ARD_Preparation1	210	228	REFINSPFRDVYYRGQTAL	17	2331.18	5.08049	0.007565	30	4.68497	0.17799	27.5586	1.047
ARD_Preparation1	210	228	REFINSPFRDVYYRGQTAL	17	2331.18	5.06963	0.001965	100	6.3996	0.290204	37.6447	1.70708
ARD_Preparation1	210	228	REFINSPFRDVYYRGQTAL	17	2331.18	5.04862	0.002549	1000	9.46422	0.149934	55.6719	0.881965
ARD_Preparation1	210	228	REFINSPFRDVYYRGQTAL	17	2331.18	5.04382	0.007679	10000	11.0266	0.099533	64.8621	0.585488
ARD_Preparation2	210	228	REFINSPFRDVYYRGQTAL	17	2331.18	5.03556	0.002814	0	0	0	0	0
ARD_Preparation2	210	228	REFINSPFRDVYYRGQTAL	17	2331.18	5.04485	0.00797	10	4.00341	0.209624	23.5495	1.23308
ARD_Preparation2	210	228	REFINSPFRDVYYRGQTAL	17	2331.18	5.04853	0.016203	30	4.68078	0.190832	27.534	1.12254
ARD_Preparation2	210	228	REFINSPFRDVYYRGQTAL	17	2331.18	5.04373	0.005436	100	6.53539	0.131766	38.4435	0.775094
ARD_Preparation2	210	228	REFINSPFRDVYYRGQTAL	17	2331.18	5.04625	0.005369	1000	9.52381	0.101423	56.0224	0.596606
ARD_Preparation2	210	228	REFINSPFRDVYYRGQTAL	17	2331.18	5.04618	0.003884	10000	11.0262	0.119249	64.86	0.701465
ARD_Preparation3	210	228	REFINSPFRDVYYRGQTAL	17	2331.18	5.04141	0.007915	0	0	0	0	0
ARD_Preparation3	210	228	REFINSPFRDVYYRGQTAL	17	2331.18	5.04581	0.001655	10	3.97005	0.156144	23.3532	0.918494
ARD_Preparation3	210	228	REFINSPFRDVYYRGQTAL	17	2331.18	5.03258	0.001391	30	4.45268	0.287591	26.1922	1.69171
ARD_Preparation3	210	228	REFINSPFRDVYYRGQTAL	17	2331.18	5.03333	0.003458	100	6.38995	0.169288	37.5879	0.995812
ARD_Preparation3	210	228	REFINSPFRDVYYRGQTAL	17	2331.18	5.03787	0.001784	1000	9.34027	0.066154	54.9428	0.389141
ARD_Preparation3	210	228	REFINSPFRDVYYRGQTAL	17	2331.18	5.04974	0.004854	10000	10.8057	0.135675	63.563	0.798088
NTD_Preparation1	210	228	REFINSPFRDVYYRGQTAL	17	2331.18	5.05718	0.000304	0	0	0	0	0
NTD_Preparation1	210	228	REFINSPFRDVYYRGQTAL	17	2331.18	5.11215	0.005334	10	3.72646	0.133321	21.9204	0.784241
NTD_Preparation1	210	228	REFINSPFRDVYYRGQTAL	17	2331.18	5.0714	0.003219	30	4.38286	0.076323	25.7816	0.448959
NTD_Preparation1	210	228	REFINSPFRDVYYRGQTAL	17	2331.18	5.05285	0.008968	100	6.19385	0.109973	36.4344	0.6469
NTD_Preparation1	210	228	REFINSPFRDVYYRGQTAL	17	2331.18	5.05002	0.005265	1000	9.42921	0.034701	55.4659	0.204124
NTD_Preparation1	210	228	REFINSPFRDVYYRGQTAL	17	2331.18	5.0511	0.003356	10000	11.1428	0.073344	65.5456	0.431435
NTD_Preparation2	210	228	REFINSPFRDVYYRGQTAL	17	2331.18	5.03796	0.006385	0	0	0	0	0
NTD_Preparation2	210	228	REFINSPFRDVYYRGQTAL	17	2331.18	5.05109	0.001824	10	3.39511	0.138145	19.9712	0.812618
NTD_Preparation2	210	228	REFINSPFRDVYYRGQTAL	17	2331.18	5.0453	0.005456	30	4.34623	0.161192	25.5661	0.948188
NTD_Preparation2	210	228	REFINSPFRDVYYRGQTAL	17	2331.18	5.05139	0.002076	100	5.89326	0.190707	34.6662	1.12181
NTD_Preparation2	210	228	REFINSPFRDVYYRGQTAL	17	2331.18	5.04634	0.004034	1000	9.33473	0.137393	54.9102	0.808194
NTD_Preparation2	210	228	REFINSPFRDVYYRGQTAL	17	2331.18	5.03784	0.00607	10000	11.1066	0.020915	65.3329	0.123029
NTD_Preparation3	210	228	REFINSPFRDVYYRGQTAL	17	2331.18	5.03656	0.005179	0	0	0	0	0
NTD_Preparation3	210	228	REFINSPFRDVYYRGQTAL	17	2331.18	5.04495	0.007062	10	3.48903	0.153677	20.5237	0.903982
NTD_Preparation3	210	228	REFINSPFRDVYYRGQTAL	17	2331.18	5.04513	0.0015	30	4.2188	0.03759	24.8165	0.221118
NTD_Preparation3	210	228	REFINSPFRDVYYRGQTAL	17	2331.18	5.03876	0.002794	100	6.0724	0.100588	35.72	0.591694
NTD_Preparation3	210	228	REFINSPFRDVYYRGQTAL	17	2331.18	5.05203	0.003994	1000	9.34065	0.070596	54.945	0.415271
NTD_Preparation3	210	228	REFINSPFRDVYYRGQTAL	17	2331.18	5.04529	0.004644	10000	11.122	0.076649	65.4236	0.450876
ARD_Preparation1	211	221	EFINSPFRDVY	9	1385.66	5.65508	0.001609	0	0	0	0	0
ARD_Preparation1	211	221	EFINSPFRDVY	9	1385.66	5.70822	0.006027	10	2.41767	0.028207	26.863	0.313411
ARD_Preparation1	211	221	EFINSPFRDVY	9	1385.66	5.69305	0.004762	30	2.59353	0.034165	28.817	0.379611
ARD_Preparation1	211	221	EFINSPFRDVY	9	1385.66	5.68762	0.002146	100	3.15908	0.029238	35.1008	0.324867
ARD_Preparation1	211	221	EFINSPFRDVY	9	1385.66	5.67017	0.00228	1000	4.87692	0.076424	54.1881	0.849156
ARD_Preparation1	211	221	EFINSPFRDVY	9	1385.66	5.66866	0.007236	10000	5.36805	0.039997	59.645	0.444411
ARD_Preparation2	211	221	EFINSPFRDVY	9	1385.66	5.65763	0.001387	0	0	0	0	0
ARD_Preparation2	211	221	EFINSPFRDVY	9	1385.66	5.66282	0.00667	10	2.38109	0.034335	26.4566	0.3815
ARD_Preparation2	211	221	EFINSPFRDVY	9	1385.66	5.67788	0.027778	30	2.59784	0.031268	28.8649	0.347422
ARD_Preparation2	211	221	EFINSPFRDVY	9	1385.66	5.66327	0.006049	100	3.1473	0.022863	34.9699	0.254033
ARD_Preparation2	211	221	EFINSPFRDVY	9	1385.66	5.66002	0.006538	1000	4.86949	0.043946	54.1054	0.488289
ARD_Preparation2	211	221	EFINSPFRDVY	9	1385.66	5.6622	0.003318	10000	5.40524	0.024545	60.0582	0.272722
ARD_Preparation3	211	221	EFINSPFRDVY	9	1385.66	5.65201	0.009819	0	0	0	0	0
ARD_Preparation3	211	221	EFINSPFRDVY	9	1385.66	5.66131	0.001146	10	2.33323	0.034975	25.9248	0.388611
ARD_Preparation3	211	221	EFINSPFRDVY	9	1385.66	5.65615	0.002234	30	2.58741	0.028261	28.749	0.314011
ARD_Preparation3	211	221	EFINSPFRDVY	9	1385.66	5.64989	0.004238	100	3.12028	0.03464	34.6698	0.384889
ARD_Preparation3	211	221	EFINSPFRDVY	9	1385.66	5.65322	0.003564	1000	4.90175	0.045565	54.4639	0.506278
ARD_Preparation3	211	221	EFINSPFRDVY	9	1385.66	5.66451	0.004544	10000	5.34511	0.017858	59.3901	0.198422
NTD_Preparation1	211	221	EFINSPFRDVY	9	1385.66	5.66605	0.002844	0	0	0	0	0
NTD_Preparation1	211	221	EFINSPFRDVY	9	1385.66	5.72442	0.005708	10	2.33851	0.043214	25.9835	0.480156
NTD_Preparation1	211	221	EFINSPFRDVY	9	1385.66	5.69074	0.002233	30	2.55909	0.036111	28.4344	0.401233
NTD_Preparation1	211	221	EFINSPFRDVY	9	1385.66	5.67816	0.006828	100	3.06132	0.050179	34.0146	0.557544
NTD_Preparation1	211	221	EFINSPFRDVY	9	1385.66	5.67799	0.00461	1000	4.73083	0.054429	52.5648	0.604767
NTD_Preparation1	211	221	EFINSPFRDVY	9	1385.66	5.68355	0.002565	10000	5.19638	0.11589	57.7376	1.28767
NTD_Preparation2	211	221	EFINSPFRDVY	9	1385.66	5.66112	0.003713	0	0	0	0	0
NTD_Preparation2	211	221	EFINSPFRDVY	9	1385.66	5.66613	0.001664	10	2.2661	0.007084	25.1789	0.0787111
NTD_Preparation2	211	221	EFINSPFRDVY	9	1385.66	5.66634	0.004203	30	2.49944	0.012652	27.7715	0.140578
NTD_Preparation2	211	221	EFINSPFRDVY	9	1385.66	5.67027	0.003054	100	3.01297	0.050395	33.4775	0.559944
NTD_Preparation2	211	221	EFINSPFRDVY	9	1385.66	5.66494	0.002429	1000	4.65226	0.010444	51.6918	0.116044
NTD_Preparation2	211	221	EFINSPFRDVY	9	1385.66	5.66472	0.004484	10000	5.08717	0.079228	56.5241	0.880311
NTD_Preparation3	211	221	EFINSPFRDVY	9	1385.66	5.65197	0.0009	0	0	0	0	0
NTD_Preparation3	211	221	EFINSPFRDVY	9	1385.66	5.66779	0.007179	10	2.27889	0.007717	25.321	0.0857444
NTD_Preparation3	211	221	EFINSPFRDVY	9	1385.66	5.6644	0.003427	30	2.49583	0.023033	27.7315	0.255922
NTD_Preparation3	211	221	EFINSPFRDVY	9	1385.66	5.66167	0.002359	100	2.99251	0.021362	33.2501	0.237356
NTD_Preparation3	211	221	EFINSPFRDVY	9	1385.66	5.67408	0.006148	1000	4.62603	0.025102	51.4003	0.278911
NTD_Preparation3	211	221	EFINSPFRDVY	9	1385.66	5.66394	0.006415	10000	5.17707	0.297357	57.523	3.30397
ARD_Preparation1	212	221	FINSPFRDVY	8	1256.62	5.32453	0.003686	0	0	0	0	0
ARD_Preparation1	212	221	FINSPFRDVY	8	1256.62	5.39062	0.007845	10	2.61639	0.105615	32.7049	1.32019
ARD_Preparation1	212	221	FINSPFRDVY	8	1256.62	5.3811	0.007021	30	2.84121	0.080573	35.5151	1.00716
ARD_Preparation1	212	221	FINSPFRDVY	8	1256.62	5.36825	0.002482	100	3.31066	0.08554	41.3832	1.06925
ARD_Preparation1	212	221	FINSPFRDVY	8	1256.62	5.3443	0.002932	1000	4.09128	0.141908	51.141	1.77385
ARD_Preparation1	212	221	FINSPFRDVY	8	1256.62	5.33552	0.008488	10000	4.37431	0.249501	54.6789	3.11876
ARD_Preparation2	212	221	FINSPFRDVY	8	1256.62	5.32581	0.001202	0	0	0	0	0
ARD_Preparation2	212	221	FINSPFRDVY	8	1256.62	5.33129	0.008934	10	2.50198	0.06329	31.2748	0.791125
ARD_Preparation2	212	221	FINSPFRDVY	8	1256.62	5.3483	0.02609	30	2.77659	0.071009	34.7074	0.887613
ARD_Preparation2	212	221	FINSPFRDVY	8	1256.62	5.33501	0.008	100	3.22886	0.103934	40.3608	1.29917
ARD_Preparation2	212	221	FINSPFRDVY	8	1256.62	5.33766	0.005292	1000	4.03534	0.144302	50.4418	1.80378
ARD_Preparation2	212	221	FINSPFRDVY	8	1256.62	5.33439	0.003198	10000	4.18164	0.146567	52.2705	1.83209
ARD_Preparation3	212	221	FINSPFRDVY	8	1256.62	5.32349	0.008702	0	0	0	0	0
ARD_Preparation3	212	221	FINSPFRDVY	8	1256.62	5.33369	0.001647	10	2.49841	0.090772	31.2301	1.13465
ARD_Preparation3	212	221	FINSPFRDVY	8	1256.62	5.32381	0.003695	30	2.75816	0.087531	34.477	1.09414
ARD_Preparation3	212	221	FINSPFRDVY	8	1256.62	5.31776	0.0051	100	3.23951	0.091965	40.4939	1.14956
ARD_Preparation3	212	221	FINSPFRDVY	8	1256.62	5.32619	0.005946	1000	4.06606	0.116918	50.8257	1.46147
ARD_Preparation3	212	221	FINSPFRDVY	8	1256.62	5.33575	0.005475	10000	4.15184	0.1021	51.898	1.27625
NTD_Preparation1	212	221	FINSPFRDVY	8	1256.62	5.33519	0.001273	0	0	0	0	0
NTD_Preparation1	212	221	FINSPFRDVY	8	1256.62	5.39782	0.004885	10	2.40075	0.046409	30.0094	0.580113
NTD_Preparation1	212	221	FINSPFRDVY	8	1256.62	5.36909	0.00266	30	2.67005	0.048534	33.3756	0.606675
NTD_Preparation1	212	221	FINSPFRDVY	8	1256.62	5.3452	0.009344	100	3.21988	0.07087	40.2485	0.885875
NTD_Preparation1	212	221	FINSPFRDVY	8	1256.62	5.34176	0.003533	1000	4.22498	0.174485	52.8123	2.18106
NTD_Preparation1	212	221	FINSPFRDVY	8	1256.62	5.34196	0.002504	10000	4.46233	0.127422	55.7791	1.59278
NTD_Preparation2	212	221	FINSPFRDVY	8	1256.62	5.32314	0.003979	0	0	0	0	0
NTD_Preparation2	212	221	FINSPFRDVY	8	1256.62	5.33169	0.00364	10	2.2439	0.035195	28.0488	0.439937
NTD_Preparation2	212	221	FINSPFRDVY	8	1256.62	5.33283	0.007194	30	2.59047	0.031213	32.3809	0.390163
NTD_Preparation2	212	221	FINSPFRDVY	8	1256.62	5.33904	0.002206	100	3.06577	0.049502	38.3221	0.618775
NTD_Preparation2	212	221	FINSPFRDVY	8	1256.62	5.33276	0.005055	1000	4.11017	0.112204	51.3772	1.40255
NTD_Preparation2	212	221	FINSPFRDVY	8	1256.62	5.32285	0.008402	10000	4.36179	0.208881	54.5224	2.61101
NTD_Preparation3	212	221	FINSPFRDVY	8	1256.62	5.31737	0.001877	0	0	0	0	0
NTD_Preparation3	212	221	FINSPFRDVY	8	1256.62	5.32395	0.010402	10	2.30733	0.035116	28.8416	0.43895
NTD_Preparation3	212	221	FINSPFRDVY	8	1256.62	5.33138	0.00338	30	2.57673	0.025639	32.2091	0.320487
NTD_Preparation3	212	221	FINSPFRDVY	8	1256.62	5.32267	0.00489	100	3.02696	0.059176	37.837	0.7397
NTD_Preparation3	212	221	FINSPFRDVY	8	1256.62	5.33897	0.004925	1000	4.07226	0.139633	50.9032	1.74541
NTD_Preparation3	212	221	FINSPFRDVY	8	1256.62	5.32882	0.009303	10000	4.40266	0.210106	55.0333	2.62633
ARD_Preparation1	213	228	INSPFRDVYYRGQTAL	14	1898.96	5.03576	0.005126	0	0	0	0	0
ARD_Preparation1	213	228	INSPFRDVYYRGQTAL	14	1898.96	5.08995	0.003374	10	4.01084	0.103594	28.6488	0.739957
ARD_Preparation1	213	228	INSPFRDVYYRGQTAL	14	1898.96	5.07141	0.006416	30	4.51625	0.075381	32.259	0.538436
ARD_Preparation1	213	228	INSPFRDVYYRGQTAL	14	1898.96	5.06077	0.002068	100	5.73182	0.271122	40.9416	1.93659
ARD_Preparation1	213	228	INSPFRDVYYRGQTAL	14	1898.96	5.03751	0.003126	1000	7.87235	0.3911	56.2311	2.79357
ARD_Preparation1	213	228	INSPFRDVYYRGQTAL	14	1898.96	5.03195	0.005141	10000	9.21111	0.110122	65.7936	0.786586
ARD_Preparation2	213	228	INSPFRDVYYRGQTAL	14	1898.96	5.02836	0.000934	0	0	0	0	0
ARD_Preparation2	213	228	INSPFRDVYYRGQTAL	14	1898.96	5.03582	0.007466	10	3.9	0.14382	27.8572	1.02729
ARD_Preparation2	213	228	INSPFRDVYYRGQTAL	14	1898.96	5.04055	0.014966	30	4.5956	0.133703	32.8257	0.955021
ARD_Preparation2	213	228	INSPFRDVYYRGQTAL	14	1898.96	5.03466	0.005569	100	5.65446	0.171914	40.389	1.22796
ARD_Preparation2	213	228	INSPFRDVYYRGQTAL	14	1898.96	5.03714	0.004348	1000	8.10336	0.076534	57.8811	0.546671
ARD_Preparation2	213	228	INSPFRDVYYRGQTAL	14	1898.96	5.0345	0.003825	10000	9.26418	0.086733	66.1727	0.619521
ARD_Preparation3	213	228	INSPFRDVYYRGQTAL	14	1898.96	5.02757	0.009765	0	0	0	0	0
ARD_Preparation3	213	228	INSPFRDVYYRGQTAL	14	1898.96	5.03821	0.00096	10	3.94231	0.10119	28.1594	0.722786
ARD_Preparation3	213	228	INSPFRDVYYRGQTAL	14	1898.96	5.0212	0.002827	30	4.47173	0.151734	31.9409	1.08381
ARD_Preparation3	213	228	INSPFRDVYYRGQTAL	14	1898.96	5.0235	0.001499	100	5.68281	0.329201	40.5915	2.35144
ARD_Preparation3	213	228	INSPFRDVYYRGQTAL	14	1898.96	5.02749	0.001274	1000	7.95665	0.108348	56.8332	0.773914
ARD_Preparation3	213	228	INSPFRDVYYRGQTAL	14	1898.96	5.03467	0.004441	10000	9.1479	0.018951	65.3422	0.135364
NTD_Preparation1	213	228	INSPFRDVYYRGQTAL	14	1898.96	5.04837	0.006986	0	0	0	0	0
NTD_Preparation1	213	228	INSPFRDVYYRGQTAL	14	1898.96	5.1019	0.00634	10	3.61493	0.10789	25.8209	0.770643
NTD_Preparation1	213	228	INSPFRDVYYRGQTAL	14	1898.96	5.06367	0.001916	30	4.05622	0.067589	28.973	0.482779
NTD_Preparation1	213	228	INSPFRDVYYRGQTAL	14	1898.96	5.04308	0.011768	100	5.52906	0.085882	39.4933	0.613443
NTD_Preparation1	213	228	INSPFRDVYYRGQTAL	14	1898.96	5.03865	0.004987	1000	7.94029	0.148131	56.7164	1.05808
NTD_Preparation1	213	228	INSPFRDVYYRGQTAL	14	1898.96	5.03849	0.001989	10000	9.22037	0.048249	65.8598	0.344636
NTD_Preparation2	213	228	INSPFRDVYYRGQTAL	14	1898.96	5.03045	0.005273	0	0	0	0	0
NTD_Preparation2	213	228	INSPFRDVYYRGQTAL	14	1898.96	5.03876	0.003385	10	3.50432	0.081871	25.0308	0.584793
NTD_Preparation2	213	228	INSPFRDVYYRGQTAL	14	1898.96	5.03518	0.002918	30	4.00949	0.065329	28.6392	0.466636
NTD_Preparation2	213	228	INSPFRDVYYRGQTAL	14	1898.96	5.03812	0.002246	100	5.49407	0.117411	39.2433	0.83865
NTD_Preparation2	213	228	INSPFRDVYYRGQTAL	14	1898.96	5.0336	0.00664	1000	7.89405	0.058082	56.3861	0.414871
NTD_Preparation2	213	228	INSPFRDVYYRGQTAL	14	1898.96	5.02519	0.006126	10000	9.35897	0.080767	66.8498	0.576907
NTD_Preparation3	213	228	INSPFRDVYYRGQTAL	14	1898.96	5.03178	0.000516	0	0	0	0	0
NTD_Preparation3	213	228	INSPFRDVYYRGQTAL	14	1898.96	5.0329	0.007148	10	3.46925	0.096316	24.7804	0.687971
NTD_Preparation3	213	228	INSPFRDVYYRGQTAL	14	1898.96	5.03328	0.001287	30	4.17348	0.073542	29.8106	0.5253
NTD_Preparation3	213	228	INSPFRDVYYRGQTAL	14	1898.96	5.02834	0.000352	100	5.45686	0.185142	38.9776	1.32244
NTD_Preparation3	213	228	INSPFRDVYYRGQTAL	14	1898.96	5.04117	0.005139	1000	7.96433	0.103639	56.888	0.740279
NTD_Preparation3	213	228	INSPFRDVYYRGQTAL	14	1898.96	5.03366	0.004387	10000	9.40512	0.130041	67.1794	0.928864
ARD_Preparation1	222	228	YRGQTAL	6	807.423	4.18371	0.005897	0	0	0	0	0
ARD_Preparation1	222	228	YRGQTAL	6	807.423	4.24719	0.004523	10	0.848562	0.033252	14.1427	0.5542
ARD_Preparation1	222	228	YRGQTAL	6	807.423	4.22546	0.01222	30	0.902853	0.032002	15.0476	0.533367
ARD_Preparation1	222	228	YRGQTAL	6	807.423	4.20698	0.004235	100	1.18569	0.023628	19.7616	0.3938
ARD_Preparation1	222	228	YRGQTAL	6	807.423	4.17807	0.003429	1000	2.25345	0.072359	37.5575	1.20598
ARD_Preparation1	222	228	YRGQTAL	6	807.423	4.16825	0.004613	10000	2.94708	0.068858	49.1181	1.14763
ARD_Preparation2	222	228	YRGQTAL	6	807.423	4.14868	0.002786	0	0	0	0	0
ARD_Preparation2	222	228	YRGQTAL	6	807.423	4.17094	0.009179	10	0.8196	0.033518	13.66	0.558633
ARD_Preparation2	222	228	YRGQTAL	6	807.423	4.16176	0.011921	30	0.898396	0.027637	14.9733	0.460617
ARD_Preparation2	222	228	YRGQTAL	6	807.423	4.17779	0.006168	100	1.16393	0.039036	19.3989	0.6506
ARD_Preparation2	222	228	YRGQTAL	6	807.423	4.18864	0.004875	1000	2.27883	0.066934	37.9806	1.11557
ARD_Preparation2	222	228	YRGQTAL	6	807.423	4.17917	0.001851	10000	2.93037	0.086182	48.8395	1.43637
ARD_Preparation3	222	228	YRGQTAL	6	807.423	4.16707	0.007861	0	0	0	0	0
ARD_Preparation3	222	228	YRGQTAL	6	807.423	4.18022	0.000696	10	0.81951	0.02521	13.6585	0.420167
ARD_Preparation3	222	228	YRGQTAL	6	807.423	4.15592	0.002179	30	0.892409	0.026236	14.8735	0.437267
ARD_Preparation3	222	228	YRGQTAL	6	807.423	4.1701	0.002724	100	1.15229	0.034034	19.2048	0.567233
ARD_Preparation3	222	228	YRGQTAL	6	807.423	4.1794	0.000895	1000	2.28739	0.046196	38.1232	0.769933
ARD_Preparation3	222	228	YRGQTAL	6	807.423	4.18846	0.002634	10000	2.91042	0.070923	48.507	1.18205
NTD_Preparation1	222	228	YRGQTAL	6	807.423	4.19621	0.001576	0	0	0	0	0
NTD_Preparation1	222	228	YRGQTAL	6	807.423	4.25748	0.002809	10	0.813439	0.020835	13.5573	0.34725
NTD_Preparation1	222	228	YRGQTAL	6	807.423	4.20978	0.004241	30	0.889279	0.011579	14.8213	0.192983
NTD_Preparation1	222	228	YRGQTAL	6	807.423	4.17466	0.018196	100	1.11521	0.015101	18.5868	0.251683
NTD_Preparation1	222	228	YRGQTAL	6	807.423	4.18109	0.011237	1000	2.19632	0.084318	36.6054	1.4053
NTD_Preparation1	222	228	YRGQTAL	6	807.423	4.17177	0.002808	10000	2.88277	0.085899	48.0462	1.43165
NTD_Preparation2	222	228	YRGQTAL	6	807.423	4.14719	0.002614	0	0	0	0	0
NTD_Preparation2	222	228	YRGQTAL	6	807.423	4.18282	0.001305	10	0.806379	0.018502	13.4397	0.308367
NTD_Preparation2	222	228	YRGQTAL	6	807.423	4.1748	0.003999	30	0.880389	0.020339	14.6731	0.338983
NTD_Preparation2	222	228	YRGQTAL	6	807.423	4.18957	8.47e-05	100	1.11205	0.021343	18.5342	0.355717
NTD_Preparation2	222	228	YRGQTAL	6	807.423	4.18525	0.005231	1000	2.07514	0.057319	34.5857	0.955317
NTD_Preparation2	222	228	YRGQTAL	6	807.423	4.17358	0.009864	10000	2.87216	0.152113	47.8694	2.53522
NTD_Preparation3	222	228	YRGQTAL	6	807.423	4.16724	0.004464	0	0	0	0	0
NTD_Preparation3	222	228	YRGQTAL	6	807.423	4.16745	0.004756	10	0.82775	0.013604	13.7958	0.226733
NTD_Preparation3	222	228	YRGQTAL	6	807.423	4.18051	0.001772	30	0.868196	0.015036	14.4699	0.2506
NTD_Preparation3	222	228	YRGQTAL	6	807.423	4.17811	0.00111	100	1.07716	0.038697	17.9526	0.64495
NTD_Preparation3	222	228	YRGQTAL	6	807.423	4.19421	0.003975	1000	2.10382	0.028671	35.0637	0.47785
NTD_Preparation3	222	228	YRGQTAL	6	807.423	4.18631	0.0064	10000	2.78036	0.196168	46.3393	3.26947
ARD_Preparation1	229	233	HIAIE	4	581.317	4.14184	0.006002	0	0	0	0	0
ARD_Preparation1	229	233	HIAIE	4	581.317	4.20573	0.007893	10	0.034159	0.01312	0.853975	0.328
ARD_Preparation1	229	233	HIAIE	4	581.317	4.18752	0.00842	30	0.0379	0.010878	0.9475	0.27195
ARD_Preparation1	229	233	HIAIE	4	581.317	4.16441	0.003427	100	0.048061	0.01839	1.20152	0.45975
ARD_Preparation1	229	233	HIAIE	4	581.317	4.14034	0.00433	1000	0.030984	0.012088	0.7746	0.3022
ARD_Preparation1	229	233	HIAIE	4	581.317	4.13093	0.004943	10000	0.088861	0.013687	2.22152	0.342175
ARD_Preparation2	229	233	HIAIE	4	581.317	4.10854	0.001699	0	0	0	0	0
ARD_Preparation2	229	233	HIAIE	4	581.317	4.13259	0.009601	10	0.044274	0.004496	1.10685	0.1124
ARD_Preparation2	229	233	HIAIE	4	581.317	4.12345	0.011883	30	0.044261	0.008809	1.10652	0.220225
ARD_Preparation2	229	233	HIAIE	4	581.317	4.14056	0.005929	100	0.049515	0.008785	1.23788	0.219625
ARD_Preparation2	229	233	HIAIE	4	581.317	4.15142	0.004093	1000	0.083797	0.009783	2.09492	0.244575
ARD_Preparation2	229	233	HIAIE	4	581.317	4.14302	0.002687	10000	0.121904	0.018799	3.0476	0.469975
ARD_Preparation3	229	233	HIAIE	4	581.317	4.12849	0.008663	0	0	0	0	0
ARD_Preparation3	229	233	HIAIE	4	581.317	4.14195	0.000224	10	0.035936	0.011175	0.8984	0.279375
ARD_Preparation3	229	233	HIAIE	4	581.317	4.11826	0.002036	30	0.051706	0.004573	1.29265	0.114325
ARD_Preparation3	229	233	HIAIE	4	581.317	4.13257	0.003095	100	0.027322	0.002769	0.68305	0.069225
ARD_Preparation3	229	233	HIAIE	4	581.317	4.14265	0.000944	1000	0.072317	0.017617	1.80793	0.440425
ARD_Preparation3	229	233	HIAIE	4	581.317	4.15345	0.003058	10000	0.10053	0.006835	2.51325	0.170875
NTD_Preparation1	229	233	HIAIE	4	581.317	4.15573	0.001307	0	0	0	0	0
NTD_Preparation1	229	233	HIAIE	4	581.317	4.21655	0.004638	10	0.050673	0.01143	1.26683	0.28575
NTD_Preparation1	229	233	HIAIE	4	581.317	4.17142	0.002266	30	0.057181	0.011006	1.42953	0.27515
NTD_Preparation1	229	233	HIAIE	4	581.317	4.13546	0.018988	100	0.04061	0.006477	1.01525	0.161925
NTD_Preparation1	229	233	HIAIE	4	581.317	4.14229	0.010714	1000	0.052564	0.015078	1.3141	0.37695
NTD_Preparation1	229	233	HIAIE	4	581.317	4.13385	0.003407	10000	0.104882	0.005895	2.62205	0.147375
NTD_Preparation2	229	233	HIAIE	4	581.317	4.10908	0.002862	0	0	0	0	0
NTD_Preparation2	229	233	HIAIE	4	581.317	4.14343	0.001356	10	0.055103	0.005747	1.37757	0.143675
NTD_Preparation2	229	233	HIAIE	4	581.317	4.13558	0.00366	30	0.049504	0.005402	1.2376	0.13505
NTD_Preparation2	229	233	HIAIE	4	581.317	4.15089	0.000542	100	0.059747	0.004296	1.49368	0.1074
NTD_Preparation2	229	233	HIAIE	4	581.317	4.14817	0.006082	1000	0.064124	0.008287	1.6031	0.207175
NTD_Preparation2	229	233	HIAIE	4	581.317	4.13601	0.00954	10000	0.154784	0.012424	3.8696	0.3106
NTD_Preparation3	229	233	HIAIE	4	581.317	4.12984	0.004455	0	0	0	0	0
NTD_Preparation3	229	233	HIAIE	4	581.317	4.12999	0.00539	10	0.044098	0.00982	1.10245	0.2455
NTD_Preparation3	229	233	HIAIE	4	581.317	4.14177	0.001543	30	0.036637	0.007817	0.915925	0.195425
NTD_Preparation3	229	233	HIAIE	4	581.317	4.1401	0.001403	100	0.032463	0.008215	0.811575	0.205375
NTD_Preparation3	229	233	HIAIE	4	581.317	4.15802	0.00506	1000	0.099437	0.02377	2.48592	0.59425
NTD_Preparation3	229	233	HIAIE	4	581.317	4.14997	0.006921	10000	0.180611	0.022109	4.51527	0.552725
ARD_Preparation1	229	242	HIAIERRCKHYVEL	13	1765.94	4.25863	0.088134	0	0	0	0	0
ARD_Preparation1	229	242	HIAIERRCKHYVEL	13	1765.94	4.35335	0.012055	10	0.986121	0.062306	7.58555	0.479277
ARD_Preparation1	229	242	HIAIERRCKHYVEL	13	1765.94	4.52658	0.008499	30	0.970702	0.025023	7.46694	0.192485
ARD_Preparation1	229	242	HIAIERRCKHYVEL	13	1765.94	4.31065	0.002107	100	1.09147	0.068785	8.39591	0.529115
ARD_Preparation1	229	242	HIAIERRCKHYVEL	13	1765.94	4.3747	0.072913	1000	1.40519	0.029901	10.8092	0.230008
ARD_Preparation1	229	242	HIAIERRCKHYVEL	13	1765.94	4.28484	0.006291	10000	2.90636	0.035612	22.3566	0.273938
ARD_Preparation2	229	242	HIAIERRCKHYVEL	13	1765.94	4.32378	0.097619	0	0	0	0	0
ARD_Preparation2	229	242	HIAIERRCKHYVEL	13	1765.94	4.34059	0.103543	10	0.90093	0.1394	6.93023	1.07231
ARD_Preparation2	229	242	HIAIERRCKHYVEL	13	1765.94	4.31322	0.034524	30	0.884889	0.138044	6.80684	1.06188
ARD_Preparation2	229	242	HIAIERRCKHYVEL	13	1765.94	4.28912	0.004951	100	0.903442	0.137925	6.94955	1.06096
ARD_Preparation2	229	242	HIAIERRCKHYVEL	13	1765.94	4.33799	0.040107	1000	1.29052	0.137853	9.92704	1.06041
ARD_Preparation2	229	242	HIAIERRCKHYVEL	13	1765.94	4.29544	0.003321	10000	2.78853	0.160405	21.4502	1.23388
ARD_Preparation3	229	242	HIAIERRCKHYVEL	13	1765.94	4.46433	0.209639	0	0	0	0	0
ARD_Preparation3	229	242	HIAIERRCKHYVEL	13	1765.94	4.32859	0.048684	10	0.829178	0.042311	6.37829	0.325469
ARD_Preparation3	229	242	HIAIERRCKHYVEL	13	1765.94	4.32391	0.097605	30	0.860293	0.032597	6.61764	0.250746
ARD_Preparation3	229	242	HIAIERRCKHYVEL	13	1765.94	4.28067	0.001612	100	0.872181	0.037133	6.70908	0.285638
ARD_Preparation3	229	242	HIAIERRCKHYVEL	13	1765.94	4.35	0.097085	1000	1.25469	0.03389	9.65148	0.260692
ARD_Preparation3	229	242	HIAIERRCKHYVEL	13	1765.94	4.36723	0.095218	10000	2.66361	0.097486	20.4893	0.749892
NTD_Preparation1	229	242	HIAIERRCKHYVEL	13	1765.94	4.23847	0.003102	0	0	0	0	0
NTD_Preparation1	229	242	HIAIERRCKHYVEL	13	1765.94	4.39014	0.005774	10	0.616338	0.066714	4.74106	0.513185
NTD_Preparation1	229	242	HIAIERRCKHYVEL	13	1765.94	4.30707	0.004425	30	0.686744	0.046576	5.28265	0.358277
NTD_Preparation1	229	242	HIAIERRCKHYVEL	13	1765.94	4.28212	0.017119	100	0.691416	0.047923	5.31858	0.368638
NTD_Preparation1	229	242	HIAIERRCKHYVEL	13	1765.94	4.32268	0.045727	1000	0.999161	0.052485	7.68585	0.403731
NTD_Preparation1	229	242	HIAIERRCKHYVEL	13	1765.94	4.29156	0.002945	10000	2.33198	0.062621	17.9383	0.4817
NTD_Preparation2	229	242	HIAIERRCKHYVEL	13	1765.94	4.38407	0.102895	0	0	0	0	0
NTD_Preparation2	229	242	HIAIERRCKHYVEL	13	1765.94	4.40614	0.102131	10	0.81955	0.101243	6.30423	0.778792
NTD_Preparation2	229	242	HIAIERRCKHYVEL	13	1765.94	4.41606	0.110383	30	0.88182	0.096058	6.78323	0.738908
NTD_Preparation2	229	242	HIAIERRCKHYVEL	13	1765.94	4.33605	0.041506	100	0.899427	0.096401	6.91867	0.741546
NTD_Preparation2	229	242	HIAIERRCKHYVEL	13	1765.94	4.35168	0.097438	1000	1.20828	0.097693	9.29444	0.751485
NTD_Preparation2	229	242	HIAIERRCKHYVEL	13	1765.94	4.37912	0.066629	10000	2.52562	0.12875	19.4279	0.990385
NTD_Preparation3	229	242	HIAIERRCKHYVEL	13	1765.94	4.40844	0.106063	0	0	0	0	0
NTD_Preparation3	229	242	HIAIERRCKHYVEL	13	1765.94	4.50467	0.006098	10	0.812095	0.070847	6.24688	0.544977
NTD_Preparation3	229	242	HIAIERRCKHYVEL	13	1765.94	4.41579	0.110587	30	0.827922	0.06568	6.36863	0.505231
NTD_Preparation3	229	242	HIAIERRCKHYVEL	13	1765.94	4.2898	0.002612	100	0.81689	0.065521	6.28377	0.504008
NTD_Preparation3	229	242	HIAIERRCKHYVEL	13	1765.94	4.30902	0.002873	1000	1.08185	0.069019	8.32191	0.530915
NTD_Preparation3	229	242	HIAIERRCKHYVEL	13	1765.94	4.31445	0.004681	10000	2.26696	0.157526	17.4381	1.21174
ARD_Preparation1	231	243	AIERRCKHYVELL	12	1628.88	4.72693	0.003512	0	0	0	0	0
ARD_Preparation1	231	243	AIERRCKHYVELL	12	1628.88	4.79016	0.008048	10	1.56797	0.040963	13.0664	0.341358
ARD_Preparation1	231	243	AIERRCKHYVELL	12	1628.88	4.77485	0.009513	30	1.64622	0.061065	13.7185	0.508875
ARD_Preparation1	231	243	AIERRCKHYVELL	12	1628.88	4.75771	0.00183	100	1.98604	0.044457	16.5503	0.370475
ARD_Preparation1	231	243	AIERRCKHYVELL	12	1628.88	4.739	0.001518	1000	3.7075	0.115052	30.8958	0.958767
ARD_Preparation1	231	243	AIERRCKHYVELL	12	1628.88	4.73002	0.005076	10000	6.38358	0.231529	53.1965	1.92941
ARD_Preparation2	231	243	AIERRCKHYVELL	12	1628.88	4.70669	0.00337	0	0	0	0	0
ARD_Preparation2	231	243	AIERRCKHYVELL	12	1628.88	4.73	0.006938	10	1.47775	0.010687	12.3146	0.0890583
ARD_Preparation2	231	243	AIERRCKHYVELL	12	1628.88	4.73391	0.010438	30	1.67388	0.064619	13.949	0.538492
ARD_Preparation2	231	243	AIERRCKHYVELL	12	1628.88	4.73472	0.003712	100	1.86614	0.021605	15.5511	0.180042
ARD_Preparation2	231	243	AIERRCKHYVELL	12	1628.88	4.73974	0.003977	1000	3.75231	0.121044	31.2693	1.0087
ARD_Preparation2	231	243	AIERRCKHYVELL	12	1628.88	4.73285	0.00386	10000	6.27133	0.125378	52.2611	1.04482
ARD_Preparation3	231	243	AIERRCKHYVELL	12	1628.88	4.66493	0.125429	0	0	0	0	0
ARD_Preparation3	231	243	AIERRCKHYVELL	12	1628.88	4.73523	0.00029	10	1.51314	0.039445	12.6095	0.328708
ARD_Preparation3	231	243	AIERRCKHYVELL	12	1628.88	4.72593	0.001863	30	1.69375	0.055968	14.1146	0.4664
ARD_Preparation3	231	243	AIERRCKHYVELL	12	1628.88	4.72904	0.00207	100	1.97139	0.041194	16.4283	0.343283
ARD_Preparation3	231	243	AIERRCKHYVELL	12	1628.88	4.73368	0.002759	1000	3.87715	0.064516	32.3096	0.537633
ARD_Preparation3	231	243	AIERRCKHYVELL	12	1628.88	4.7369	0.002644	10000	6.26222	0.111127	52.1852	0.926058
NTD_Preparation1	231	243	AIERRCKHYVELL	12	1628.88	4.73588	0.001944	0	0	0	0	0
[truncated: 1,961 more rows]

## Sheet: PeptideHDX_BatchesMerged
Protein	Start	End	Peptide sequence	Maximal uptake (#)	Peptide mass (Da)	Retention time (min)	Retention time SD (min)	HDX time (s)	Uptake (Da)	Uptake SD (Da)	Uptake (%)	Uptake SD (%)
IDR_Preparations1-3	2	14	ADPEDPRDAGDVL	10	1368.62	4.72098	0.004487	0	0	0	0	0
IDR_Preparations1-3	2	14	ADPEDPRDAGDVL	10	1368.62	4.72417	0.007184	10	5.45962	0.057238	54.5962	0.57238
IDR_Preparations1-3	2	14	ADPEDPRDAGDVL	10	1368.62	4.71981	0.003944	30	5.51363	0.039714	55.1363	0.39714
IDR_Preparations1-3	2	14	ADPEDPRDAGDVL	10	1368.62	4.72362	0.004117	100	5.3423	0.051295	53.423	0.51295
IDR_Preparations1-3	2	14	ADPEDPRDAGDVL	10	1368.62	4.73384	0.007521	1000	5.30315	0.073202	53.0315	0.73202
IDR_Preparations1-3	2	14	ADPEDPRDAGDVL	10	1368.62	4.74078	0.005257	10000	5.25898	0.04712	52.5898	0.4712
NTD_Preparations1-3	2	14	ADPEDPRDAGDVL	10	1368.62	4.73125	0.016668	0	0	0	0	0
NTD_Preparations1-3	2	14	ADPEDPRDAGDVL	10	1368.62	4.76161	0.034034	10	5.53128	0.114	55.3128	1.14
NTD_Preparations1-3	2	14	ADPEDPRDAGDVL	10	1368.62	4.74886	0.013719	30	5.59454	0.095918	55.9454	0.95918
NTD_Preparations1-3	2	14	ADPEDPRDAGDVL	10	1368.62	4.74111	0.008383	100	5.44003	0.093747	54.4003	0.93747
NTD_Preparations1-3	2	14	ADPEDPRDAGDVL	10	1368.62	4.74355	0.005924	1000	5.43735	0.100172	54.3735	1.00172
NTD_Preparations1-3	2	14	ADPEDPRDAGDVL	10	1368.62	4.73624	0.005145	10000	5.43858	0.098271	54.3858	0.98271
IDR_Preparations1-3	2	19	ADPEDPRDAGDVLGDDSF	15	1889.79	5.16058	0.004488	0	0	0	0	0
IDR_Preparations1-3	2	19	ADPEDPRDAGDVLGDDSF	15	1889.79	5.15878	0.006737	10	7.54712	0.084963	50.3141	0.56642
IDR_Preparations1-3	2	19	ADPEDPRDAGDVLGDDSF	15	1889.79	5.15099	0.003339	30	7.67965	0.068712	51.1977	0.45808
IDR_Preparations1-3	2	19	ADPEDPRDAGDVLGDDSF	15	1889.79	5.15981	0.005052	100	7.41437	0.081395	49.4291	0.542633
IDR_Preparations1-3	2	19	ADPEDPRDAGDVLGDDSF	15	1889.79	5.16869	0.008916	1000	7.35739	0.089877	49.0493	0.59918
IDR_Preparations1-3	2	19	ADPEDPRDAGDVLGDDSF	15	1889.79	5.17119	0.005006	10000	7.33652	0.084178	48.9101	0.561187
NTD_Preparations1-3	2	19	ADPEDPRDAGDVLGDDSF	15	1889.79	5.16652	0.009866	0	0	0	0	0
NTD_Preparations1-3	2	19	ADPEDPRDAGDVLGDDSF	15	1889.79	5.1947	0.0315	10	7.59458	0.146093	50.6305	0.973953
NTD_Preparations1-3	2	19	ADPEDPRDAGDVLGDDSF	15	1889.79	5.17733	0.014768	30	7.64343	0.112537	50.9562	0.750247
NTD_Preparations1-3	2	19	ADPEDPRDAGDVLGDDSF	15	1889.79	5.17331	0.008414	100	7.44773	0.153661	49.6515	1.02441
NTD_Preparations1-3	2	19	ADPEDPRDAGDVLGDDSF	15	1889.79	5.17555	0.006292	1000	7.39157	0.159204	49.2772	1.06136
NTD_Preparations1-3	2	19	ADPEDPRDAGDVLGDDSF	15	1889.79	5.17097	0.007275	10000	7.42722	0.16901	49.5148	1.12673
IDR_Preparations1-3	2	24	ADPEDPRDAGDVLGDDSFPLSSL	19	2387.08	5.67609	0.005296	0	0	0	0	0
IDR_Preparations1-3	2	24	ADPEDPRDAGDVLGDDSFPLSSL	19	2387.08	5.68113	0.005981	10	10.4685	0.08398	55.0976	0.442
IDR_Preparations1-3	2	24	ADPEDPRDAGDVLGDDSFPLSSL	19	2387.08	5.67545	0.004723	30	10.6029	0.058655	55.8047	0.308711
IDR_Preparations1-3	2	24	ADPEDPRDAGDVLGDDSFPLSSL	19	2387.08	5.68255	0.005047	100	10.2597	0.084367	53.9984	0.444037
IDR_Preparations1-3	2	24	ADPEDPRDAGDVLGDDSFPLSSL	19	2387.08	5.69313	0.005452	1000	10.2418	0.118336	53.9043	0.622821
IDR_Preparations1-3	2	24	ADPEDPRDAGDVLGDDSFPLSSL	19	2387.08	5.69155	0.005756	10000	10.1063	0.111607	53.1908	0.587405
NTD_Preparations1-3	2	24	ADPEDPRDAGDVLGDDSFPLSSL	19	2387.08	5.6792	0.004964	0	0	0	0	0
NTD_Preparations1-3	2	24	ADPEDPRDAGDVLGDDSFPLSSL	19	2387.08	5.70471	0.025886	10	10.5147	0.214242	55.3405	1.12759
NTD_Preparations1-3	2	24	ADPEDPRDAGDVLGDDSFPLSSL	19	2387.08	5.69242	0.012149	30	10.6507	0.1639	56.0563	0.862632
NTD_Preparations1-3	2	24	ADPEDPRDAGDVLGDDSFPLSSL	19	2387.08	5.69048	0.008102	100	10.3364	0.191532	54.4023	1.00806
NTD_Preparations1-3	2	24	ADPEDPRDAGDVLGDDSFPLSSL	19	2387.08	5.6933	0.00655	1000	10.3845	0.173351	54.6551	0.912374
NTD_Preparations1-3	2	24	ADPEDPRDAGDVLGDDSFPLSSL	19	2387.08	5.69132	0.009798	10000	10.3055	0.208272	54.2394	1.09617
IDR_Preparations1-3	15	24	GDDSFPLSSL	8	1036.47	5.69356	0.003811	0	0	0	0	0
IDR_Preparations1-3	15	24	GDDSFPLSSL	8	1036.47	5.69345	0.005672	10	4.54706	0.024598	56.8383	0.307475
IDR_Preparations1-3	15	24	GDDSFPLSSL	8	1036.47	5.68896	0.003806	30	4.60567	0.039252	57.5709	0.49065
IDR_Preparations1-3	15	24	GDDSFPLSSL	8	1036.47	5.69785	0.005316	100	4.43597	0.044577	55.4496	0.557212
IDR_Preparations1-3	15	24	GDDSFPLSSL	8	1036.47	5.70635	0.004942	1000	4.4413	0.040306	55.5163	0.503825
IDR_Preparations1-3	15	24	GDDSFPLSSL	8	1036.47	5.70494	0.005604	10000	4.37838	0.054906	54.7298	0.686325
NTD_Preparations1-3	15	24	GDDSFPLSSL	8	1036.47	5.69636	0.006484	0	0	0	0	0
NTD_Preparations1-3	15	24	GDDSFPLSSL	8	1036.47	5.72034	0.027495	10	4.58031	0.068932	57.2539	0.86165
NTD_Preparations1-3	15	24	GDDSFPLSSL	8	1036.47	5.70867	0.012211	30	4.58467	0.06606	57.3084	0.82575
NTD_Preparations1-3	15	24	GDDSFPLSSL	8	1036.47	5.70594	0.009351	100	4.49868	0.075651	56.2335	0.945637
NTD_Preparations1-3	15	24	GDDSFPLSSL	8	1036.47	5.70902	0.006284	1000	4.4982	0.078535	56.2275	0.981687
NTD_Preparations1-3	15	24	GDDSFPLSSL	8	1036.47	5.70758	0.010355	10000	4.44158	0.088755	55.5197	1.10944
IDR_Preparations1-3	28	53	FEVEDTPSPAEPSRGPPGAVDGKQNL	20	2693.29	4.42574	0.005246	0	0	0	0	0
IDR_Preparations1-3	28	53	FEVEDTPSPAEPSRGPPGAVDGKQNL	20	2693.29	4.42048	0.008808	10	12.5489	0.102203	62.7446	0.511015
IDR_Preparations1-3	28	53	FEVEDTPSPAEPSRGPPGAVDGKQNL	20	2693.29	4.40873	0.004602	30	12.7057	0.081972	63.5287	0.40986
IDR_Preparations1-3	28	53	FEVEDTPSPAEPSRGPPGAVDGKQNL	20	2693.29	4.41549	0.005097	100	12.3061	0.096333	61.5303	0.481665
IDR_Preparations1-3	28	53	FEVEDTPSPAEPSRGPPGAVDGKQNL	20	2693.29	4.42922	0.009757	1000	12.2431	0.131279	61.2153	0.656395
IDR_Preparations1-3	28	53	FEVEDTPSPAEPSRGPPGAVDGKQNL	20	2693.29	4.4398	0.007247	10000	12.1976	0.134361	60.9878	0.671805
NTD_Preparations1-3	28	53	FEVEDTPSPAEPSRGPPGAVDGKQNL	20	2693.29	4.43163	0.018437	0	0	0	0	0
NTD_Preparations1-3	28	53	FEVEDTPSPAEPSRGPPGAVDGKQNL	20	2693.29	4.46211	0.039455	10	12.7765	0.127048	63.8824	0.63524
NTD_Preparations1-3	28	53	FEVEDTPSPAEPSRGPPGAVDGKQNL	20	2693.29	4.44625	0.0164	30	12.8595	0.098184	64.2973	0.49092
NTD_Preparations1-3	28	53	FEVEDTPSPAEPSRGPPGAVDGKQNL	20	2693.29	4.43863	0.010517	100	12.6152	0.104353	63.076	0.521765
NTD_Preparations1-3	28	53	FEVEDTPSPAEPSRGPPGAVDGKQNL	20	2693.29	4.44252	0.008061	1000	12.58	0.098847	62.8999	0.494235
NTD_Preparations1-3	28	53	FEVEDTPSPAEPSRGPPGAVDGKQNL	20	2693.29	4.43379	0.007131	10000	12.6059	0.072423	63.0297	0.362115
IDR_Preparations1-3	28	55	FEVEDTPSPAEPSRGPPGAVDGKQNLRM	22	2980.43	4.41681	0.005459	0	0	0	0	0
IDR_Preparations1-3	28	55	FEVEDTPSPAEPSRGPPGAVDGKQNLRM	22	2980.43	4.41217	0.008525	10	14.7483	0.182374	67.0378	0.828973
IDR_Preparations1-3	28	55	FEVEDTPSPAEPSRGPPGAVDGKQNLRM	22	2980.43	4.40342	0.003465	30	14.8245	0.140612	67.3839	0.639145
IDR_Preparations1-3	28	55	FEVEDTPSPAEPSRGPPGAVDGKQNLRM	22	2980.43	4.40997	0.004799	100	14.5606	0.179367	66.1847	0.815305
IDR_Preparations1-3	28	55	FEVEDTPSPAEPSRGPPGAVDGKQNLRM	22	2980.43	4.42334	0.008117	1000	14.3584	0.238781	65.2655	1.08537
IDR_Preparations1-3	28	55	FEVEDTPSPAEPSRGPPGAVDGKQNLRM	22	2980.43	4.43428	0.006097	10000	14.2996	0.208034	64.9983	0.945609
NTD_Preparations1-3	28	55	FEVEDTPSPAEPSRGPPGAVDGKQNLRM	22	2980.43	4.4234	0.018028	0	0	0	0	0
NTD_Preparations1-3	28	55	FEVEDTPSPAEPSRGPPGAVDGKQNLRM	22	2980.43	4.45507	0.040376	10	15.0435	0.165115	68.3796	0.750523
NTD_Preparations1-3	28	55	FEVEDTPSPAEPSRGPPGAVDGKQNLRM	22	2980.43	4.43815	0.016772	30	15.1213	0.17091	68.7332	0.776864
NTD_Preparations1-3	28	55	FEVEDTPSPAEPSRGPPGAVDGKQNLRM	22	2980.43	4.42864	0.01178	100	14.9147	0.13223	67.7941	0.601045
NTD_Preparations1-3	28	55	FEVEDTPSPAEPSRGPPGAVDGKQNLRM	22	2980.43	4.43291	0.007669	1000	14.8234	0.144035	67.3792	0.654705
NTD_Preparations1-3	28	55	FEVEDTPSPAEPSRGPPGAVDGKQNLRM	22	2980.43	4.42628	0.00729	10000	14.8233	0.111615	67.3785	0.507341
IDR_Preparations1-3	29	53	EVEDTPSPAEPSRGPPGAVDGKQNL	19	2546.22	4.13667	0.003498	0	0	0	0	0
IDR_Preparations1-3	29	53	EVEDTPSPAEPSRGPPGAVDGKQNL	19	2546.22	4.13108	0.011081	10	12.3472	0.109994	64.9854	0.578916
IDR_Preparations1-3	29	53	EVEDTPSPAEPSRGPPGAVDGKQNL	19	2546.22	4.11772	0.005084	30	12.5059	0.052708	65.8207	0.277411
IDR_Preparations1-3	29	53	EVEDTPSPAEPSRGPPGAVDGKQNL	19	2546.22	4.12357	0.005486	100	12.1508	0.075895	63.9515	0.399447
IDR_Preparations1-3	29	53	EVEDTPSPAEPSRGPPGAVDGKQNL	19	2546.22	4.13908	0.009257	1000	12.0956	0.113681	63.661	0.598321
IDR_Preparations1-3	29	53	EVEDTPSPAEPSRGPPGAVDGKQNL	19	2546.22	4.15168	0.008486	10000	12.0288	0.073406	63.3095	0.386347
NTD_Preparations1-3	29	53	EVEDTPSPAEPSRGPPGAVDGKQNL	19	2546.22	4.13493	0.020676	0	0	0	0	0
NTD_Preparations1-3	29	53	EVEDTPSPAEPSRGPPGAVDGKQNL	19	2546.22	4.16278	0.038159	10	12.5933	0.145544	66.2804	0.766021
NTD_Preparations1-3	29	53	EVEDTPSPAEPSRGPPGAVDGKQNL	19	2546.22	4.15231	0.01769	30	12.614	0.088857	66.3895	0.467668
NTD_Preparations1-3	29	53	EVEDTPSPAEPSRGPPGAVDGKQNL	19	2546.22	4.14488	0.010838	100	12.4164	0.080692	65.3494	0.424695
NTD_Preparations1-3	29	53	EVEDTPSPAEPSRGPPGAVDGKQNL	19	2546.22	4.15102	0.009983	1000	12.3429	0.117074	64.9624	0.616179
NTD_Preparations1-3	29	53	EVEDTPSPAEPSRGPPGAVDGKQNL	19	2546.22	4.13994	0.00931	10000	12.3896	0.09968	65.2082	0.524632
IDR_Preparations1-3	71	75	LLEST	4	561.301	4.28793	0.153518	0	0	0	0	0
IDR_Preparations1-3	71	75	LLEST	4	561.301	4.19872	0.011312	10	2.13246	0.043974	53.3115	1.09935
IDR_Preparations1-3	71	75	LLEST	4	561.301	4.1838	0.006794	30	2.15812	0.042625	53.953	1.06563
IDR_Preparations1-3	71	75	LLEST	4	561.301	4.18853	0.007655	100	2.06754	0.04299	51.6886	1.07475
IDR_Preparations1-3	71	75	LLEST	4	561.301	4.20776	0.009496	1000	2.0551	0.047733	51.3775	1.19332
IDR_Preparations1-3	71	75	LLEST	4	561.301	4.22016	0.009013	10000	2.0413	0.043761	51.0325	1.09403
NTD_Preparations1-3	71	75	LLEST	4	561.301	4.2113	0.021497	0	0	0	0	0
NTD_Preparations1-3	71	75	LLEST	4	561.301	4.37569	0.2048	10	2.23998	0.034176	55.9995	0.8544
NTD_Preparations1-3	71	75	LLEST	4	561.301	4.22727	0.017557	30	2.23941	0.023383	55.9853	0.584575
NTD_Preparations1-3	71	75	LLEST	4	561.301	4.21633	0.013993	100	2.19464	0.044312	54.8661	1.1078
NTD_Preparations1-3	71	75	LLEST	4	561.301	4.29917	0.14821	1000	2.14551	0.061459	53.6378	1.53648
NTD_Preparations1-3	71	75	LLEST	4	561.301	4.21056	0.009826	10000	2.09199	0.04295	52.2996	1.07375
IDR_Preparations1-3	72	77	LESTIY	5	724.364	4.88306	0.004518	0	0	0	0	0
IDR_Preparations1-3	72	77	LESTIY	5	724.364	4.87927	0.008179	10	2.94228	0.023736	58.8456	0.47472
IDR_Preparations1-3	72	77	LESTIY	5	724.364	4.87279	0.004312	30	2.96131	0.029354	59.2261	0.58708
IDR_Preparations1-3	72	77	LESTIY	5	724.364	4.87713	0.004996	100	2.86264	0.031334	57.2528	0.62668
IDR_Preparations1-3	72	77	LESTIY	5	724.364	4.89029	0.009384	1000	2.86158	0.030896	57.2316	0.61792
IDR_Preparations1-3	72	77	LESTIY	5	724.364	4.89741	0.006438	10000	2.82703	0.029547	56.5405	0.59094
NTD_Preparations1-3	72	77	LESTIY	5	724.364	4.88572	0.014498	0	0	0	0	0
NTD_Preparations1-3	72	77	LESTIY	5	724.364	4.91437	0.035304	10	2.98298	0.042187	59.6596	0.84374
NTD_Preparations1-3	72	77	LESTIY	5	724.364	4.90379	0.014492	30	2.99146	0.042659	59.8293	0.85318
NTD_Preparations1-3	72	77	LESTIY	5	724.364	4.89561	0.009018	100	2.91436	0.045777	58.2873	0.91554
NTD_Preparations1-3	72	77	LESTIY	5	724.364	4.89837	0.006875	1000	2.91929	0.049961	58.3859	0.99922
NTD_Preparations1-3	72	77	LESTIY	5	724.364	4.89163	0.006629	10000	2.87891	0.044847	57.5781	0.89694
IDR_Preparations1-3	72	78	LESTIYE	6	853.406	4.72502	0.004174	0	0	0	0	0
IDR_Preparations1-3	72	78	LESTIYE	6	853.406	4.72657	0.007027	10	3.6663	0.03594	61.105	0.599
IDR_Preparations1-3	72	78	LESTIYE	6	853.406	4.72015	0.003958	30	3.69728	0.036204	61.6213	0.6034
IDR_Preparations1-3	72	78	LESTIYE	6	853.406	4.72473	0.004371	100	3.57149	0.03835	59.5249	0.639167
IDR_Preparations1-3	72	78	LESTIYE	6	853.406	4.73547	0.007691	1000	3.57936	0.045082	59.6559	0.751367
IDR_Preparations1-3	72	78	LESTIYE	6	853.406	4.74244	0.005366	10000	3.53346	0.046229	58.891	0.770483
NTD_Preparations1-3	72	78	LESTIYE	6	853.406	4.7306	0.015087	0	0	0	0	0
NTD_Preparations1-3	72	78	LESTIYE	6	853.406	4.76032	0.033824	10	3.76566	0.063272	62.761	1.05453
NTD_Preparations1-3	72	78	LESTIYE	6	853.406	4.74765	0.013731	30	3.7794	0.056151	62.9901	0.93585
NTD_Preparations1-3	72	78	LESTIYE	6	853.406	4.74057	0.007973	100	3.6821	0.059959	61.3683	0.999317
NTD_Preparations1-3	72	78	LESTIYE	6	853.406	4.74308	0.005783	1000	3.68219	0.06554	61.3698	1.09233
NTD_Preparations1-3	72	78	LESTIYE	6	853.406	4.73678	0.005165	10000	3.64402	0.054053	60.7337	0.900883
IDR_Preparations1-3	72	93	LESTIYESSVVPAPKKAPMDSL	18	2361.21	4.80344	0.005375	0	0	0	0	0
IDR_Preparations1-3	72	93	LESTIYESSVVPAPKKAPMDSL	18	2361.21	4.79897	0.008457	10	11.9778	0.08123	66.5435	0.451278
IDR_Preparations1-3	72	93	LESTIYESSVVPAPKKAPMDSL	18	2361.21	4.7959	0.003512	30	12.0748	0.081982	67.0825	0.455456
IDR_Preparations1-3	72	93	LESTIYESSVVPAPKKAPMDSL	18	2361.21	4.79882	0.005264	100	11.7085	0.091728	65.047	0.5096
IDR_Preparations1-3	72	93	LESTIYESSVVPAPKKAPMDSL	18	2361.21	4.81074	0.00972	1000	11.7403	0.114207	65.224	0.634483
IDR_Preparations1-3	72	93	LESTIYESSVVPAPKKAPMDSL	18	2361.21	4.81766	0.005851	10000	11.5666	0.094441	64.2588	0.524672
NTD_Preparations1-3	72	93	LESTIYESSVVPAPKKAPMDSL	18	2361.21	4.81105	0.014517	0	0	0	0	0
NTD_Preparations1-3	72	93	LESTIYESSVVPAPKKAPMDSL	18	2361.21	4.83442	0.035701	10	12.2208	0.136719	67.8935	0.75955
NTD_Preparations1-3	72	93	LESTIYESSVVPAPKKAPMDSL	18	2361.21	4.82554	0.015104	30	12.2081	0.138963	67.8226	0.772017
NTD_Preparations1-3	72	93	LESTIYESSVVPAPKKAPMDSL	18	2361.21	4.81573	0.009602	100	11.9808	0.118699	66.56	0.659439
NTD_Preparations1-3	72	93	LESTIYESSVVPAPKKAPMDSL	18	2361.21	4.81877	0.006923	1000	11.9384	0.235162	66.3243	1.30646
NTD_Preparations1-3	72	93	LESTIYESSVVPAPKKAPMDSL	18	2361.21	4.81023	0.006527	10000	11.998	0.0755	66.6558	0.419444
IDR_Preparations1-3	76	93	IYESSVVPAPKKAPMDSL	14	1931.01	4.61638	0.003019	0	0	0	0	0
IDR_Preparations1-3	76	93	IYESSVVPAPKKAPMDSL	14	1931.01	4.60623	0.007642	10	8.78243	0.08044	62.7316	0.574571
IDR_Preparations1-3	76	93	IYESSVVPAPKKAPMDSL	14	1931.01	4.59716	0.003753	30	8.89451	0.064609	63.5322	0.461493
IDR_Preparations1-3	76	93	IYESSVVPAPKKAPMDSL	14	1931.01	4.60418	0.004589	100	8.5545	0.081916	61.1036	0.585114
IDR_Preparations1-3	76	93	IYESSVVPAPKKAPMDSL	14	1931.01	4.61569	0.007814	1000	8.57076	0.104698	61.2197	0.747843
IDR_Preparations1-3	76	93	IYESSVVPAPKKAPMDSL	14	1931.01	4.62333	0.005948	10000	8.46654	0.090994	60.4753	0.649957
NTD_Preparations1-3	76	93	IYESSVVPAPKKAPMDSL	14	1931.01	4.61203	0.013932	0	0	0	0	0
NTD_Preparations1-3	76	93	IYESSVVPAPKKAPMDSL	14	1931.01	4.63456	0.037415	10	9.06883	0.087987	64.7774	0.628479
NTD_Preparations1-3	76	93	IYESSVVPAPKKAPMDSL	14	1931.01	4.61942	0.012917	30	9.11368	0.040595	65.0977	0.289964
NTD_Preparations1-3	76	93	IYESSVVPAPKKAPMDSL	14	1931.01	4.6146	0.008393	100	8.95092	0.074736	63.9352	0.533829
NTD_Preparations1-3	76	93	IYESSVVPAPKKAPMDSL	14	1931.01	4.6186	0.007088	1000	8.90991	0.087705	63.6422	0.626464
NTD_Preparations1-3	76	93	IYESSVVPAPKKAPMDSL	14	1931.01	4.61445	0.006125	10000	8.89932	0.055436	63.5666	0.395971
IDR_Preparations1-3	77	93	YESSVVPAPKKAPMDSL	13	1817.92	4.53433	0.004827	0	0	0	0	0
IDR_Preparations1-3	77	93	YESSVVPAPKKAPMDSL	13	1817.92	4.52856	0.00916	10	8.21722	0.073003	63.2094	0.561562
IDR_Preparations1-3	77	93	YESSVVPAPKKAPMDSL	13	1817.92	4.51706	0.004862	30	8.31104	0.046987	63.931	0.361438
IDR_Preparations1-3	77	93	YESSVVPAPKKAPMDSL	13	1817.92	4.5252	0.005388	100	8.04502	0.072083	61.8848	0.554485
IDR_Preparations1-3	77	93	YESSVVPAPKKAPMDSL	13	1817.92	4.53888	0.009103	1000	7.99727	0.096741	61.5174	0.744162
IDR_Preparations1-3	77	93	YESSVVPAPKKAPMDSL	13	1817.92	4.54894	0.006468	10000	7.89621	0.091675	60.7401	0.705192
NTD_Preparations1-3	77	93	YESSVVPAPKKAPMDSL	13	1817.92	4.53939	0.018669	0	0	0	0	0
NTD_Preparations1-3	77	93	YESSVVPAPKKAPMDSL	13	1817.92	4.56505	0.03635	10	8.41808	0.119302	64.7544	0.917708
NTD_Preparations1-3	77	93	YESSVVPAPKKAPMDSL	13	1817.92	4.54863	0.014738	30	8.44603	0.086236	64.9695	0.663354
NTD_Preparations1-3	77	93	YESSVVPAPKKAPMDSL	13	1817.92	4.543	0.010252	100	8.27716	0.091027	63.6705	0.700208
NTD_Preparations1-3	77	93	YESSVVPAPKKAPMDSL	13	1817.92	4.54706	0.007732	1000	8.2889	0.071956	63.7608	0.553508
NTD_Preparations1-3	77	93	YESSVVPAPKKAPMDSL	13	1817.92	4.54057	0.006885	10000	8.26967	0.154136	63.6129	1.18566
IDR_Preparations1-3	78	93	ESSVVPAPKKAPMDSL	12	1654.86	4.45634	0.004957	0	0	0	0	0
IDR_Preparations1-3	78	93	ESSVVPAPKKAPMDSL	12	1654.86	4.4524	0.008893	10	7.57192	0.059857	63.0994	0.498808
IDR_Preparations1-3	78	93	ESSVVPAPKKAPMDSL	12	1654.86	4.44042	0.005099	30	7.66579	0.058347	63.8816	0.486225
IDR_Preparations1-3	78	93	ESSVVPAPKKAPMDSL	12	1654.86	4.44839	0.005055	100	7.41254	0.077941	61.7711	0.649508
IDR_Preparations1-3	78	93	ESSVVPAPKKAPMDSL	12	1654.86	4.46205	0.008804	1000	7.38962	0.085261	61.5802	0.710508
IDR_Preparations1-3	78	93	ESSVVPAPKKAPMDSL	12	1654.86	4.47302	0.007853	10000	7.27997	0.105153	60.6665	0.876275
NTD_Preparations1-3	78	93	ESSVVPAPKKAPMDSL	12	1654.86	4.46222	0.017852	0	0	0	0	0
NTD_Preparations1-3	78	93	ESSVVPAPKKAPMDSL	12	1654.86	4.49053	0.037841	10	7.72627	0.098297	64.3856	0.819142
NTD_Preparations1-3	78	93	ESSVVPAPKKAPMDSL	12	1654.86	4.47497	0.017094	30	7.69849	0.140717	64.1541	1.17264
NTD_Preparations1-3	78	93	ESSVVPAPKKAPMDSL	12	1654.86	4.46703	0.010459	100	7.57401	0.124288	63.1167	1.03573
NTD_Preparations1-3	78	93	ESSVVPAPKKAPMDSL	12	1654.86	4.4711	0.007689	1000	7.51404	0.176059	62.617	1.46716
NTD_Preparations1-3	78	93	ESSVVPAPKKAPMDSL	12	1654.86	4.46461	0.00715	10000	7.52157	0.198875	62.6798	1.65729
IDR_Preparations1-3	79	93	SSVVPAPKKAPMDSL	11	1525.82	4.42326	0.005461	0	0	0	0	0
IDR_Preparations1-3	79	93	SSVVPAPKKAPMDSL	11	1525.82	4.4166	0.009332	10	6.82891	0.054593	62.081	0.4963
IDR_Preparations1-3	79	93	SSVVPAPKKAPMDSL	11	1525.82	4.4054	0.004836	30	6.91825	0.06489	62.8932	0.589909
IDR_Preparations1-3	79	93	SSVVPAPKKAPMDSL	11	1525.82	4.41309	0.005249	100	6.66124	0.078301	60.5567	0.711827
IDR_Preparations1-3	79	93	SSVVPAPKKAPMDSL	11	1525.82	4.42793	0.009668	1000	6.63847	0.08599	60.3498	0.781727
IDR_Preparations1-3	79	93	SSVVPAPKKAPMDSL	11	1525.82	4.43972	0.007996	10000	6.51918	0.095179	59.2653	0.865264
NTD_Preparations1-3	79	93	SSVVPAPKKAPMDSL	11	1525.82	4.42972	0.018291	0	0	0	0	0
NTD_Preparations1-3	79	93	SSVVPAPKKAPMDSL	11	1525.82	4.45831	0.038435	10	6.94329	0.134107	63.1208	1.21915
NTD_Preparations1-3	79	93	SSVVPAPKKAPMDSL	11	1525.82	4.44217	0.015039	30	6.97668	0.119918	63.4244	1.09016
NTD_Preparations1-3	79	93	SSVVPAPKKAPMDSL	11	1525.82	4.43498	0.01079	100	6.82042	0.129567	62.0038	1.17788
NTD_Preparations1-3	79	93	SSVVPAPKKAPMDSL	11	1525.82	4.44018	0.008629	1000	6.76092	0.141005	61.4629	1.28186
NTD_Preparations1-3	79	93	SSVVPAPKKAPMDSL	11	1525.82	4.43389	0.007435	10000	6.63342	0.12215	60.3039	1.11045
IDR_Preparations1-3	81	93	VVPAPKKAPMDSL	9	1351.75	4.37847	0.006313	0	0	0	0	0
IDR_Preparations1-3	81	93	VVPAPKKAPMDSL	9	1351.75	4.37069	0.009681	10	5.86318	0.054216	65.1464	0.6024
IDR_Preparations1-3	81	93	VVPAPKKAPMDSL	9	1351.75	4.36198	0.005862	30	5.9382	0.037089	65.98	0.4121
IDR_Preparations1-3	81	93	VVPAPKKAPMDSL	9	1351.75	4.36798	0.0061	100	5.73458	0.126262	63.7176	1.40291
IDR_Preparations1-3	81	93	VVPAPKKAPMDSL	9	1351.75	4.38463	0.009645	1000	5.6777	0.090263	63.0855	1.00292
IDR_Preparations1-3	81	93	VVPAPKKAPMDSL	9	1351.75	4.3951	0.008991	10000	5.57113	0.079901	61.9015	0.887789
NTD_Preparations1-3	81	93	VVPAPKKAPMDSL	9	1351.75	4.38408	0.016772	0	0	0	0	0
NTD_Preparations1-3	81	93	VVPAPKKAPMDSL	9	1351.75	4.40772	0.036758	10	5.92475	0.136097	65.8305	1.51219
NTD_Preparations1-3	81	93	VVPAPKKAPMDSL	9	1351.75	4.39506	0.013934	30	5.93154	0.124603	65.9059	1.38448
NTD_Preparations1-3	81	93	VVPAPKKAPMDSL	9	1351.75	4.38741	0.012085	100	5.79125	0.09268	64.3472	1.02978
NTD_Preparations1-3	81	93	VVPAPKKAPMDSL	9	1351.75	4.39172	0.008982	1000	5.72742	0.13261	63.638	1.47344
NTD_Preparations1-3	81	93	VVPAPKKAPMDSL	9	1351.75	4.38561	0.009371	10000	5.699	0.120847	63.3222	1.34274
IDR_Preparations1-3	94	105	FDYGTYRQHPSE	10	1498.65	4.1927	0.004122	0	0	0	0	0
IDR_Preparations1-3	94	105	FDYGTYRQHPSE	10	1498.65	4.18792	0.009672	10	5.85887	0.101401	58.5887	1.01401
IDR_Preparations1-3	94	105	FDYGTYRQHPSE	10	1498.65	4.17719	0.005333	30	5.95398	0.083496	59.5398	0.83496
IDR_Preparations1-3	94	105	FDYGTYRQHPSE	10	1498.65	4.18397	0.005981	100	5.75066	0.07699	57.5066	0.7699
IDR_Preparations1-3	94	105	FDYGTYRQHPSE	10	1498.65	4.19865	0.009731	1000	5.66596	0.116075	56.6596	1.16075
IDR_Preparations1-3	94	105	FDYGTYRQHPSE	10	1498.65	4.2127	0.008993	10000	5.62664	0.097687	56.2664	0.97687
NTD_Preparations1-3	94	105	FDYGTYRQHPSE	10	1498.65	4.19966	0.019013	0	0	0	0	0
NTD_Preparations1-3	94	105	FDYGTYRQHPSE	10	1498.65	4.23273	0.037151	10	5.98423	0.085245	59.8423	0.85245
NTD_Preparations1-3	94	105	FDYGTYRQHPSE	10	1498.65	4.22044	0.015627	30	6.0186	0.053224	60.186	0.53224
NTD_Preparations1-3	94	105	FDYGTYRQHPSE	10	1498.65	4.21329	0.012262	100	5.89203	0.045036	58.9203	0.45036
NTD_Preparations1-3	94	105	FDYGTYRQHPSE	10	1498.65	4.21699	0.009351	1000	5.87519	0.087432	58.7519	0.87432
NTD_Preparations1-3	94	105	FDYGTYRQHPSE	10	1498.65	4.20664	0.008382	10000	5.83173	0.075704	58.3173	0.75704
ARD_Preparations1-3	135	140	FNRPIL	4	758.443	4.87077	0.007886	0	0	0	0	0
ARD_Preparations1-3	135	140	FNRPIL	4	758.443	4.89841	0.028744	10	0.911506	0.082366	22.7876	2.05915
ARD_Preparations1-3	135	140	FNRPIL	4	758.443	4.8903	0.025458	30	1.08157	0.081489	27.0393	2.03723
ARD_Preparations1-3	135	140	FNRPIL	4	758.443	4.88503	0.015619	100	1.44071	0.08221	36.0177	2.05525
ARD_Preparations1-3	135	140	FNRPIL	4	758.443	4.88261	0.005006	1000	1.94003	0.085146	48.5007	2.12865
ARD_Preparations1-3	135	140	FNRPIL	4	758.443	4.88124	0.006246	10000	2.09051	0.086138	52.2629	2.15345
NTD_Preparations1-3	135	140	FNRPIL	4	758.443	4.87302	0.012197	0	0	0	0	0
NTD_Preparations1-3	135	140	FNRPIL	4	758.443	4.90148	0.032682	10	0.819971	0.040711	20.4993	1.01777
NTD_Preparations1-3	135	140	FNRPIL	4	758.443	4.89336	0.014217	30	0.950858	0.045736	23.7714	1.1434
NTD_Preparations1-3	135	140	FNRPIL	4	758.443	4.88462	0.008617	100	1.2309	0.047583	30.7725	1.18958
NTD_Preparations1-3	135	140	FNRPIL	4	758.443	4.8872	0.005982	1000	1.52228	0.062804	38.057	1.5701
NTD_Preparations1-3	135	140	FNRPIL	4	758.443	4.88003	0.006453	10000	2.01796	0.071685	50.449	1.79212
ARD_Preparations1-3	135	141	FNRPILF	5	905.512	5.44897	0.005877	0	0	0	0	0
ARD_Preparations1-3	135	141	FNRPILF	5	905.512	5.46807	0.022479	10	1.06792	0.027198	21.3584	0.54396
ARD_Preparations1-3	135	141	FNRPILF	5	905.512	5.46971	0.021839	30	1.28199	0.027627	25.6399	0.55254
ARD_Preparations1-3	135	141	FNRPILF	5	905.512	5.46086	0.015	100	1.76924	0.029898	35.3848	0.59796
ARD_Preparations1-3	135	141	FNRPILF	5	905.512	5.45802	0.006887	1000	2.81541	0.043655	56.3082	0.8731
ARD_Preparations1-3	135	141	FNRPILF	5	905.512	5.45814	0.005462	10000	3.0516	0.036938	61.032	0.73876
NTD_Preparations1-3	135	141	FNRPILF	5	905.512	5.44884	0.007539	0	0	0	0	0
NTD_Preparations1-3	135	141	FNRPILF	5	905.512	5.47343	0.02792	10	0.898781	0.040833	17.9756	0.81666
NTD_Preparations1-3	135	141	FNRPILF	5	905.512	5.46775	0.012486	30	1.05913	0.036951	21.1827	0.73902
NTD_Preparations1-3	135	141	FNRPILF	5	905.512	5.46192	0.009019	100	1.36384	0.057341	27.2767	1.14682
NTD_Preparations1-3	135	141	FNRPILF	5	905.512	5.46239	0.005188	1000	2.52626	0.038661	50.5252	0.77322
NTD_Preparations1-3	135	141	FNRPILF	5	905.512	5.4624	0.010039	10000	3.0631	0.051197	61.2619	1.02394
ARD_Preparations1-3	135	142	FNRPILFD	6	1020.54	5.28953	0.005761	0	0	0	0	0
ARD_Preparations1-3	135	142	FNRPILFD	6	1020.54	5.30959	0.026487	10	1.14201	0.060176	19.0335	1.00293
ARD_Preparations1-3	135	142	FNRPILFD	6	1020.54	5.308	0.024613	30	1.3963	0.053164	23.2717	0.886067
ARD_Preparations1-3	135	142	FNRPILFD	6	1020.54	5.30013	0.014645	100	1.9768	0.066596	32.9467	1.10993
ARD_Preparations1-3	135	142	FNRPILFD	6	1020.54	5.29618	0.006135	1000	3.35371	0.083938	55.8951	1.39897
ARD_Preparations1-3	135	142	FNRPILFD	6	1020.54	5.29556	0.004272	10000	3.5779	0.070896	59.6317	1.1816
NTD_Preparations1-3	135	142	FNRPILFD	6	1020.54	5.29021	0.007683	0	0	0	0	0
NTD_Preparations1-3	135	142	FNRPILFD	6	1020.54	5.32175	0.034387	10	0.853144	0.057899	14.2191	0.964983
NTD_Preparations1-3	135	142	FNRPILFD	6	1020.54	5.31573	0.015852	30	1.02242	0.104377	17.0404	1.73962
NTD_Preparations1-3	135	142	FNRPILFD	6	1020.54	5.31155	0.010699	100	1.39113	0.091433	23.1855	1.52388
NTD_Preparations1-3	135	142	FNRPILFD	6	1020.54	5.309	0.005863	1000	2.84192	0.062322	47.3653	1.0387
NTD_Preparations1-3	135	142	FNRPILFD	6	1020.54	5.30677	0.006677	10000	3.42215	0.136135	57.0359	2.26892
ARD_Preparations1-3	136	140	NRPIL	3	611.375	4.86906	0.007389	0	0	0	0	0
ARD_Preparations1-3	136	140	NRPIL	3	611.375	4.89547	0.027168	10	0.92047	0.027584	30.6823	0.919467
ARD_Preparations1-3	136	140	NRPIL	3	611.375	4.88907	0.025465	30	1.08223	0.024055	36.0745	0.801833
ARD_Preparations1-3	136	140	NRPIL	3	611.375	4.88424	0.015545	100	1.38912	0.034154	46.3039	1.13847
ARD_Preparations1-3	136	140	NRPIL	3	611.375	4.88193	0.005288	1000	1.82766	0.031255	60.922	1.04183
ARD_Preparations1-3	136	140	NRPIL	3	611.375	4.88147	0.006354	10000	1.97972	0.031949	65.9906	1.06497
NTD_Preparations1-3	136	140	NRPIL	3	611.375	4.87145	0.012399	0	0	0	0	0
NTD_Preparations1-3	136	140	NRPIL	3	611.375	4.90148	0.032454	10	0.762561	0.044424	25.4187	1.4808
NTD_Preparations1-3	136	140	NRPIL	3	611.375	4.89383	0.013831	30	0.884192	0.046419	29.4731	1.5473
NTD_Preparations1-3	136	140	NRPIL	3	611.375	4.88621	0.008653	100	1.12775	0.053591	37.5916	1.78637
NTD_Preparations1-3	136	140	NRPIL	3	611.375	4.88779	0.006513	1000	1.70249	0.031394	56.7496	1.04647
NTD_Preparations1-3	136	140	NRPIL	3	611.375	4.88289	0.007262	10000	1.90241	0.066377	63.4137	2.21257
ARD_Preparations1-3	140	145	LFDIVS	5	692.374	5.61036	0.005844	0	0	0	0	0
ARD_Preparations1-3	140	145	LFDIVS	5	692.374	5.63304	0.021961	10	0.045143	0.020762	0.90286	0.41524
ARD_Preparations1-3	140	145	LFDIVS	5	692.374	5.63073	0.022278	30	0.071395	0.02167	1.4279	0.4334
ARD_Preparations1-3	140	145	LFDIVS	5	692.374	5.62188	0.015136	100	0.189619	0.020825	3.79238	0.4165
ARD_Preparations1-3	140	145	LFDIVS	5	692.374	5.6183	0.006983	1000	0.966075	0.024816	19.3215	0.49632
ARD_Preparations1-3	140	145	LFDIVS	5	692.374	5.62097	0.006221	10000	1.872	0.028828	37.4401	0.57656
NTD_Preparations1-3	140	145	LFDIVS	5	692.374	5.61094	0.008172	0	0	0	0	0
NTD_Preparations1-3	140	145	LFDIVS	5	692.374	5.63996	0.028482	10	0.064004	0.016583	1.28008	0.33166
NTD_Preparations1-3	140	145	LFDIVS	5	692.374	5.62852	0.01267	30	0.080925	0.018378	1.6185	0.36756
NTD_Preparations1-3	140	145	LFDIVS	5	692.374	5.62483	0.00852	100	0.193831	0.019944	3.87662	0.39888
NTD_Preparations1-3	140	145	LFDIVS	5	692.374	5.62385	0.00596	1000	0.958169	0.066212	19.1634	1.32424
NTD_Preparations1-3	140	145	LFDIVS	5	692.374	5.62148	0.00996	10000	1.71107	0.044751	34.2213	0.89502
ARD_Preparations1-3	141	152	FDIVSRGSPDGL	10	1261.63	4.98418	0.006245	0	0	0	0	0
ARD_Preparations1-3	141	152	FDIVSRGSPDGL	10	1261.63	5.01092	0.024546	10	2.63867	0.064118	26.3867	0.64118
ARD_Preparations1-3	141	152	FDIVSRGSPDGL	10	1261.63	5.00232	0.023952	30	3.09893	0.062398	30.9893	0.62398
ARD_Preparations1-3	141	152	FDIVSRGSPDGL	10	1261.63	4.99657	0.015042	100	3.50873	0.063795	35.0873	0.63795
ARD_Preparations1-3	141	152	FDIVSRGSPDGL	10	1261.63	4.99362	0.005289	1000	4.3844	0.076825	43.844	0.76825
ARD_Preparations1-3	141	152	FDIVSRGSPDGL	10	1261.63	4.99312	0.00625	10000	5.32532	0.073692	53.2532	0.73692
NTD_Preparations1-3	141	152	FDIVSRGSPDGL	10	1261.63	4.98459	0.009353	0	0	0	0	0
NTD_Preparations1-3	141	152	FDIVSRGSPDGL	10	1261.63	5.01462	0.032227	10	2.52466	0.074632	25.2466	0.74632
NTD_Preparations1-3	141	152	FDIVSRGSPDGL	10	1261.63	5.00048	0.013776	30	2.9586	0.041866	29.586	0.41866
NTD_Preparations1-3	141	152	FDIVSRGSPDGL	10	1261.63	4.9947	0.007687	100	3.39956	0.072843	33.9956	0.72843
NTD_Preparations1-3	141	152	FDIVSRGSPDGL	10	1261.63	4.99652	0.005974	1000	4.1036	0.068965	41.036	0.68965
NTD_Preparations1-3	141	152	FDIVSRGSPDGL	10	1261.63	4.99259	0.00692	10000	5.19651	0.052828	51.9651	0.52828
ARD_Preparations1-3	141	155	FDIVSRGSPDGLEGL	13	1560.78	5.29509	0.011296	0	0	0	0	0
ARD_Preparations1-3	141	155	FDIVSRGSPDGLEGL	13	1560.78	5.30503	0.026233	10	3.44722	0.14043	26.517	1.08023
ARD_Preparations1-3	141	155	FDIVSRGSPDGLEGL	13	1560.78	5.30402	0.024921	30	3.87218	0.132585	29.786	1.01988
ARD_Preparations1-3	141	155	FDIVSRGSPDGLEGL	13	1560.78	5.29385	0.013533	100	4.42185	0.161978	34.0142	1.24598
ARD_Preparations1-3	141	155	FDIVSRGSPDGLEGL	13	1560.78	5.29115	0.006055	1000	5.97814	0.148562	45.9857	1.14278
ARD_Preparations1-3	141	155	FDIVSRGSPDGLEGL	13	1560.78	5.29053	0.004385	10000	7.03031	0.145378	54.0793	1.11829
NTD_Preparations1-3	141	155	FDIVSRGSPDGLEGL	13	1560.78	5.29191	0.009887	0	0	0	0	0
NTD_Preparations1-3	141	155	FDIVSRGSPDGLEGL	13	1560.78	5.311	0.035869	10	3.32118	0.068507	25.5476	0.526977
NTD_Preparations1-3	141	155	FDIVSRGSPDGLEGL	13	1560.78	5.29731	0.01163	30	3.69483	0.088408	28.4218	0.680062
NTD_Preparations1-3	141	155	FDIVSRGSPDGLEGL	13	1560.78	5.29313	0.007538	100	4.25828	0.071542	32.756	0.550323
NTD_Preparations1-3	141	155	FDIVSRGSPDGLEGL	13	1560.78	5.29335	0.004593	1000	5.75992	0.155905	44.3071	1.19927
NTD_Preparations1-3	141	155	FDIVSRGSPDGLEGL	13	1560.78	5.2886	0.006978	10000	6.95813	0.085417	53.5241	0.657054
ARD_Preparations1-3	141	156	FDIVSRGSPDGLEGLL	14	1673.86	5.6616	0.005936	0	0	0	0	0
ARD_Preparations1-3	141	156	FDIVSRGSPDGLEGLL	14	1673.86	5.68004	0.020408	10	4.71713	0.091355	33.6938	0.652536
ARD_Preparations1-3	141	156	FDIVSRGSPDGLEGLL	14	1673.86	5.68064	0.02126	30	5.22928	0.088931	37.352	0.635221
ARD_Preparations1-3	141	156	FDIVSRGSPDGLEGLL	14	1673.86	5.6732	0.014302	100	5.77884	0.094079	41.2774	0.671993
ARD_Preparations1-3	141	156	FDIVSRGSPDGLEGLL	14	1673.86	5.67063	0.007245	1000	7.24092	0.123851	51.7208	0.88465
ARD_Preparations1-3	141	156	FDIVSRGSPDGLEGLL	14	1673.86	5.66956	0.005927	10000	8.40521	0.086219	60.0372	0.61585
NTD_Preparations1-3	141	156	FDIVSRGSPDGLEGLL	14	1673.86	5.6568	0.006674	0	0	0	0	0
NTD_Preparations1-3	141	156	FDIVSRGSPDGLEGLL	14	1673.86	5.68125	0.02772	10	4.55913	0.066529	32.5652	0.475207
NTD_Preparations1-3	141	156	FDIVSRGSPDGLEGLL	14	1673.86	5.66972	0.013407	30	5.01728	0.061848	35.8377	0.441771
NTD_Preparations1-3	141	156	FDIVSRGSPDGLEGLL	14	1673.86	5.6663	0.009048	100	5.50193	0.102122	39.2995	0.729443
NTD_Preparations1-3	141	156	FDIVSRGSPDGLEGLL	14	1673.86	5.6685	0.006835	1000	7.08078	0.076299	50.577	0.544993
NTD_Preparations1-3	141	156	FDIVSRGSPDGLEGLL	14	1673.86	5.66521	0.011178	10000	8.15995	0.077126	58.2853	0.5509
ARD_Preparations1-3	142	155	DIVSRGSPDGLEGL	12	1413.71	5.07817	0.006188	0	0	0	0	0
ARD_Preparations1-3	142	155	DIVSRGSPDGLEGL	12	1413.71	5.09813	0.024898	10	3.50287	0.105089	29.1906	0.875742
ARD_Preparations1-3	142	155	DIVSRGSPDGLEGL	12	1413.71	5.09019	0.023157	30	3.94794	0.095646	32.8995	0.79705
ARD_Preparations1-3	142	155	DIVSRGSPDGLEGL	12	1413.71	5.08588	0.015337	100	4.49106	0.122699	37.4255	1.02249
ARD_Preparations1-3	142	155	DIVSRGSPDGLEGL	12	1413.71	5.08188	0.005479	1000	5.89859	0.123588	49.1549	1.0299
ARD_Preparations1-3	142	155	DIVSRGSPDGLEGL	12	1413.71	5.08237	0.005738	10000	6.59043	0.09249	54.9202	0.77075
NTD_Preparations1-3	142	155	DIVSRGSPDGLEGL	12	1413.71	5.07998	0.00845	0	0	0	0	0
NTD_Preparations1-3	142	155	DIVSRGSPDGLEGL	12	1413.71	5.1039	0.031871	10	3.34316	0.071307	27.8596	0.594225
NTD_Preparations1-3	142	155	DIVSRGSPDGLEGL	12	1413.71	5.08972	0.014539	30	3.77047	0.081803	31.4206	0.681692
NTD_Preparations1-3	142	155	DIVSRGSPDGLEGL	12	1413.71	5.08426	0.008603	100	4.49111	0.107473	37.4259	0.895608
NTD_Preparations1-3	142	155	DIVSRGSPDGLEGL	12	1413.71	5.08594	0.00627	1000	5.81892	0.060161	48.491	0.501342
NTD_Preparations1-3	142	155	DIVSRGSPDGLEGL	12	1413.71	5.08113	0.007107	10000	6.58237	0.070145	54.8531	0.584542
ARD_Preparations1-3	142	156	DIVSRGSPDGLEGLL	13	1526.79	5.53748	0.007398	0	0	0	0	0
ARD_Preparations1-3	142	156	DIVSRGSPDGLEGLL	13	1526.79	5.55473	0.021324	10	4.70688	0.104322	36.2068	0.802477
ARD_Preparations1-3	142	156	DIVSRGSPDGLEGLL	13	1526.79	5.55516	0.021888	30	5.27238	0.135416	40.5568	1.04166
ARD_Preparations1-3	142	156	DIVSRGSPDGLEGLL	13	1526.79	5.54638	0.015608	100	5.83016	0.102885	44.8474	0.791423
ARD_Preparations1-3	142	156	DIVSRGSPDGLEGLL	13	1526.79	5.54292	0.007799	1000	7.27134	0.110055	55.9334	0.846577
ARD_Preparations1-3	142	156	DIVSRGSPDGLEGLL	13	1526.79	5.54597	0.006835	10000	7.84874	0.191136	60.3749	1.47028
NTD_Preparations1-3	142	156	DIVSRGSPDGLEGLL	13	1526.79	5.53797	0.007426	0	0	0	0	0
NTD_Preparations1-3	142	156	DIVSRGSPDGLEGLL	13	1526.79	5.5629	0.028942	10	4.45001	0.157604	34.2309	1.21234
NTD_Preparations1-3	142	156	DIVSRGSPDGLEGLL	13	1526.79	5.55125	0.012441	30	4.97904	0.144351	38.3003	1.11039
NTD_Preparations1-3	142	156	DIVSRGSPDGLEGLL	13	1526.79	5.5479	0.008043	100	5.6553	0.226821	43.5023	1.74478
NTD_Preparations1-3	142	156	DIVSRGSPDGLEGLL	13	1526.79	5.54928	0.007749	1000	7.09962	0.191884	54.6125	1.47603
NTD_Preparations1-3	142	156	DIVSRGSPDGLEGLL	13	1526.79	5.54842	0.010791	10000	7.90028	0.230576	60.7714	1.77366
ARD_Preparations1-3	142	160	DIVSRGSPDGLEGLLSFLL	17	1987.06	5.10918	0.009552	0	0	0	0	0
ARD_Preparations1-3	142	160	DIVSRGSPDGLEGLLSFLL	17	1987.06	5.14005	0.019469	10	2.51223	0.086223	14.7778	0.507194
ARD_Preparations1-3	142	160	DIVSRGSPDGLEGLLSFLL	17	1987.06	5.12505	0.024197	30	2.801	0.093152	16.4765	0.547953
ARD_Preparations1-3	142	160	DIVSRGSPDGLEGLLSFLL	17	1987.06	5.12343	0.015008	100	3.3878	0.095318	19.9282	0.560694
ARD_Preparations1-3	142	160	DIVSRGSPDGLEGLLSFLL	17	1987.06	5.11587	0.006513	1000	5.7476	0.132609	33.8094	0.780053
ARD_Preparations1-3	142	160	DIVSRGSPDGLEGLLSFLL	17	1987.06	5.11458	0.009487	10000	9.00358	0.097638	52.9623	0.574341
NTD_Preparations1-3	142	160	DIVSRGSPDGLEGLLSFLL	17	1987.06	5.11611	0.009491	0	0	0	0	0
NTD_Preparations1-3	142	160	DIVSRGSPDGLEGLLSFLL	17	1987.06	5.13824	0.030024	10	2.39675	0.065571	14.0985	0.385712
NTD_Preparations1-3	142	160	DIVSRGSPDGLEGLLSFLL	17	1987.06	5.12603	0.013651	30	2.64577	0.061232	15.5633	0.360188
NTD_Preparations1-3	142	160	DIVSRGSPDGLEGLLSFLL	17	1987.06	5.12139	0.009326	100	3.15614	0.071661	18.5655	0.421535
NTD_Preparations1-3	142	160	DIVSRGSPDGLEGLLSFLL	17	1987.06	5.12273	0.008578	1000	5.4226	0.181561	31.8976	1.06801
NTD_Preparations1-3	142	160	DIVSRGSPDGLEGLLSFLL	17	1987.06	5.11615	0.006957	10000	8.37988	0.085342	49.2934	0.502012
ARD_Preparations1-3	143	155	IVSRGSPDGLEGL	11	1298.68	4.91491	0.011193	0	0	0	0	0
ARD_Preparations1-3	143	155	IVSRGSPDGLEGL	11	1298.68	4.93873	0.028313	10	3.38827	0.120038	30.8024	1.09125
ARD_Preparations1-3	143	155	IVSRGSPDGLEGL	11	1298.68	4.92909	0.025955	30	3.81889	0.103467	34.7171	0.940609
ARD_Preparations1-3	143	155	IVSRGSPDGLEGL	11	1298.68	4.92275	0.015459	100	4.33171	0.117442	39.3792	1.06765
ARD_Preparations1-3	143	155	IVSRGSPDGLEGL	11	1298.68	4.92098	0.005096	1000	5.75477	0.09888	52.3161	0.898909
ARD_Preparations1-3	143	155	IVSRGSPDGLEGL	11	1298.68	4.91817	0.006407	10000	5.92982	0.108311	53.9074	0.984645
NTD_Preparations1-3	143	155	IVSRGSPDGLEGL	11	1298.68	4.91251	0.012484	0	0	0	0	0
NTD_Preparations1-3	143	155	IVSRGSPDGLEGL	11	1298.68	4.93978	0.034107	10	3.28963	0.039188	29.9058	0.356255
NTD_Preparations1-3	143	155	IVSRGSPDGLEGL	11	1298.68	4.9283	0.014488	30	3.68272	0.078718	33.4793	0.715618
NTD_Preparations1-3	143	155	IVSRGSPDGLEGL	11	1298.68	4.91994	0.008872	100	4.52936	0.060838	41.176	0.553073
NTD_Preparations1-3	143	155	IVSRGSPDGLEGL	11	1298.68	4.92256	0.006003	1000	5.67211	0.102258	51.5646	0.929618
NTD_Preparations1-3	143	155	IVSRGSPDGLEGL	11	1298.68	4.91671	0.006741	10000	6.12004	0.055914	55.6368	0.508309
ARD_Preparations1-3	158	170	FLLTHKKRLTDEE	12	1628.89	4.14737	0.066932	0	0	0	0	0
ARD_Preparations1-3	158	170	FLLTHKKRLTDEE	12	1628.89	4.19543	0.060726	10	1.73825	0.067803	14.4854	0.565025
ARD_Preparations1-3	158	170	FLLTHKKRLTDEE	12	1628.89	4.1825	0.058537	30	2.1573	0.086241	17.9775	0.718675
ARD_Preparations1-3	158	170	FLLTHKKRLTDEE	12	1628.89	4.15941	0.00629	100	2.91009	0.104442	24.2507	0.87035
ARD_Preparations1-3	158	170	FLLTHKKRLTDEE	12	1628.89	4.15474	0.007944	1000	3.61124	0.088223	30.0937	0.735192
ARD_Preparations1-3	158	170	FLLTHKKRLTDEE	12	1628.89	4.16221	0.018227	10000	4.48201	0.196136	37.3501	1.63447
NTD_Preparations1-3	158	170	FLLTHKKRLTDEE	12	1628.89	4.14116	0.036944	0	0	0	0	0
NTD_Preparations1-3	158	170	FLLTHKKRLTDEE	12	1628.89	4.16892	0.026745	10	1.68139	0.050776	14.0116	0.423133
NTD_Preparations1-3	158	170	FLLTHKKRLTDEE	12	1628.89	4.15733	0.010039	30	2.09458	0.054628	17.4548	0.455233
NTD_Preparations1-3	158	170	FLLTHKKRLTDEE	12	1628.89	4.15426	0.017263	100	2.77254	0.141322	23.1045	1.17768
NTD_Preparations1-3	158	170	FLLTHKKRLTDEE	12	1628.89	4.15881	0.014452	1000	3.27768	0.129482	27.314	1.07902
NTD_Preparations1-3	158	170	FLLTHKKRLTDEE	12	1628.89	4.1673	0.027227	10000	4.35177	0.17581	36.2648	1.46508
ARD_Preparations1-3	159	170	LLTHKKRLTDEE	11	1481.82	3.70931	0.095619	0	0	0	0	0
ARD_Preparations1-3	159	170	LLTHKKRLTDEE	11	1481.82	3.75169	0.080785	10	1.58003	0.057021	14.3639	0.518373
ARD_Preparations1-3	159	170	LLTHKKRLTDEE	11	1481.82	3.72107	0.062222	30	1.95482	0.061522	17.7711	0.559291
ARD_Preparations1-3	159	170	LLTHKKRLTDEE	11	1481.82	3.76278	0.090569	100	2.5654	0.068721	23.3218	0.624736
ARD_Preparations1-3	159	170	LLTHKKRLTDEE	11	1481.82	3.74039	0.080579	1000	3.13504	0.090955	28.5004	0.826864
ARD_Preparations1-3	159	170	LLTHKKRLTDEE	11	1481.82	3.71941	0.015384	10000	3.80688	0.126469	34.608	1.14972
NTD_Preparations1-3	159	170	LLTHKKRLTDEE	11	1481.82	3.70654	0.013937	0	0	0	0	0
NTD_Preparations1-3	159	170	LLTHKKRLTDEE	11	1481.82	3.75389	0.031855	10	1.50587	0.032556	13.6897	0.295964
NTD_Preparations1-3	159	170	LLTHKKRLTDEE	11	1481.82	3.74018	0.010365	30	1.88473	0.045024	17.1339	0.409309
NTD_Preparations1-3	159	170	LLTHKKRLTDEE	11	1481.82	3.7378	0.01707	100	2.43209	0.066422	22.1099	0.603836
NTD_Preparations1-3	159	170	LLTHKKRLTDEE	11	1481.82	3.74593	0.013983	1000	2.95988	0.086412	26.908	0.785564
NTD_Preparations1-3	159	170	LLTHKKRLTDEE	11	1481.82	3.75112	0.016017	10000	3.94663	0.055322	35.8784	0.502927
ARD_Preparations1-3	160	170	LTHKKRLTDEE	10	1368.74	3.50627	0.163579	0	0	0	0	0
ARD_Preparations1-3	160	170	LTHKKRLTDEE	10	1368.74	3.55806	0.128336	10	1.58656	0.130477	15.8656	1.30477
ARD_Preparations1-3	160	170	LTHKKRLTDEE	10	1368.74	3.54079	0.131056	30	1.9026	0.117232	19.026	1.17232
ARD_Preparations1-3	160	170	LTHKKRLTDEE	10	1368.74	3.49694	0.171699	100	2.40393	0.115003	24.0393	1.15003
ARD_Preparations1-3	160	170	LTHKKRLTDEE	10	1368.74	3.48337	0.168007	1000	2.78134	0.131399	27.8134	1.31399
ARD_Preparations1-3	160	170	LTHKKRLTDEE	10	1368.74	3.46364	0.1685	10000	3.58955	0.164359	35.8955	1.64359
NTD_Preparations1-3	160	170	LTHKKRLTDEE	10	1368.74	3.36072	0.071662	0	0	0	0	0
NTD_Preparations1-3	160	170	LTHKKRLTDEE	10	1368.74	3.40805	0.06579	10	1.49534	0.051195	14.9534	0.51195
NTD_Preparations1-3	160	170	LTHKKRLTDEE	10	1368.74	3.40139	0.085136	30	1.77872	0.0714	17.7873	0.714
NTD_Preparations1-3	160	170	LTHKKRLTDEE	10	1368.74	3.3359	0.053526	100	2.2549	0.086099	22.549	0.86099
NTD_Preparations1-3	160	170	LTHKKRLTDEE	10	1368.74	3.4187	0.107759	1000	2.62844	0.174115	26.2844	1.74115
NTD_Preparations1-3	160	170	LTHKKRLTDEE	10	1368.74	3.36294	0.056902	10000	3.31426	0.088358	33.1426	0.88358
ARD_Preparations1-3	171	181	FREPSTGKTCL	9	1237.61	4.2857	0.013111	0	0	0	0	0
ARD_Preparations1-3	171	181	FREPSTGKTCL	9	1237.61	4.31571	0.031059	10	1.71055	0.086229	19.0061	0.9581
ARD_Preparations1-3	171	181	FREPSTGKTCL	9	1237.61	4.30136	0.03001	30	1.88781	0.091107	20.9756	1.0123
ARD_Preparations1-3	171	181	FREPSTGKTCL	9	1237.61	4.30391	0.015538	100	2.09414	0.104369	23.2682	1.15966
ARD_Preparations1-3	171	181	FREPSTGKTCL	9	1237.61	4.30278	0.005379	1000	3.48719	0.160219	38.7466	1.78021
ARD_Preparations1-3	171	181	FREPSTGKTCL	9	1237.61	4.2997	0.008622	10000	4.8614	0.179273	54.0155	1.99192
NTD_Preparations1-3	171	181	FREPSTGKTCL	9	1237.61	4.28807	0.01771	0	0	0	0	0
NTD_Preparations1-3	171	181	FREPSTGKTCL	9	1237.61	4.32052	0.03614	10	1.56313	0.098791	17.3681	1.09768
NTD_Preparations1-3	171	181	FREPSTGKTCL	9	1237.61	4.30852	0.015469	30	1.72889	0.098231	19.2099	1.09146
NTD_Preparations1-3	171	181	FREPSTGKTCL	9	1237.61	4.30052	0.011374	100	1.9401	0.088363	21.5567	0.981811
NTD_Preparations1-3	171	181	FREPSTGKTCL	9	1237.61	4.30563	0.007624	1000	3.47667	0.107685	38.6296	1.1965
NTD_Preparations1-3	171	181	FREPSTGKTCL	9	1237.61	4.29527	0.008317	10000	4.8678	0.114806	54.0866	1.27562
ARD_Preparations1-3	171	185	FREPSTGKTCLPKAL	12	1646.88	4.40136	0.012863	0	0	0	0	0
ARD_Preparations1-3	171	185	FREPSTGKTCLPKAL	12	1646.88	4.43173	0.029707	10	1.71269	0.073752	14.2724	0.6146
ARD_Preparations1-3	171	185	FREPSTGKTCLPKAL	12	1646.88	4.41721	0.031182	30	1.91146	0.065918	15.9288	0.549317
ARD_Preparations1-3	171	185	FREPSTGKTCLPKAL	12	1646.88	4.4164	0.01515	100	2.18654	0.088601	18.2211	0.738342
ARD_Preparations1-3	171	185	FREPSTGKTCLPKAL	12	1646.88	4.41557	0.006321	1000	4.26452	0.118606	35.5376	0.988383
ARD_Preparations1-3	171	185	FREPSTGKTCLPKAL	12	1646.88	4.41262	0.006659	10000	6.64288	0.145976	55.3574	1.21647
NTD_Preparations1-3	171	185	FREPSTGKTCLPKAL	12	1646.88	4.403	0.017272	0	0	0	0	0
NTD_Preparations1-3	171	185	FREPSTGKTCLPKAL	12	1646.88	4.43546	0.03834	10	1.68673	0.052001	14.0561	0.433342
NTD_Preparations1-3	171	185	FREPSTGKTCLPKAL	12	1646.88	4.42047	0.016117	30	1.87705	0.051633	15.6421	0.430275
NTD_Preparations1-3	171	185	FREPSTGKTCLPKAL	12	1646.88	4.41134	0.010794	100	2.1819	0.063125	18.1825	0.526042
NTD_Preparations1-3	171	185	FREPSTGKTCLPKAL	12	1646.88	4.41561	0.007883	1000	4.00819	0.123934	33.4016	1.03278
NTD_Preparations1-3	171	185	FREPSTGKTCLPKAL	12	1646.88	4.40844	0.007463	10000	6.50908	0.059259	54.2424	0.493825
ARD_Preparations1-3	171	186	FREPSTGKTCLPKALL	13	1759.96	4.70575	0.009118	0	0	0	0	0
ARD_Preparations1-3	171	186	FREPSTGKTCLPKALL	13	1759.96	4.74682	0.025873	10	1.37525	0.072942	10.5789	0.561092
ARD_Preparations1-3	171	186	FREPSTGKTCLPKALL	13	1759.96	4.74236	0.021502	30	1.5246	0.05413	11.7277	0.416385
ARD_Preparations1-3	171	186	FREPSTGKTCLPKALL	13	1759.96	4.73767	0.012125	100	1.87241	0.069936	14.4032	0.537969
ARD_Preparations1-3	171	186	FREPSTGKTCLPKALL	13	1759.96	4.73644	0.003855	1000	3.93159	0.114177	30.243	0.878285
ARD_Preparations1-3	171	186	FREPSTGKTCLPKALL	13	1759.96	4.73258	0.005394	10000	6.88956	0.254614	52.9966	1.95857
NTD_Preparations1-3	171	186	FREPSTGKTCLPKALL	13	1759.96	4.71518	0.012769	0	0	0	0	0
NTD_Preparations1-3	171	186	FREPSTGKTCLPKALL	13	1759.96	4.75352	0.029909	10	1.34309	0.045689	10.3315	0.351454
NTD_Preparations1-3	171	186	FREPSTGKTCLPKALL	13	1759.96	4.74526	0.012262	30	1.54542	0.036289	11.8879	0.279146
NTD_Preparations1-3	171	186	FREPSTGKTCLPKALL	13	1759.96	4.73816	0.007982	100	1.8226	0.039593	14.02	0.304562
NTD_Preparations1-3	171	186	FREPSTGKTCLPKALL	13	1759.96	4.74023	0.005613	1000	3.52337	0.070544	27.1028	0.542646
NTD_Preparations1-3	171	186	FREPSTGKTCLPKALL	13	1759.96	4.73298	0.004915	10000	6.62836	0.078981	50.9874	0.607546
ARD_Preparations1-3	175	188	STGKTCLPKALLNL	12	1457.83	5.10013	0.003902	0	0	0	0	0
ARD_Preparations1-3	175	188	STGKTCLPKALLNL	12	1457.83	5.12192	0.024841	10	2.34013	0.06746	19.5011	0.562167
ARD_Preparations1-3	175	188	STGKTCLPKALLNL	12	1457.83	5.1158	0.023273	30	2.59696	0.066032	21.6414	0.550267
ARD_Preparations1-3	175	188	STGKTCLPKALLNL	12	1457.83	5.11265	0.014525	100	3.11654	0.05826	25.9711	0.4855
ARD_Preparations1-3	175	188	STGKTCLPKALLNL	12	1457.83	5.10705	0.00652	1000	4.89555	0.071777	40.7963	0.598142
ARD_Preparations1-3	175	188	STGKTCLPKALLNL	12	1457.83	5.11107	0.005094	10000	5.68497	0.05337	47.3747	0.44475
NTD_Preparations1-3	175	188	STGKTCLPKALLNL	12	1457.83	5.10143	0.007773	0	0	0	0	0
NTD_Preparations1-3	175	188	STGKTCLPKALLNL	12	1457.83	5.13194	0.030145	10	2.242	0.059806	18.6833	0.498383
NTD_Preparations1-3	175	188	STGKTCLPKALLNL	12	1457.83	5.11861	0.013139	30	2.50025	0.044139	20.8354	0.367825
NTD_Preparations1-3	175	188	STGKTCLPKALLNL	12	1457.83	5.11435	0.007962	100	2.98146	0.066376	24.8455	0.553133
NTD_Preparations1-3	175	188	STGKTCLPKALLNL	12	1457.83	5.11587	0.00596	1000	4.7795	0.081798	39.8292	0.68165
NTD_Preparations1-3	175	188	STGKTCLPKALLNL	12	1457.83	5.11635	0.007174	10000	5.81968	0.064889	48.4973	0.540742
ARD_Preparations1-3	187	199	NLSAGRNDTIPIL	11	1382.75	5.25381	0.012744	0	0	0	0	0
ARD_Preparations1-3	187	199	NLSAGRNDTIPIL	11	1382.75	5.26605	0.021061	10	2.72986	0.131367	24.8169	1.19425
ARD_Preparations1-3	187	199	NLSAGRNDTIPIL	11	1382.75	5.26232	0.020055	30	2.83856	0.096312	25.8051	0.875564
ARD_Preparations1-3	187	199	NLSAGRNDTIPIL	11	1382.75	5.25746	0.014888	100	3.00497	0.09875	27.3179	0.897727
ARD_Preparations1-3	187	199	NLSAGRNDTIPIL	11	1382.75	5.25474	0.005972	1000	4.16679	0.12679	37.8799	1.15264
ARD_Preparations1-3	187	199	NLSAGRNDTIPIL	11	1382.75	5.2546	0.004906	10000	5.38561	0.108277	48.9601	0.984336
NTD_Preparations1-3	187	199	NLSAGRNDTIPIL	11	1382.75	5.25045	0.010044	0	0	0	0	0
NTD_Preparations1-3	187	199	NLSAGRNDTIPIL	11	1382.75	5.26964	0.025497	10	2.73046	0.072225	24.8224	0.656591
NTD_Preparations1-3	187	199	NLSAGRNDTIPIL	11	1382.75	5.26147	0.011491	30	2.86329	0.077049	26.0299	0.700445
NTD_Preparations1-3	187	199	NLSAGRNDTIPIL	11	1382.75	5.25825	0.00716	100	3.00991	0.078524	27.3629	0.713855
NTD_Preparations1-3	187	199	NLSAGRNDTIPIL	11	1382.75	5.25907	0.005061	1000	4.05337	0.083551	36.8488	0.759555
NTD_Preparations1-3	187	199	NLSAGRNDTIPIL	11	1382.75	5.25556	0.007501	10000	5.57647	0.064528	50.6951	0.586618
ARD_Preparations1-3	189	199	SAGRNDTIPIL	9	1155.62	5.14098	0.008702	0	0	0	0	0
ARD_Preparations1-3	189	199	SAGRNDTIPIL	9	1155.62	5.16551	0.024522	10	1.60513	0.058628	17.8348	0.651422
ARD_Preparations1-3	189	199	SAGRNDTIPIL	9	1155.62	5.15862	0.023092	30	1.71679	0.043773	19.0754	0.486367
ARD_Preparations1-3	189	199	SAGRNDTIPIL	9	1155.62	5.15363	0.015449	100	1.91174	0.050955	21.2416	0.566167
ARD_Preparations1-3	189	199	SAGRNDTIPIL	9	1155.62	5.14998	0.005824	1000	3.05316	0.059251	33.924	0.658344
ARD_Preparations1-3	189	199	SAGRNDTIPIL	9	1155.62	5.15061	0.005678	10000	4.01536	0.058757	44.6151	0.652856
NTD_Preparations1-3	189	199	SAGRNDTIPIL	9	1155.62	5.14294	0.010314	0	0	0	0	0
NTD_Preparations1-3	189	199	SAGRNDTIPIL	9	1155.62	5.17085	0.030675	10	1.56469	0.03176	17.3855	0.352889
NTD_Preparations1-3	189	199	SAGRNDTIPIL	9	1155.62	5.15747	0.013687	30	1.69488	0.044849	18.832	0.498322
NTD_Preparations1-3	189	199	SAGRNDTIPIL	9	1155.62	5.15358	0.007703	100	1.88026	0.041564	20.8917	0.461822
NTD_Preparations1-3	189	199	SAGRNDTIPIL	9	1155.62	5.1547	0.00622	1000	2.92123	0.062562	32.4581	0.695133
NTD_Preparations1-3	189	199	SAGRNDTIPIL	9	1155.62	5.15103	0.007698	10000	4.10821	0.107162	45.6467	1.19069
ARD_Preparations1-3	189	200	SAGRNDTIPILL	10	1268.71	5.48492	0.005331	0	0	0	0	0
ARD_Preparations1-3	189	200	SAGRNDTIPILL	10	1268.71	5.50935	0.022475	10	1.75997	0.065832	17.5997	0.65832
ARD_Preparations1-3	189	200	SAGRNDTIPILL	10	1268.71	5.51057	0.021661	30	1.87353	0.062367	18.7353	0.62367
ARD_Preparations1-3	189	200	SAGRNDTIPILL	10	1268.71	5.5004	0.015296	100	2.05371	0.06252	20.5371	0.6252
ARD_Preparations1-3	189	200	SAGRNDTIPILL	10	1268.71	5.49743	0.006789	1000	3.28096	0.077599	32.8096	0.77599
ARD_Preparations1-3	189	200	SAGRNDTIPILL	10	1268.71	5.49711	0.005817	10000	4.5611	0.070227	45.611	0.70227
NTD_Preparations1-3	189	200	SAGRNDTIPILL	10	1268.71	5.48445	0.007558	0	0	0	0	0
NTD_Preparations1-3	189	200	SAGRNDTIPILL	10	1268.71	5.51473	0.028979	10	1.70674	0.049619	17.0674	0.49619
NTD_Preparations1-3	189	200	SAGRNDTIPILL	10	1268.71	5.50515	0.012692	30	1.85758	0.046651	18.5758	0.46651
NTD_Preparations1-3	189	200	SAGRNDTIPILL	10	1268.71	5.49993	0.008392	100	2.02782	0.043493	20.2782	0.43493
NTD_Preparations1-3	189	200	SAGRNDTIPILL	10	1268.71	5.49972	0.006365	1000	3.17167	0.084844	31.7167	0.84844
NTD_Preparations1-3	189	200	SAGRNDTIPILL	10	1268.71	5.49814	0.009611	10000	4.45692	0.126293	44.5692	1.26293
ARD_Preparations1-3	194	199	DTIPIL	4	670.39	5.6116	0.005198	0	0	0	0	0
ARD_Preparations1-3	194	199	DTIPIL	4	670.39	5.63322	0.022022	10	0.035951	0.022697	0.898775	0.567425
ARD_Preparations1-3	194	199	DTIPIL	4	670.39	5.63172	0.022075	30	0.065904	0.029495	1.6476	0.737375
ARD_Preparations1-3	194	199	DTIPIL	4	670.39	5.62275	0.015519	100	0.175222	0.02395	4.38055	0.59875
ARD_Preparations1-3	194	199	DTIPIL	4	670.39	5.61891	0.006628	1000	0.917595	0.036718	22.9399	0.91795
ARD_Preparations1-3	194	199	DTIPIL	4	670.39	5.62145	0.005947	10000	1.80053	0.029738	45.0133	0.74345
NTD_Preparations1-3	194	199	DTIPIL	4	670.39	5.61178	0.00729	0	0	0	0	0
NTD_Preparations1-3	194	199	DTIPIL	4	670.39	5.63827	0.028184	10	0.055793	0.012304	1.39482	0.3076
NTD_Preparations1-3	194	199	DTIPIL	4	670.39	5.62678	0.012498	30	0.08066	0.012473	2.0165	0.311825
NTD_Preparations1-3	194	199	DTIPIL	4	670.39	5.62354	0.008828	100	0.199759	0.014016	4.99397	0.3504
NTD_Preparations1-3	194	199	DTIPIL	4	670.39	5.62366	0.006599	1000	0.928991	0.06581	23.2248	1.64525
NTD_Preparations1-3	194	199	DTIPIL	4	670.39	5.62348	0.009537	10000	1.68999	0.036062	42.2497	0.90155
ARD_Preparations1-3	200	209	LDIAEKTGNM	9	1090.53	4.41812	0.014079	0	0	0	0	0
ARD_Preparations1-3	200	209	LDIAEKTGNM	9	1090.53	4.44592	0.030808	10	2.03436	0.067549	22.604	0.750544
ARD_Preparations1-3	200	209	LDIAEKTGNM	9	1090.53	4.43077	0.028985	30	2.02572	0.049938	22.5081	0.554867
ARD_Preparations1-3	200	209	LDIAEKTGNM	9	1090.53	4.43234	0.016071	100	2.11094	0.052538	23.4549	0.583756
ARD_Preparations1-3	200	209	LDIAEKTGNM	9	1090.53	4.43057	0.005188	1000	2.94367	0.073907	32.7075	0.821189
ARD_Preparations1-3	200	209	LDIAEKTGNM	9	1090.53	4.4248	0.00755	10000	4.52719	0.05928	50.3021	0.658667
NTD_Preparations1-3	200	209	LDIAEKTGNM	9	1090.53	4.41867	0.017822	0	0	0	0	0
NTD_Preparations1-3	200	209	LDIAEKTGNM	9	1090.53	4.44875	0.038199	10	1.97742	0.041588	21.9713	0.462089
NTD_Preparations1-3	200	209	LDIAEKTGNM	9	1090.53	4.43416	0.015388	30	1.99093	0.04404	22.1214	0.489333
NTD_Preparations1-3	200	209	LDIAEKTGNM	9	1090.53	4.42687	0.010528	100	2.07379	0.045963	23.0421	0.5107
NTD_Preparations1-3	200	209	LDIAEKTGNM	9	1090.53	4.43127	0.008007	1000	2.83554	0.139707	31.506	1.5523
NTD_Preparations1-3	200	209	LDIAEKTGNM	9	1090.53	4.42227	0.007052	10000	4.49639	0.312678	49.9599	3.4742
ARD_Preparations1-3	200	211	LDIAEKTGNMRE	11	1375.68	4.1288	0.016492	0	0	0	0	0
ARD_Preparations1-3	200	211	LDIAEKTGNMRE	11	1375.68	4.16021	0.033418	10	3.23426	0.109345	29.4024	0.994045
ARD_Preparations1-3	200	211	LDIAEKTGNMRE	11	1375.68	4.14279	0.033061	30	3.24391	0.08637	29.4901	0.785182
ARD_Preparations1-3	200	211	LDIAEKTGNMRE	11	1375.68	4.14711	0.015253	100	3.2786	0.076015	29.8054	0.691045
ARD_Preparations1-3	200	211	LDIAEKTGNMRE	11	1375.68	4.14472	0.005187	1000	4.17082	0.099875	37.9165	0.907955
ARD_Preparations1-3	200	211	LDIAEKTGNMRE	11	1375.68	4.14	0.009912	10000	5.54824	0.193952	50.4386	1.7632
NTD_Preparations1-3	200	211	LDIAEKTGNMRE	11	1375.68	4.13466	0.019277	0	0	0	0	0
NTD_Preparations1-3	200	211	LDIAEKTGNMRE	11	1375.68	4.16388	0.038978	10	3.13691	0.054829	28.5174	0.498445
NTD_Preparations1-3	200	211	LDIAEKTGNMRE	11	1375.68	4.14958	0.016898	30	3.16387	0.05156	28.7624	0.468727
NTD_Preparations1-3	200	211	LDIAEKTGNMRE	11	1375.68	4.14257	0.012004	100	3.16733	0.053143	28.7939	0.483118
NTD_Preparations1-3	200	211	LDIAEKTGNMRE	11	1375.68	4.14704	0.009351	1000	4.0143	0.159984	36.4937	1.4544
NTD_Preparations1-3	200	211	LDIAEKTGNMRE	11	1375.68	4.13494	0.008659	10000	5.51855	0.226441	50.1687	2.05855
ARD_Preparations1-3	202	211	IAEKTGNMRE	9	1147.56	3.27928	0.027831	0	0	0	0	0
ARD_Preparations1-3	202	211	IAEKTGNMRE	9	1147.56	3.30699	0.029428	10	3.28313	0.089293	36.4792	0.992144
ARD_Preparations1-3	202	211	IAEKTGNMRE	9	1147.56	3.27893	0.035438	30	3.2947	0.076219	36.6078	0.846878
ARD_Preparations1-3	202	211	IAEKTGNMRE	9	1147.56	3.29345	0.007348	100	3.3272	0.069794	36.9689	0.775489
ARD_Preparations1-3	202	211	IAEKTGNMRE	9	1147.56	3.2954	0.014173	1000	4.07565	0.095002	45.285	1.05558
ARD_Preparations1-3	202	211	IAEKTGNMRE	9	1147.56	3.28714	0.020367	10000	4.79173	0.109984	53.2415	1.22204
NTD_Preparations1-3	202	211	IAEKTGNMRE	9	1147.56	3.28485	0.032384	0	0	0	0	0
NTD_Preparations1-3	202	211	IAEKTGNMRE	9	1147.56	3.33968	0.089702	10	3.16685	0.04695	35.1872	0.521667
NTD_Preparations1-3	202	211	IAEKTGNMRE	9	1147.56	3.2958	0.011405	30	3.1975	0.084281	35.5278	0.936456
NTD_Preparations1-3	202	211	IAEKTGNMRE	9	1147.56	3.28926	0.020554	100	3.17918	0.072678	35.3242	0.807533
NTD_Preparations1-3	202	211	IAEKTGNMRE	9	1147.56	3.29517	0.016759	1000	3.93068	0.107974	43.6743	1.19971
NTD_Preparations1-3	202	211	IAEKTGNMRE	9	1147.56	3.2778	0.020575	10000	4.83477	0.207059	53.7196	2.30066
ARD_Preparations1-3	202	218	IAEKTGNMREFINSPFR	15	2009.01	5.09883	0.006509	0	0	0	0	0
ARD_Preparations1-3	202	218	IAEKTGNMREFINSPFR	15	2009.01	5.12442	0.024235	10	2.78064	0.111162	18.5376	0.74108
ARD_Preparations1-3	202	218	IAEKTGNMREFINSPFR	15	2009.01	5.11926	0.023652	30	3.07039	0.097534	20.4693	0.650227
ARD_Preparations1-3	202	218	IAEKTGNMREFINSPFR	15	2009.01	5.11432	0.014661	100	3.67022	0.147965	24.4681	0.986433
ARD_Preparations1-3	202	218	IAEKTGNMREFINSPFR	15	2009.01	5.10968	0.005852	1000	5.88131	0.150429	39.2087	1.00286
ARD_Preparations1-3	202	218	IAEKTGNMREFINSPFR	15	2009.01	5.11021	0.005915	10000	9.1168	0.126718	60.7786	0.844787
NTD_Preparations1-3	202	218	IAEKTGNMREFINSPFR	15	2009.01	5.10453	0.008546	0	0	0	0	0
NTD_Preparations1-3	202	218	IAEKTGNMREFINSPFR	15	2009.01	5.1375	0.030765	10	2.60727	0.084601	17.3818	0.564007
NTD_Preparations1-3	202	218	IAEKTGNMREFINSPFR	15	2009.01	5.12181	0.014084	30	2.85752	0.076526	19.0501	0.510173
NTD_Preparations1-3	202	218	IAEKTGNMREFINSPFR	15	2009.01	5.11693	0.009218	100	3.32299	0.11317	22.1533	0.754467
NTD_Preparations1-3	202	218	IAEKTGNMREFINSPFR	15	2009.01	5.11896	0.005897	1000	5.56252	0.195869	37.0835	1.30579
NTD_Preparations1-3	202	218	IAEKTGNMREFINSPFR	15	2009.01	5.11652	0.006771	10000	8.45703	0.104308	56.3802	0.695387
ARD_Preparations1-3	203	211	AEKTGNMRE	8	1034.48	3.27962	0.026715	0	0	0	0	0
ARD_Preparations1-3	203	211	AEKTGNMRE	8	1034.48	3.30862	0.02838	10	3.12211	0.085384	39.0264	1.0673
ARD_Preparations1-3	203	211	AEKTGNMRE	8	1034.48	3.28019	0.035709	30	3.13656	0.058447	39.207	0.730587
ARD_Preparations1-3	203	211	AEKTGNMRE	8	1034.48	3.29831	0.008013	100	3.15467	0.074766	39.4333	0.934575
ARD_Preparations1-3	203	211	AEKTGNMRE	8	1034.48	3.29953	0.01373	1000	3.82392	0.091894	47.799	1.14868
ARD_Preparations1-3	203	211	AEKTGNMRE	8	1034.48	3.2935	0.01928	10000	4.46386	0.109946	55.7983	1.37433
NTD_Preparations1-3	203	211	AEKTGNMRE	8	1034.48	3.28445	0.032377	0	0	0	0	0
NTD_Preparations1-3	203	211	AEKTGNMRE	8	1034.48	3.35149	0.097895	10	3.02812	0.056179	37.8515	0.702237
NTD_Preparations1-3	203	211	AEKTGNMRE	8	1034.48	3.29852	0.010573	30	3.04664	0.067297	38.0829	0.841212
NTD_Preparations1-3	203	211	AEKTGNMRE	8	1034.48	3.29245	0.019867	100	3.04562	0.072114	38.0702	0.901425
NTD_Preparations1-3	203	211	AEKTGNMRE	8	1034.48	3.29783	0.016672	1000	3.7187	0.105554	46.4838	1.31942
NTD_Preparations1-3	203	211	AEKTGNMRE	8	1034.48	3.28262	0.020759	10000	4.58692	0.240442	57.3365	3.00553
ARD_Preparations1-3	204	212	EKTGNMREF	8	1110.51	5.41763	0.006092	0	0	0	0	0
ARD_Preparations1-3	204	212	EKTGNMREF	8	1110.51	5.44034	0.023318	10	2.23704	0.041038	27.963	0.512975
ARD_Preparations1-3	204	212	EKTGNMREF	8	1110.51	5.44069	0.022205	30	2.42296	0.079307	30.287	0.991337
ARD_Preparations1-3	204	212	EKTGNMREF	8	1110.51	5.43242	0.014309	100	2.82594	0.034673	35.3242	0.433413
ARD_Preparations1-3	204	212	EKTGNMREF	8	1110.51	5.42913	0.00618	1000	3.96936	0.053302	49.6169	0.666275
ARD_Preparations1-3	204	212	EKTGNMREF	8	1110.51	5.42665	0.005917	10000	4.08569	0.069798	51.0711	0.872475
NTD_Preparations1-3	204	212	EKTGNMREF	8	1110.51	5.41856	0.008437	0	0	0	0	0
NTD_Preparations1-3	204	212	EKTGNMREF	8	1110.51	5.44561	0.029181	10	2.19343	0.033066	27.4179	0.413325
NTD_Preparations1-3	204	212	EKTGNMREF	8	1110.51	5.43628	0.013062	30	2.39798	0.084241	29.9748	1.05301
NTD_Preparations1-3	204	212	EKTGNMREF	8	1110.51	5.43186	0.007708	100	2.76083	0.07344	34.5104	0.918
NTD_Preparations1-3	204	212	EKTGNMREF	8	1110.51	5.43144	0.006187	1000	3.82058	0.045585	47.7572	0.569813
NTD_Preparations1-3	204	212	EKTGNMREF	8	1110.51	5.42715	0.00822	10000	4.01811	0.180379	50.2264	2.25474
ARD_Preparations1-3	208	216	NMREFINSP	7	1106.52	4.71241	0.010944	0	0	0	0	0
ARD_Preparations1-3	208	216	NMREFINSP	7	1106.52	4.74807	0.02709	10	1.32244	0.041818	18.892	0.5974
ARD_Preparations1-3	208	216	NMREFINSP	7	1106.52	4.74294	0.022688	30	1.44073	0.050341	20.5818	0.719157
ARD_Preparations1-3	208	216	NMREFINSP	7	1106.52	4.73862	0.012764	100	1.64782	0.048437	23.5403	0.691957
ARD_Preparations1-3	208	216	NMREFINSP	7	1106.52	4.73677	0.003926	1000	2.85853	0.067487	40.8362	0.9641
ARD_Preparations1-3	208	216	NMREFINSP	7	1106.52	4.73463	0.004597	10000	4.40441	0.066304	62.9201	0.9472
NTD_Preparations1-3	208	216	NMREFINSP	7	1106.52	4.71931	0.013871	0	0	0	0	0
NTD_Preparations1-3	208	216	NMREFINSP	7	1106.52	4.7562	0.032038	10	1.23553	0.057764	17.6504	0.8252
NTD_Preparations1-3	208	216	NMREFINSP	7	1106.52	4.74634	0.01131	30	1.37238	0.035273	19.6055	0.5039
NTD_Preparations1-3	208	216	NMREFINSP	7	1106.52	4.74062	0.007401	100	1.56456	0.045904	22.3508	0.655771
NTD_Preparations1-3	208	216	NMREFINSP	7	1106.52	4.74177	0.006104	1000	2.60028	0.052428	37.1469	0.748971
NTD_Preparations1-3	208	216	NMREFINSP	7	1106.52	4.73543	0.004045	10000	4.22272	0.146075	60.3246	2.08679
ARD_Preparations1-3	210	221	REFINSPFRDVY	10	1541.76	5.08895	0.005577	0	0	0	0	0
ARD_Preparations1-3	210	221	REFINSPFRDVY	10	1541.76	5.11177	0.024433	10	2.88949	0.132193	28.8949	1.32193
ARD_Preparations1-3	210	221	REFINSPFRDVY	10	1541.76	5.10488	0.023129	30	3.29228	0.123927	32.9228	1.23927
ARD_Preparations1-3	210	221	REFINSPFRDVY	10	1541.76	5.10011	0.015469	100	4.07333	0.145098	40.7333	1.45098
ARD_Preparations1-3	210	221	REFINSPFRDVY	10	1541.76	5.09804	0.005837	1000	5.33757	0.244792	53.3757	2.44792
ARD_Preparations1-3	210	221	REFINSPFRDVY	10	1541.76	5.09932	0.005768	10000	5.63992	0.197109	56.3991	1.97109
NTD_Preparations1-3	210	221	REFINSPFRDVY	10	1541.76	5.09295	0.007243	0	0	0	0	0
NTD_Preparations1-3	210	221	REFINSPFRDVY	10	1541.76	5.12259	0.030963	10	2.611	0.1176	26.11	1.176
NTD_Preparations1-3	210	221	REFINSPFRDVY	10	1541.76	5.10723	0.014197	30	3.01124	0.101744	30.1124	1.01744
NTD_Preparations1-3	210	221	REFINSPFRDVY	10	1541.76	5.10177	0.007915	100	3.64223	0.16004	36.4223	1.6004
NTD_Preparations1-3	210	221	REFINSPFRDVY	10	1541.76	5.10396	0.006435	1000	5.24846	0.098597	52.4846	0.98597
NTD_Preparations1-3	210	221	REFINSPFRDVY	10	1541.76	5.10098	0.006736	10000	5.97718	0.242288	59.7718	2.42288
ARD_Preparations1-3	210	228	REFINSPFRDVYYRGQTAL	17	2331.18	5.04048	0.007141	0	0	0	0	0
ARD_Preparations1-3	210	228	REFINSPFRDVYYRGQTAL	17	2331.18	5.06229	0.02501	10	4.0391	0.194856	23.7594	1.14621
ARD_Preparations1-3	210	228	REFINSPFRDVYYRGQTAL	17	2331.18	5.05378	0.022478	30	4.60488	0.248115	27.0875	1.4595
ARD_Preparations1-3	210	228	REFINSPFRDVYYRGQTAL	17	2331.18	5.04884	0.015722	100	6.44197	0.21586	37.894	1.26976
ARD_Preparations1-3	210	228	REFINSPFRDVYYRGQTAL	17	2331.18	5.04425	0.005844	1000	9.44382	0.131135	55.5519	0.771382
ARD_Preparations1-3	210	228	REFINSPFRDVYYRGQTAL	17	2331.18	5.04653	0.006232	10000	10.9544	0.154849	64.4374	0.910876
NTD_Preparations1-3	210	228	REFINSPFRDVYYRGQTAL	17	2331.18	5.04355	0.010433	0	0	0	0	0
NTD_Preparations1-3	210	228	REFINSPFRDVYYRGQTAL	17	2331.18	5.07068	0.03104	10	3.53943	0.1962	20.8202	1.15412
NTD_Preparations1-3	210	228	REFINSPFRDVYYRGQTAL	17	2331.18	5.05548	0.013334	30	4.32408	0.12473	25.4358	0.733706
NTD_Preparations1-3	210	228	REFINSPFRDVYYRGQTAL	17	2331.18	5.04855	0.008294	100	6.05176	0.188383	35.5986	1.10814
NTD_Preparations1-3	210	228	REFINSPFRDVYYRGQTAL	17	2331.18	5.04931	0.005068	1000	9.36933	0.100139	55.1137	0.589053
NTD_Preparations1-3	210	228	REFINSPFRDVYYRGQTAL	17	2331.18	5.045	0.007512	10000	11.124	0.06226	65.4351	0.366235
ARD_Preparations1-3	211	221	EFINSPFRDVY	9	1385.66	5.65456	0.007166	0	0	0	0	0
ARD_Preparations1-3	211	221	EFINSPFRDVY	9	1385.66	5.67392	0.020838	10	2.36986	0.042153	26.3318	0.468367
ARD_Preparations1-3	211	221	EFINSPFRDVY	9	1385.66	5.67375	0.021869	30	2.59059	0.034057	28.7843	0.378411
ARD_Preparations1-3	211	221	EFINSPFRDVY	9	1385.66	5.66424	0.015422	100	3.13818	0.032052	34.8687	0.356133
ARD_Preparations1-3	211	221	EFINSPFRDVY	9	1385.66	5.66018	0.008128	1000	4.88142	0.061298	54.238	0.681089
ARD_Preparations1-3	211	221	EFINSPFRDVY	9	1385.66	5.66508	0.005929	10000	5.37038	0.037686	59.6709	0.418733
NTD_Preparations1-3	211	221	EFINSPFRDVY	9	1385.66	5.65949	0.00616	0	0	0	0	0
NTD_Preparations1-3	211	221	EFINSPFRDVY	9	1385.66	5.68875	0.028432	10	2.2929	0.035225	25.4766	0.391389
NTD_Preparations1-3	211	221	EFINSPFRDVY	9	1385.66	5.67474	0.012708	30	2.51556	0.035241	27.9507	0.391567
NTD_Preparations1-3	211	221	EFINSPFRDVY	9	1385.66	5.67084	0.007986	100	3.0217	0.051213	33.5745	0.569033
NTD_Preparations1-3	211	221	EFINSPFRDVY	9	1385.66	5.67198	0.007271	1000	4.67145	0.051165	51.905	0.5685
NTD_Preparations1-3	211	221	EFINSPFRDVY	9	1385.66	5.67333	0.010381	10000	5.14759	0.155284	57.1955	1.72538
ARD_Preparations1-3	212	221	FINSPFRDVY	8	1256.62	5.32461	0.005775	0	0	0	0	0
ARD_Preparations1-3	212	221	FINSPFRDVY	8	1256.62	5.35026	0.027668	10	2.53251	0.095332	31.6564	1.19165
ARD_Preparations1-3	212	221	FINSPFRDVY	8	1256.62	5.34992	0.028138	30	2.78676	0.085343	34.8345	1.06679
ARD_Preparations1-3	212	221	FINSPFRDVY	8	1256.62	5.33933	0.021519	100	3.25459	0.099355	40.6824	1.24194
ARD_Preparations1-3	212	221	FINSPFRDVY	8	1256.62	5.3359	0.008959	1000	4.05959	0.139565	50.7449	1.74456
ARD_Preparations1-3	212	221	FINSPFRDVY	8	1256.62	5.33523	0.006168	10000	4.23134	0.192218	52.8918	2.40273
NTD_Preparations1-3	212	221	FINSPFRDVY	8	1256.62	5.32465	0.00767	0	0	0	0	0
NTD_Preparations1-3	212	221	FINSPFRDVY	8	1256.62	5.35173	0.033985	10	2.31665	0.066734	28.9581	0.834175
NTD_Preparations1-3	212	221	FINSPFRDVY	8	1256.62	5.34427	0.01805	30	2.61101	0.052113	32.6376	0.651412
NTD_Preparations1-3	212	221	FINSPFRDVY	8	1256.62	5.33598	0.011294	100	3.10536	0.098433	38.817	1.23041
NTD_Preparations1-3	212	221	FINSPFRDVY	8	1256.62	5.33783	0.005939	1000	4.1391	0.157093	51.7387	1.96366
NTD_Preparations1-3	212	221	FINSPFRDVY	8	1256.62	5.3321	0.010977	10000	4.41135	0.183516	55.1418	2.29395
ARD_Preparations1-3	213	228	INSPFRDVYYRGQTAL	14	1898.96	5.02973	0.007267	0	0	0	0	0
ARD_Preparations1-3	213	228	INSPFRDVYYRGQTAL	14	1898.96	5.05251	0.024416	10	3.94991	0.12893	28.2136	0.920929
ARD_Preparations1-3	213	228	INSPFRDVYYRGQTAL	14	1898.96	5.04137	0.022601	30	4.52152	0.142559	32.2966	1.01828
ARD_Preparations1-3	213	228	INSPFRDVYYRGQTAL	14	1898.96	5.03824	0.015817	100	5.68959	0.27277	40.6399	1.94836
ARD_Preparations1-3	213	228	INSPFRDVYYRGQTAL	14	1898.96	5.03365	0.005683	1000	7.9799	0.246692	56.9993	1.76209
ARD_Preparations1-3	213	228	INSPFRDVYYRGQTAL	14	1898.96	5.03368	0.004711	10000	9.20516	0.099714	65.7511	0.712243
NTD_Preparations1-3	213	228	INSPFRDVYYRGQTAL	14	1898.96	5.03641	0.00944	0	0	0	0	0
NTD_Preparations1-3	213	228	INSPFRDVYYRGQTAL	14	1898.96	5.06366	0.033289	10	3.54379	0.125992	25.3128	0.899943
NTD_Preparations1-3	213	228	INSPFRDVYYRGQTAL	14	1898.96	5.0443	0.014118	30	4.07734	0.095737	29.1238	0.683836
NTD_Preparations1-3	213	228	INSPFRDVYYRGQTAL	14	1898.96	5.03701	0.009312	100	5.49702	0.139381	39.2644	0.995579
NTD_Preparations1-3	213	228	INSPFRDVYYRGQTAL	14	1898.96	5.03758	0.006393	1000	7.93371	0.118733	56.6694	0.848093
NTD_Preparations1-3	213	228	INSPFRDVYYRGQTAL	14	1898.96	5.03327	0.007243	10000	9.3046	0.103152	66.4614	0.7368
ARD_Preparations1-3	222	228	YRGQTAL	6	807.423	4.16496	0.015127	0	0	0	0	0
ARD_Preparations1-3	222	228	YRGQTAL	6	807.423	4.19619	0.032954	10	0.827813	0.032567	13.7969	0.542783
ARD_Preparations1-3	222	228	YRGQTAL	6	807.423	4.18054	0.032978	30	0.897438	0.029024	14.9573	0.483733
ARD_Preparations1-3	222	228	YRGQTAL	6	807.423	4.18427	0.016363	100	1.1665	0.034995	19.4416	0.58325
ARD_Preparations1-3	222	228	YRGQTAL	6	807.423	4.18222	0.005912	1000	2.27324	0.065125	37.8873	1.08542
ARD_Preparations1-3	222	228	YRGQTAL	6	807.423	4.17808	0.009005	10000	2.92973	0.07646	48.8288	1.27433
NTD_Preparations1-3	222	228	YRGQTAL	6	807.423	4.16862	0.020392	0	0	0	0	0
NTD_Preparations1-3	222	228	YRGQTAL	6	807.423	4.20434	0.039509	10	0.815569	0.019998	13.5928	0.3333
NTD_Preparations1-3	222	228	YRGQTAL	6	807.423	4.18919	0.015961	30	0.879652	0.02374	14.6609	0.395667
NTD_Preparations1-3	222	228	YRGQTAL	6	807.423	4.1806	0.013121	100	1.1045	0.035584	18.4083	0.593067
NTD_Preparations1-3	222	228	YRGQTAL	6	807.423	4.18569	0.009615	1000	2.13409	0.087827	35.5681	1.46378
NTD_Preparations1-3	222	228	YRGQTAL	6	807.423	4.1751	0.008612	10000	2.86226	0.143696	47.7044	2.39493
ARD_Preparations1-3	229	233	HIAIE	4	581.317	4.12454	0.014708	0	0	0	0	0
ARD_Preparations1-3	229	233	HIAIE	4	581.317	4.15701	0.031868	10	0.038417	0.010872	0.960425	0.2718
ARD_Preparations1-3	229	233	HIAIE	4	581.317	4.14217	0.032368	30	0.045114	0.011754	1.12785	0.29385
ARD_Preparations1-3	229	233	HIAIE	4	581.317	4.14525	0.014062	100	0.041382	0.014191	1.03455	0.354775
ARD_Preparations1-3	229	233	HIAIE	4	581.317	4.14494	0.005954	1000	0.06278	0.025796	1.5695	0.6449
ARD_Preparations1-3	229	233	HIAIE	4	581.317	4.14211	0.010091	10000	0.103107	0.01823	2.57768	0.45575
NTD_Preparations1-3	229	233	HIAIE	4	581.317	4.13002	0.01961	0	0	0	0	0
NTD_Preparations1-3	229	233	HIAIE	4	581.317	4.16664	0.038719	10	0.050404	0.009791	1.2601	0.244775
NTD_Preparations1-3	229	233	HIAIE	4	581.317	4.15111	0.016348	30	0.048721	0.011444	1.21802	0.2861
NTD_Preparations1-3	229	233	HIAIE	4	581.317	4.14209	0.013501	100	0.04504	0.011367	1.126	0.284175
NTD_Preparations1-3	229	233	HIAIE	4	581.317	4.14822	0.01016	1000	0.068046	0.025658	1.70115	0.64145
NTD_Preparations1-3	229	233	HIAIE	4	581.317	4.13777	0.009117	10000	0.13642	0.034015	3.4105	0.850375
ARD_Preparations1-3	229	242	HIAIERRCKHYVEL	13	1765.94	4.34808	0.162082	0	0	0	0	0
ARD_Preparations1-3	229	242	HIAIERRCKHYVEL	13	1765.94	4.34036	0.063614	10	0.899397	0.121563	6.91844	0.9351
ARD_Preparations1-3	229	242	HIAIERRCKHYVEL	13	1765.94	4.36645	0.107851	30	0.90544	0.116429	6.96492	0.895608
ARD_Preparations1-3	229	242	HIAIERRCKHYVEL	13	1765.94	4.29368	0.013111	100	0.951769	0.123269	7.3213	0.948223
ARD_Preparations1-3	229	242	HIAIERRCKHYVEL	13	1765.94	4.3536	0.072113	1000	1.31163	0.11482	10.0894	0.883231
ARD_Preparations1-3	229	242	HIAIERRCKHYVEL	13	1765.94	4.31304	0.063265	10000	2.78412	0.138521	21.4163	1.06555
NTD_Preparations1-3	229	242	HIAIERRCKHYVEL	13	1765.94	4.32738	0.111054	0	0	0	0	0
NTD_Preparations1-3	229	242	HIAIERRCKHYVEL	13	1765.94	4.41836	0.067999	10	0.730623	0.136013	5.62018	1.04625
NTD_Preparations1-3	229	242	HIAIERRCKHYVEL	13	1765.94	4.36785	0.098726	30	0.782652	0.130886	6.0204	1.00682
NTD_Preparations1-3	229	242	HIAIERRCKHYVEL	13	1765.94	4.30494	0.037101	100	0.783596	0.131466	6.02766	1.01128
NTD_Preparations1-3	229	242	HIAIERRCKHYVEL	13	1765.94	4.32746	0.062737	1000	1.0849	0.137666	8.34538	1.05897
NTD_Preparations1-3	229	242	HIAIERRCKHYVEL	13	1765.94	4.32899	0.056903	10000	2.38418	0.183243	18.3399	1.40956
ARD_Preparations1-3	231	243	AIERRCKHYVELL	12	1628.88	4.69981	0.073792	0	0	0	0	0
ARD_Preparations1-3	231	243	AIERRCKHYVELL	12	1628.88	4.74974	0.027057	10	1.51563	0.050716	12.6303	0.422633
ARD_Preparations1-3	231	243	AIERRCKHYVELL	12	1628.88	4.74415	0.022711	30	1.67061	0.063383	13.9217	0.528192
ARD_Preparations1-3	231	243	AIERRCKHYVELL	12	1628.88	4.73965	0.012424	100	1.93834	0.060143	16.1528	0.501192
ARD_Preparations1-3	231	243	AIERRCKHYVELL	12	1628.88	4.73743	0.003997	1000	3.77893	0.120116	31.491	1.00097
ARD_Preparations1-3	231	243	AIERRCKHYVELL	12	1628.88	4.73321	0.004914	10000	6.30613	0.178059	52.5511	1.48382
NTD_Preparations1-3	231	243	AIERRCKHYVELL	12	1628.88	4.69402	0.105534	0	0	0	0	0
NTD_Preparations1-3	231	243	AIERRCKHYVELL	12	1628.88	4.75455	0.031111	10	1.41238	0.069246	11.7698	0.57705
NTD_Preparations1-3	231	243	AIERRCKHYVELL	12	1628.88	4.74513	0.011832	30	1.61288	0.049657	13.4407	0.413808
NTD_Preparations1-3	231	243	AIERRCKHYVELL	12	1628.88	4.73794	0.007442	100	1.84525	0.086301	15.3771	0.719175
NTD_Preparations1-3	231	243	AIERRCKHYVELL	12	1628.88	4.74031	0.005599	1000	3.34592	0.081443	27.8827	0.678692
NTD_Preparations1-3	231	243	AIERRCKHYVELL	12	1628.88	4.7336	0.00493	10000	5.96826	0.103477	49.7355	0.862308
ARD_Preparations1-3	243	258	LVEKGADVHAQARGRF	15	1752.94	3.78765	0.015393	0	0	0	0	0
ARD_Preparations1-3	243	258	LVEKGADVHAQARGRF	15	1752.94	3.82152	0.033391	10	5.11503	0.119209	34.1002	0.794727
ARD_Preparations1-3	243	258	LVEKGADVHAQARGRF	15	1752.94	3.80419	0.03633	30	5.86827	0.073189	39.1218	0.487927
ARD_Preparations1-3	243	258	LVEKGADVHAQARGRF	15	1752.94	3.8077	0.014217	100	6.70137	0.070106	44.6758	0.467373
ARD_Preparations1-3	243	258	LVEKGADVHAQARGRF	15	1752.94	3.80343	0.006503	1000	7.94505	0.1121	52.967	0.747333
ARD_Preparations1-3	243	258	LVEKGADVHAQARGRF	15	1752.94	3.80063	0.011184	10000	8.27395	0.132539	55.1597	0.883593
NTD_Preparations1-3	243	258	LVEKGADVHAQARGRF	15	1752.94	3.79723	0.017379	0	0	0	0	0
NTD_Preparations1-3	243	258	LVEKGADVHAQARGRF	15	1752.94	3.83426	0.038233	10	5.20968	0.129452	34.7312	0.863013
NTD_Preparations1-3	243	258	LVEKGADVHAQARGRF	15	1752.94	3.81608	0.015809	30	5.93208	0.06215	39.5472	0.414333
NTD_Preparations1-3	243	258	LVEKGADVHAQARGRF	15	1752.94	3.81101	0.01596	100	6.5817	0.075743	43.878	0.504953
NTD_Preparations1-3	243	258	LVEKGADVHAQARGRF	15	1752.94	3.81527	0.011891	1000	7.79665	0.115759	51.9777	0.771727
NTD_Preparations1-3	243	258	LVEKGADVHAQARGRF	15	1752.94	3.80614	0.013183	10000	8.24646	0.153806	54.9764	1.02537
ARD_Preparations1-3	243	267	LVEKGADVHAQARGRFFQPKDEGGY	23	2774.39	4.19296	0.014178	0	0	0	0	0
ARD_Preparations1-3	243	267	LVEKGADVHAQARGRFFQPKDEGGY	23	2774.39	4.21878	0.030561	10	9.2972	0.238348	40.4226	1.0363
ARD_Preparations1-3	243	267	LVEKGADVHAQARGRFFQPKDEGGY	23	2774.39	4.20409	0.032253	30	9.92993	0.195735	43.1736	0.851022
ARD_Preparations1-3	243	267	LVEKGADVHAQARGRFFQPKDEGGY	23	2774.39	4.20634	0.016189	100	10.5524	0.198441	45.8799	0.862787
ARD_Preparations1-3	243	267	LVEKGADVHAQARGRFFQPKDEGGY	23	2774.39	4.20544	0.006305	1000	11.711	0.203523	50.9173	0.884883
ARD_Preparations1-3	243	267	LVEKGADVHAQARGRFFQPKDEGGY	23	2774.39	4.20124	0.009355	10000	11.9874	0.21009	52.1192	0.913435
NTD_Preparations1-3	243	267	LVEKGADVHAQARGRFFQPKDEGGY	23	2774.39	4.19397	0.015524	0	0	0	0	0
NTD_Preparations1-3	243	267	LVEKGADVHAQARGRFFQPKDEGGY	23	2774.39	4.22436	0.03634	10	9.1888	0.144323	39.9513	0.627491
NTD_Preparations1-3	243	267	LVEKGADVHAQARGRFFQPKDEGGY	23	2774.39	4.21075	0.015408	30	9.88565	0.149513	42.9811	0.650057
NTD_Preparations1-3	243	267	LVEKGADVHAQARGRFFQPKDEGGY	23	2774.39	4.20367	0.012317	100	10.5086	0.108521	45.6898	0.47183
NTD_Preparations1-3	243	267	LVEKGADVHAQARGRFFQPKDEGGY	23	2774.39	4.20852	0.00908	1000	11.5721	0.152662	50.3133	0.663748
NTD_Preparations1-3	243	267	LVEKGADVHAQARGRFFQPKDEGGY	23	2774.39	4.19922	0.00972	10000	12.0422	0.142432	52.3574	0.61927
ARD_Preparations1-3	243	268	LVEKGADVHAQARGRFFQPKDEGGYF	24	2921.46	4.60811	0.007249	0	0	0	0	0
ARD_Preparations1-3	243	268	LVEKGADVHAQARGRFFQPKDEGGYF	24	2921.46	4.6284	0.02931	10	9.86703	0.244813	41.1126	1.02005
ARD_Preparations1-3	243	268	LVEKGADVHAQARGRFFQPKDEGGYF	24	2921.46	4.6175	0.023988	30	10.5302	0.201799	43.8756	0.840829
ARD_Preparations1-3	243	268	LVEKGADVHAQARGRFFQPKDEGGYF	24	2921.46	4.61612	0.013648	100	11.1545	0.197181	46.4771	0.821587
ARD_Preparations1-3	243	268	LVEKGADVHAQARGRFFQPKDEGGYF	24	2921.46	4.6134	0.004571	1000	12.3292	0.185297	51.3716	0.772071
ARD_Preparations1-3	243	268	LVEKGADVHAQARGRFFQPKDEGGYF	24	2921.46	4.61249	0.005157	10000	12.6283	0.249689	52.618	1.04037
NTD_Preparations1-3	243	268	LVEKGADVHAQARGRFFQPKDEGGYF	24	2921.46	4.60938	0.00999	0	0	0	0	0
NTD_Preparations1-3	243	268	LVEKGADVHAQARGRFFQPKDEGGYF	24	2921.46	4.63324	0.035617	10	9.89608	0.091308	41.2337	0.38045
NTD_Preparations1-3	243	268	LVEKGADVHAQARGRFFQPKDEGGYF	24	2921.46	4.61702	0.012074	30	10.597	0.119363	44.154	0.497346
NTD_Preparations1-3	243	268	LVEKGADVHAQARGRFFQPKDEGGYF	24	2921.46	4.61089	0.009036	100	11.2257	0.151224	46.7736	0.6301
NTD_Preparations1-3	243	268	LVEKGADVHAQARGRFFQPKDEGGYF	24	2921.46	4.61587	0.006465	1000	12.257	0.176177	51.0708	0.734071
NTD_Preparations1-3	243	268	LVEKGADVHAQARGRFFQPKDEGGYF	24	2921.46	4.61137	0.005752	10000	12.7783	0.164137	53.243	0.683904
ARD_Preparations1-3	244	267	VEKGADVHAQARGRFFQPKDEGGY	22	2661.3	4.15574	0.014699	0	0	0	0	0
ARD_Preparations1-3	244	267	VEKGADVHAQARGRFFQPKDEGGY	22	2661.3	4.18236	0.031651	10	9.58506	0.219462	43.5684	0.997555
ARD_Preparations1-3	244	267	VEKGADVHAQARGRFFQPKDEGGY	22	2661.3	4.16635	0.031649	30	10.1903	0.187008	46.3193	0.850036
ARD_Preparations1-3	244	267	VEKGADVHAQARGRFFQPKDEGGY	22	2661.3	4.1698	0.01621	100	10.8409	0.174134	49.2769	0.791518
ARD_Preparations1-3	244	267	VEKGADVHAQARGRFFQPKDEGGY	22	2661.3	4.16782	0.005996	1000	11.7784	0.168196	53.5381	0.764527
ARD_Preparations1-3	244	267	VEKGADVHAQARGRFFQPKDEGGY	22	2661.3	4.16568	0.00966	10000	11.7059	0.219226	53.2086	0.996482
NTD_Preparations1-3	244	267	VEKGADVHAQARGRFFQPKDEGGY	22	2661.3	4.15906	0.017465	0	0	0	0	0
NTD_Preparations1-3	244	267	VEKGADVHAQARGRFFQPKDEGGY	22	2661.3	4.1871	0.03573	10	9.47727	0.126231	43.0785	0.573777
NTD_Preparations1-3	244	267	VEKGADVHAQARGRFFQPKDEGGY	22	2661.3	4.17372	0.014359	30	10.2122	0.096819	46.4189	0.440086
NTD_Preparations1-3	244	267	VEKGADVHAQARGRFFQPKDEGGY	22	2661.3	4.16657	0.012778	100	10.7825	0.108172	49.0114	0.491691
NTD_Preparations1-3	244	267	VEKGADVHAQARGRFFQPKDEGGY	22	2661.3	4.1725	0.010019	1000	11.5693	0.20587	52.5875	0.935773
NTD_Preparations1-3	244	267	VEKGADVHAQARGRFFQPKDEGGY	22	2661.3	4.16448	0.009919	10000	11.7219	0.149716	53.2815	0.680527
ARD_Preparations1-3	244	268	VEKGADVHAQARGRFFQPKDEGGYF	23	2808.37	4.58568	0.00819	0	0	0	0	0
ARD_Preparations1-3	244	268	VEKGADVHAQARGRFFQPKDEGGYF	23	2808.37	4.6055	0.026626	10	10.2493	0.244434	44.5623	1.06276
ARD_Preparations1-3	244	268	VEKGADVHAQARGRFFQPKDEGGYF	23	2808.37	4.59631	0.024852	30	10.9254	0.164287	47.5016	0.714291
ARD_Preparations1-3	244	268	VEKGADVHAQARGRFFQPKDEGGYF	23	2808.37	4.59547	0.013312	100	11.5346	0.153127	50.1503	0.66577
ARD_Preparations1-3	244	268	VEKGADVHAQARGRFFQPKDEGGYF	23	2808.37	4.59364	0.005054	1000	12.4421	0.158353	54.0959	0.688491
ARD_Preparations1-3	244	268	VEKGADVHAQARGRFFQPKDEGGYF	23	2808.37	4.59479	0.006464	10000	12.3762	0.164697	53.8097	0.716074
NTD_Preparations1-3	244	268	VEKGADVHAQARGRFFQPKDEGGYF	23	2808.37	4.59195	0.010724	0	0	0	0	0
NTD_Preparations1-3	244	268	VEKGADVHAQARGRFFQPKDEGGYF	23	2808.37	4.61686	0.035161	10	10.1005	0.154126	43.9151	0.670113
NTD_Preparations1-3	244	268	VEKGADVHAQARGRFFQPKDEGGYF	23	2808.37	4.60275	0.012861	30	10.8065	0.134773	46.9846	0.58597
NTD_Preparations1-3	244	268	VEKGADVHAQARGRFFQPKDEGGYF	23	2808.37	4.59616	0.009816	100	11.3153	0.174934	49.1971	0.760583
NTD_Preparations1-3	244	268	VEKGADVHAQARGRFFQPKDEGGYF	23	2808.37	4.60045	0.007411	1000	12.2165	0.154237	53.1154	0.670596
NTD_Preparations1-3	244	268	VEKGADVHAQARGRFFQPKDEGGYF	23	2808.37	4.59566	0.007169	10000	12.3485	0.190781	53.689	0.829483
ARD_Preparations1-3	258	267	FFQPKDEGGY	8	1186.53	4.96726	0.004934	0	0	0	0	0
ARD_Preparations1-3	258	267	FFQPKDEGGY	8	1186.53	4.99197	0.025347	10	4.10276	0.065272	51.2845	0.8159
ARD_Preparations1-3	258	267	FFQPKDEGGY	8	1186.53	4.98327	0.024373	30	4.13535	0.059122	51.6918	0.739025
ARD_Preparations1-3	258	267	FFQPKDEGGY	8	1186.53	4.97781	0.015351	100	4.00231	0.062359	50.0288	0.779487
ARD_Preparations1-3	258	267	FFQPKDEGGY	8	1186.53	4.97713	0.005583	1000	4.08252	0.039643	51.0315	0.495537
ARD_Preparations1-3	258	267	FFQPKDEGGY	8	1186.53	4.97714	0.005933	10000	4.06802	0.076721	50.8503	0.959012
NTD_Preparations1-3	258	267	FFQPKDEGGY	8	1186.53	4.96901	0.010223	0	0	0	0	0
NTD_Preparations1-3	258	267	FFQPKDEGGY	8	1186.53	4.99969	0.033395	10	4.12637	0.075741	51.5797	0.946763
NTD_Preparations1-3	258	267	FFQPKDEGGY	8	1186.53	4.98444	0.013747	30	4.15841	0.052438	51.9801	0.655475
NTD_Preparations1-3	258	267	FFQPKDEGGY	8	1186.53	4.97801	0.008331	100	4.08074	0.064016	51.0093	0.8002
NTD_Preparations1-3	258	267	FFQPKDEGGY	8	1186.53	4.98131	0.005977	1000	4.06884	0.061232	50.8606	0.7654
NTD_Preparations1-3	258	267	FFQPKDEGGY	8	1186.53	4.97787	0.00714	10000	4.02828	0.063118	50.3535	0.788975
ARD_Preparations1-3	262	273	KDEGGYFYFGEL	11	1423.63	5.66548	0.005158	0	0	0	0	0
ARD_Preparations1-3	262	273	KDEGGYFYFGEL	11	1423.63	5.68546	0.021092	10	2.31594	0.061537	21.054	0.559427
ARD_Preparations1-3	262	273	KDEGGYFYFGEL	11	1423.63	5.68607	0.02198	30	2.56342	0.066161	23.3038	0.601464
ARD_Preparations1-3	262	273	KDEGGYFYFGEL	11	1423.63	5.67748	0.015101	100	3.08639	0.038772	28.0581	0.352473
ARD_Preparations1-3	262	273	KDEGGYFYFGEL	11	1423.63	5.6735	0.006515	1000	4.88667	0.082911	44.4243	0.753736
ARD_Preparations1-3	262	273	KDEGGYFYFGEL	11	1423.63	5.67386	0.005254	10000	5.47597	0.054746	49.7816	0.497691
NTD_Preparations1-3	262	273	KDEGGYFYFGEL	11	1423.63	5.6633	0.007277	0	0	0	0	0
NTD_Preparations1-3	262	273	KDEGGYFYFGEL	11	1423.63	5.69007	0.027964	10	2.39039	0.064335	21.7308	0.584864
NTD_Preparations1-3	262	273	KDEGGYFYFGEL	11	1423.63	5.67963	0.012804	30	2.57938	0.035905	23.4489	0.326409
NTD_Preparations1-3	262	273	KDEGGYFYFGEL	11	1423.63	5.67513	0.00905	100	3.20585	0.071644	29.1441	0.651309
NTD_Preparations1-3	262	273	KDEGGYFYFGEL	11	1423.63	5.67641	0.006459	1000	4.87263	0.110563	44.2966	1.00512
NTD_Preparations1-3	262	273	KDEGGYFYFGEL	11	1423.63	5.67467	0.010267	10000	5.53523	0.162539	50.3202	1.47763
ARD_Preparations1-3	268	273	FYFGEL	5	774.358	6.09808	0.007461	0	0	0	0	0
ARD_Preparations1-3	268	273	FYFGEL	5	774.358	6.11831	0.018343	10	0.766681	0.025662	15.3336	0.51324
ARD_Preparations1-3	268	273	FYFGEL	5	774.358	6.12264	0.02296	30	0.906386	0.027291	18.1277	0.54582
ARD_Preparations1-3	268	273	FYFGEL	5	774.358	6.11096	0.015587	100	1.18836	0.02896	23.7672	0.5792
ARD_Preparations1-3	268	273	FYFGEL	5	774.358	6.10755	0.008619	1000	2.1003	0.045298	42.006	0.90596
ARD_Preparations1-3	268	273	FYFGEL	5	774.358	6.11031	0.007031	10000	2.48063	0.037887	49.6127	0.75774
NTD_Preparations1-3	268	273	FYFGEL	5	774.358	6.09722	0.006699	0	0	0	0	0
NTD_Preparations1-3	268	273	FYFGEL	5	774.358	6.12395	0.023991	10	0.735336	0.022913	14.7067	0.45826
NTD_Preparations1-3	268	273	FYFGEL	5	774.358	6.11549	0.012041	30	0.878282	0.022789	17.5656	0.45578
NTD_Preparations1-3	268	273	FYFGEL	5	774.358	6.11203	0.00952	100	1.09606	0.016048	21.9212	0.32096
NTD_Preparations1-3	268	273	FYFGEL	5	774.358	6.11176	0.006548	1000	1.99105	0.032694	39.821	0.65388
NTD_Preparations1-3	268	273	FYFGEL	5	774.358	6.11342	0.011987	10000	2.48405	0.030551	49.681	0.61102
ARD_Preparations1-3	270	277	FGELPLSL	6	874.48	5.97161	0.007173	0	0	0	0	0
ARD_Preparations1-3	270	277	FGELPLSL	6	874.48	5.99147	0.025388	10	0.10617	0.01837	1.7695	0.306167
ARD_Preparations1-3	270	277	FGELPLSL	6	874.48	5.99753	0.029686	30	0.117837	0.015361	1.96395	0.256017
ARD_Preparations1-3	270	277	FGELPLSL	6	874.48	5.98324	0.018419	100	0.210697	0.021563	3.51162	0.359383
ARD_Preparations1-3	270	277	FGELPLSL	6	874.48	5.97897	0.010751	1000	0.676454	0.039146	11.2742	0.652433
ARD_Preparations1-3	270	277	FGELPLSL	6	874.48	5.98	0.008728	10000	1.30155	0.037484	21.6926	0.624733
NTD_Preparations1-3	270	277	FGELPLSL	6	874.48	5.97129	0.006578	0	0	0	0	0
NTD_Preparations1-3	270	277	FGELPLSL	6	874.48	5.99664	0.032496	10	0.096982	0.017576	1.61637	0.292933
NTD_Preparations1-3	270	277	FGELPLSL	6	874.48	5.9899	0.01601	30	0.117668	0.021391	1.96113	0.356517
NTD_Preparations1-3	270	277	FGELPLSL	6	874.48	5.98448	0.011808	100	0.191993	0.019194	3.19988	0.3199
NTD_Preparations1-3	270	277	FGELPLSL	6	874.48	5.98537	0.009935	1000	0.645225	0.052177	10.7538	0.869617
NTD_Preparations1-3	270	277	FGELPLSL	6	874.48	5.98374	0.014555	10000	1.16848	0.066585	19.4748	1.10975
ARD_Preparations1-3	273	277	LPLSL	3	541.347	6.42404	0.015085	0	0	0	0	0
ARD_Preparations1-3	273	277	LPLSL	3	541.347	6.44033	0.013985	10	0.315272	0.03438	10.5091	1.146
ARD_Preparations1-3	273	277	LPLSL	3	541.347	6.45247	0.025619	30	0.360829	0.03882	12.0276	1.294
ARD_Preparations1-3	273	277	LPLSL	3	541.347	6.43616	0.0156	100	0.480952	0.037096	16.0317	1.23653
ARD_Preparations1-3	273	277	LPLSL	3	541.347	6.43092	0.011106	1000	0.880878	0.043846	29.3626	1.46153
ARD_Preparations1-3	273	277	LPLSL	3	541.347	6.43552	0.010015	10000	1.06776	0.034613	35.5919	1.15377
NTD_Preparations1-3	273	277	LPLSL	3	541.347	6.42122	0.013491	0	0	0	0	0
NTD_Preparations1-3	273	277	LPLSL	3	541.347	6.44432	0.018815	10	0.285639	0.01987	9.5213	0.662333
NTD_Preparations1-3	273	277	LPLSL	3	541.347	6.44113	0.011467	30	0.339965	0.019829	11.3322	0.660967
NTD_Preparations1-3	273	277	LPLSL	3	541.347	6.43892	0.013711	100	0.440943	0.019251	14.6981	0.6417
NTD_Preparations1-3	273	277	LPLSL	3	541.347	6.43813	0.009476	1000	0.823915	0.026815	27.4638	0.893833
NTD_Preparations1-3	273	277	LPLSL	3	541.347	6.4429	0.016925	10000	0.98273	0.034759	32.7577	1.15863
ARD_Preparations1-3	278	289	AACTNQPHIVHY	10	1352.63	4.13035	0.016471	0	0	0	0	0
ARD_Preparations1-3	278	289	AACTNQPHIVHY	10	1352.63	4.16416	0.033885	10	1.20983	0.040735	12.0983	0.40735
ARD_Preparations1-3	278	289	AACTNQPHIVHY	10	1352.63	4.14719	0.032667	30	1.24782	0.053865	12.4782	0.53865
ARD_Preparations1-3	278	289	AACTNQPHIVHY	10	1352.63	4.15048	0.014333	100	1.43623	0.046259	14.3623	0.46259
ARD_Preparations1-3	278	289	AACTNQPHIVHY	10	1352.63	4.14966	0.005596	1000	2.29389	0.072627	22.9389	0.72627
ARD_Preparations1-3	278	289	AACTNQPHIVHY	10	1352.63	4.14619	0.008809	10000	2.69149	0.065312	26.9149	0.65312
NTD_Preparations1-3	278	289	AACTNQPHIVHY	10	1352.63	4.13703	0.019591	0	0	0	0	0
NTD_Preparations1-3	278	289	AACTNQPHIVHY	10	1352.63	4.16927	0.038439	10	1.15429	0.034101	11.5428	0.34101
NTD_Preparations1-3	278	289	AACTNQPHIVHY	10	1352.63	4.15527	0.016712	30	1.21362	0.049007	12.1362	0.49007
NTD_Preparations1-3	278	289	AACTNQPHIVHY	10	1352.63	4.14861	0.012125	100	1.36388	0.031632	13.6388	0.31632
NTD_Preparations1-3	278	289	AACTNQPHIVHY	10	1352.63	4.15326	0.009423	1000	2.15372	0.044228	21.5372	0.44228
NTD_Preparations1-3	278	289	AACTNQPHIVHY	10	1352.63	4.14323	0.009241	10000	2.51939	0.067421	25.1939	0.67421
ARD_Preparations1-3	278	300	AACTNQPHIVHYLTENGHKQADL	21	2559.23	4.39201	0.012477	0	0	0	0	0
ARD_Preparations1-3	278	300	AACTNQPHIVHYLTENGHKQADL	21	2559.23	4.41995	0.030682	10	3.20372	0.225149	15.2558	1.07214
ARD_Preparations1-3	278	300	AACTNQPHIVHYLTENGHKQADL	21	2559.23	4.40719	0.030565	30	3.3914	0.190955	16.1495	0.90931
ARD_Preparations1-3	278	300	AACTNQPHIVHYLTENGHKQADL	21	2559.23	4.40836	0.015998	100	3.68346	0.225921	17.5403	1.07581
ARD_Preparations1-3	278	300	AACTNQPHIVHYLTENGHKQADL	21	2559.23	4.40349	0.004738	1000	4.96035	0.240982	23.6207	1.14753
ARD_Preparations1-3	278	300	AACTNQPHIVHYLTENGHKQADL	21	2559.23	4.40064	0.00804	10000	6.38767	0.257409	30.4175	1.22576
NTD_Preparations1-3	278	300	AACTNQPHIVHYLTENGHKQADL	21	2559.23	4.39189	0.016896	0	0	0	0	0
NTD_Preparations1-3	278	300	AACTNQPHIVHYLTENGHKQADL	21	2559.23	4.41889	0.036221	10	3.13969	0.20318	14.9509	0.967524
NTD_Preparations1-3	278	300	AACTNQPHIVHYLTENGHKQADL	21	2559.23	4.40679	0.015011	30	3.30986	0.196481	15.7612	0.935624
NTD_Preparations1-3	278	300	AACTNQPHIVHYLTENGHKQADL	21	2559.23	4.39905	0.011277	100	3.56879	0.154813	16.9943	0.737205
NTD_Preparations1-3	278	300	AACTNQPHIVHYLTENGHKQADL	21	2559.23	4.40152	0.008908	1000	4.78541	0.270058	22.7877	1.28599
NTD_Preparations1-3	278	300	AACTNQPHIVHYLTENGHKQADL	21	2559.23	4.39257	0.007198	10000	6.60023	0.220359	31.4296	1.04933
ARD_Preparations1-3	279	289	ACTNQPHIVHY	9	1281.59	4.12609	0.016093	0	0	0	0	0
ARD_Preparations1-3	279	289	ACTNQPHIVHY	9	1281.59	4.15733	0.032905	10	1.25657	0.057436	13.9619	0.638178
ARD_Preparations1-3	279	289	ACTNQPHIVHY	9	1281.59	4.14061	0.032987	30	1.32093	0.063077	14.677	0.700856
ARD_Preparations1-3	279	289	ACTNQPHIVHY	9	1281.59	4.14354	0.014304	100	1.48245	0.069714	16.4716	0.7746
ARD_Preparations1-3	279	289	ACTNQPHIVHY	9	1281.59	4.14291	0.005979	1000	2.40053	0.071584	26.6726	0.795378
ARD_Preparations1-3	279	289	ACTNQPHIVHY	9	1281.59	4.14062	0.009952	10000	2.76842	0.058458	30.7602	0.649533
NTD_Preparations1-3	279	289	ACTNQPHIVHY	9	1281.59	4.12885	0.018701	0	0	0	0	0
NTD_Preparations1-3	279	289	ACTNQPHIVHY	9	1281.59	4.16391	0.038354	10	1.19288	0.15647	13.2542	1.73856
NTD_Preparations1-3	279	289	ACTNQPHIVHY	9	1281.59	4.14848	0.017438	30	1.21029	0.157951	13.4476	1.75501
NTD_Preparations1-3	279	289	ACTNQPHIVHY	9	1281.59	4.14191	0.012219	100	1.36072	0.22322	15.1191	2.48022
NTD_Preparations1-3	279	289	ACTNQPHIVHY	9	1281.59	4.14822	0.008995	1000	2.27055	0.218929	25.2283	2.43254
NTD_Preparations1-3	279	289	ACTNQPHIVHY	9	1281.59	4.1376	0.008831	10000	2.62239	0.296658	29.1376	3.2962
ARD_Preparations1-3	279	300	ACTNQPHIVHYLTENGHKQADL	20	2488.19	4.38726	0.012298	0	0	0	0	0
ARD_Preparations1-3	279	300	ACTNQPHIVHYLTENGHKQADL	20	2488.19	4.4159	0.030712	10	3.40808	0.116651	17.0404	0.583255
ARD_Preparations1-3	279	300	ACTNQPHIVHYLTENGHKQADL	20	2488.19	4.40145	0.031188	30	3.5589	0.083056	17.7945	0.41528
ARD_Preparations1-3	279	300	ACTNQPHIVHYLTENGHKQADL	20	2488.19	4.40162	0.015196	100	3.88097	0.089219	19.4049	0.446095
ARD_Preparations1-3	279	300	ACTNQPHIVHYLTENGHKQADL	20	2488.19	4.39856	0.005682	1000	5.05028	0.111342	25.2514	0.55671
ARD_Preparations1-3	279	300	ACTNQPHIVHYLTENGHKQADL	20	2488.19	4.39457	0.008203	10000	6.37823	0.168984	31.8912	0.84492
NTD_Preparations1-3	279	300	ACTNQPHIVHYLTENGHKQADL	20	2488.19	4.38467	0.017446	0	0	0	0	0
NTD_Preparations1-3	279	300	ACTNQPHIVHYLTENGHKQADL	20	2488.19	4.41421	0.035558	10	3.23612	0.09093	16.1806	0.45465
NTD_Preparations1-3	279	300	ACTNQPHIVHYLTENGHKQADL	20	2488.19	4.39984	0.014618	30	3.42965	0.09617	17.1483	0.48085
NTD_Preparations1-3	279	300	ACTNQPHIVHYLTENGHKQADL	20	2488.19	4.39217	0.010794	100	3.73048	0.105558	18.6524	0.52779
NTD_Preparations1-3	279	300	ACTNQPHIVHYLTENGHKQADL	20	2488.19	4.3949	0.008272	1000	4.80654	0.121975	24.0327	0.609875
NTD_Preparations1-3	279	300	ACTNQPHIVHYLTENGHKQADL	20	2488.19	4.3889	0.008251	10000	6.2343	0.308119	31.1715	1.54059
ARD_Preparations1-3	280	289	CTNQPHIVHY	8	1210.55	4.12112	0.016632	0	0	0	0	0
ARD_Preparations1-3	280	289	CTNQPHIVHY	8	1210.55	4.15259	0.033131	10	1.17501	0.049535	14.6876	0.619188
ARD_Preparations1-3	280	289	CTNQPHIVHY	8	1210.55	4.13698	0.033783	30	1.2276	0.054112	15.345	0.6764
ARD_Preparations1-3	280	289	CTNQPHIVHY	8	1210.55	4.13972	0.014628	100	1.41422	0.046329	17.6777	0.579113
ARD_Preparations1-3	280	289	CTNQPHIVHY	8	1210.55	4.13779	0.005711	1000	2.21857	0.076949	27.7321	0.961863
ARD_Preparations1-3	280	289	CTNQPHIVHY	8	1210.55	4.1363	0.010875	10000	2.54413	0.064042	31.8016	0.800525
NTD_Preparations1-3	280	289	CTNQPHIVHY	8	1210.55	4.12697	0.019544	0	0	0	0	0
NTD_Preparations1-3	280	289	CTNQPHIVHY	8	1210.55	4.1591	0.037902	10	1.16692	0.03641	14.5865	0.455125
NTD_Preparations1-3	280	289	CTNQPHIVHY	8	1210.55	4.14562	0.017288	30	1.21809	0.033333	15.2261	0.416663
NTD_Preparations1-3	280	289	CTNQPHIVHY	8	1210.55	4.13851	0.011911	100	1.3626	0.033427	17.0326	0.417837
NTD_Preparations1-3	280	289	CTNQPHIVHY	8	1210.55	4.1437	0.009479	1000	2.11417	0.051642	26.4271	0.645525
NTD_Preparations1-3	280	289	CTNQPHIVHY	8	1210.55	4.13377	0.009885	10000	2.42947	0.069032	30.3684	0.8629
ARD_Preparations1-3	280	300	CTNQPHIVHYLTENGHKQADL	19	2417.15	4.38743	0.012262	0	0	0	0	0
ARD_Preparations1-3	280	300	CTNQPHIVHYLTENGHKQADL	19	2417.15	4.41503	0.030695	10	3.29427	0.111394	17.3382	0.586284
ARD_Preparations1-3	280	300	CTNQPHIVHYLTENGHKQADL	19	2417.15	4.4021	0.030572	30	3.43892	0.092061	18.0996	0.484532
ARD_Preparations1-3	280	300	CTNQPHIVHYLTENGHKQADL	19	2417.15	4.40212	0.015396	100	3.73832	0.121357	19.6753	0.638721
ARD_Preparations1-3	280	300	CTNQPHIVHYLTENGHKQADL	19	2417.15	4.39894	0.004742	1000	4.89951	0.158087	25.7869	0.832037
ARD_Preparations1-3	280	300	CTNQPHIVHYLTENGHKQADL	19	2417.15	4.39594	0.008103	10000	6.18367	0.170093	32.5456	0.895226
NTD_Preparations1-3	280	300	CTNQPHIVHYLTENGHKQADL	19	2417.15	4.38388	0.017205	0	0	0	0	0
NTD_Preparations1-3	280	300	CTNQPHIVHYLTENGHKQADL	19	2417.15	4.4133	0.033259	10	3.16553	0.067337	16.6607	0.354405
NTD_Preparations1-3	280	300	CTNQPHIVHYLTENGHKQADL	19	2417.15	4.4035	0.013133	30	3.34865	0.052285	17.6245	0.275184
NTD_Preparations1-3	280	300	CTNQPHIVHYLTENGHKQADL	19	2417.15	4.39544	0.012081	100	3.59603	0.088858	18.9265	0.467674
NTD_Preparations1-3	280	300	CTNQPHIVHYLTENGHKQADL	19	2417.15	4.39741	0.008028	1000	4.678	0.17815	24.621	0.937632
NTD_Preparations1-3	280	300	CTNQPHIVHYLTENGHKQADL	19	2417.15	4.38708	0.008148	10000	6.49099	0.094599	34.1631	0.497889
ARD_Preparations1-3	281	286	TNQPHI	4	708.355	5.61223	0.005955	0	0	0	0	0
ARD_Preparations1-3	281	286	TNQPHI	4	708.355	5.63495	0.021964	10	0.048586	0.070355	1.21465	1.75887
ARD_Preparations1-3	281	286	TNQPHI	4	708.355	5.63274	0.022389	30	0.072475	0.079898	1.81187	1.99745
ARD_Preparations1-3	281	286	TNQPHI	4	708.355	5.62423	0.015478	100	0.204765	0.028861	5.11913	0.721525
ARD_Preparations1-3	281	286	TNQPHI	4	708.355	5.62071	0.006272	1000	0.961787	0.072293	24.0447	1.80732
ARD_Preparations1-3	281	286	TNQPHI	4	708.355	5.62279	0.006089	10000	1.87517	0.047386	46.8792	1.18465
NTD_Preparations1-3	281	286	TNQPHI	4	708.355	5.61152	0.007163	0	0	0	0	0
NTD_Preparations1-3	281	286	TNQPHI	4	708.355	5.63925	0.028913	10	0.068195	0.052724	1.70488	1.3181
NTD_Preparations1-3	281	286	TNQPHI	4	708.355	5.62653	0.012809	30	0.10969	0.029379	2.74225	0.734475
NTD_Preparations1-3	281	286	TNQPHI	4	708.355	5.62529	0.01028	100	0.221261	0.030058	5.53153	0.75145
NTD_Preparations1-3	281	286	TNQPHI	4	708.355	5.62358	0.006373	1000	0.94659	0.100458	23.6648	2.51145
NTD_Preparations1-3	281	286	TNQPHI	4	708.355	5.62804	0.008028	10000	1.82452	0.073604	45.613	1.8401
ARD_Preparations1-3	290	299	LTENGHKQAD	9	1111.53	3.75473	0.016469	0	0	0	0	0
ARD_Preparations1-3	290	299	LTENGHKQAD	9	1111.53	3.79001	0.036272	10	2.14694	0.091963	23.8549	1.02181
ARD_Preparations1-3	290	299	LTENGHKQAD	9	1111.53	3.77216	0.036106	30	2.25021	0.073476	25.0023	0.8164
ARD_Preparations1-3	290	299	LTENGHKQAD	9	1111.53	3.77599	0.012772	100	2.38084	0.072782	26.4538	0.808689
ARD_Preparations1-3	290	299	LTENGHKQAD	9	1111.53	3.77508	0.008996	1000	2.74554	0.093718	30.506	1.04131
ARD_Preparations1-3	290	299	LTENGHKQAD	9	1111.53	3.77037	0.011516	10000	3.55235	0.101955	39.4705	1.13283
NTD_Preparations1-3	290	299	LTENGHKQAD	9	1111.53	3.76416	0.02063	0	0	0	0	0
NTD_Preparations1-3	290	299	LTENGHKQAD	9	1111.53	3.80188	0.042099	10	2.06066	0.046971	22.8962	0.5219
NTD_Preparations1-3	290	299	LTENGHKQAD	9	1111.53	3.78513	0.017521	30	2.17645	0.052596	24.1827	0.5844
NTD_Preparations1-3	290	299	LTENGHKQAD	9	1111.53	3.77542	0.019206	100	2.26547	0.063226	25.1719	0.702511
NTD_Preparations1-3	290	299	LTENGHKQAD	9	1111.53	3.7837	0.011756	1000	2.624	0.134316	29.1556	1.4924
NTD_Preparations1-3	290	299	LTENGHKQAD	9	1111.53	3.76904	0.012578	10000	3.5855	0.130299	39.8389	1.44777
ARD_Preparations1-3	290	300	LTENGHKQADL	10	1224.61	3.75454	0.017369	0	0	0	0	0
ARD_Preparations1-3	290	300	LTENGHKQADL	10	1224.61	3.79147	0.037044	10	2.24038	0.094214	22.4038	0.94214
ARD_Preparations1-3	290	300	LTENGHKQADL	10	1224.61	3.77292	0.037142	30	2.35616	0.070766	23.5616	0.70766
ARD_Preparations1-3	290	300	LTENGHKQADL	10	1224.61	3.7758	0.014466	100	2.50886	0.077653	25.0886	0.77653
ARD_Preparations1-3	290	300	LTENGHKQADL	10	1224.61	3.77536	0.009742	1000	2.89662	0.104361	28.9662	1.04361
ARD_Preparations1-3	290	300	LTENGHKQADL	10	1224.61	3.76886	0.011718	10000	3.57166	0.111637	35.7166	1.11637
NTD_Preparations1-3	290	300	LTENGHKQADL	10	1224.61	3.76346	0.021491	0	0	0	0	0
NTD_Preparations1-3	290	300	LTENGHKQADL	10	1224.61	3.79893	0.042086	10	2.16184	0.050132	21.6184	0.50132
NTD_Preparations1-3	290	300	LTENGHKQADL	10	1224.61	3.78377	0.018027	30	2.29963	0.056516	22.9963	0.56516
NTD_Preparations1-3	290	300	LTENGHKQADL	10	1224.61	3.77298	0.018739	100	2.39927	0.070331	23.9927	0.70331
NTD_Preparations1-3	290	300	LTENGHKQADL	10	1224.61	3.78018	0.01259	1000	2.71635	0.076402	27.1635	0.76402
NTD_Preparations1-3	290	300	LTENGHKQADL	10	1224.61	3.76673	0.012658	10000	3.54521	0.257914	35.4521	2.57914
ARD_Preparations1-3	292	302	ENGHKQADLRR	10	1322.68	3.76024	0.012714	0	0	0	0	0
ARD_Preparations1-3	292	302	ENGHKQADLRR	10	1322.68	3.80817	0.028991	10	0.560134	0.020958	5.60134	0.20958
ARD_Preparations1-3	292	302	ENGHKQADLRR	10	1322.68	3.79276	0.03103	30	0.72208	0.025767	7.2208	0.25767
ARD_Preparations1-3	292	302	ENGHKQADLRR	10	1322.68	3.79558	0.013581	100	1.04965	0.024461	10.4965	0.24461
ARD_Preparations1-3	292	302	ENGHKQADLRR	10	1322.68	3.79827	0.009168	1000	1.50337	0.052007	15.0337	0.52007
ARD_Preparations1-3	292	302	ENGHKQADLRR	10	1322.68	3.79886	0.011749	10000	2.24455	0.055558	22.4455	0.55558
NTD_Preparations1-3	292	302	ENGHKQADLRR	10	1322.68	3.77944	0.013663	0	0	0	0	0
NTD_Preparations1-3	292	302	ENGHKQADLRR	10	1322.68	3.82524	0.034519	10	0.530826	0.028493	5.30826	0.28493
NTD_Preparations1-3	292	302	ENGHKQADLRR	10	1322.68	3.81113	0.013439	30	0.704393	0.021461	7.04393	0.21461
NTD_Preparations1-3	292	302	ENGHKQADLRR	10	1322.68	3.80266	0.017653	100	0.998168	0.04126	9.98168	0.4126
NTD_Preparations1-3	292	302	ENGHKQADLRR	10	1322.68	3.8133	0.014962	1000	1.40888	0.060905	14.0888	0.60905
NTD_Preparations1-3	292	302	ENGHKQADLRR	10	1322.68	3.80936	0.013144	10000	2.17383	0.140973	21.7383	1.40973
ARD_Preparations1-3	293	301	NGHKQADLR	8	1037.54	6.15154	0.008584	0	0	0	0	0
ARD_Preparations1-3	293	301	NGHKQADLR	8	1037.54	6.17209	0.016847	10	0.171635	0.021147	2.14544	0.264338
ARD_Preparations1-3	293	301	NGHKQADLR	8	1037.54	6.17597	0.023244	30	0.226801	0.02189	2.83501	0.273625
ARD_Preparations1-3	293	301	NGHKQADLR	8	1037.54	6.16376	0.014344	100	0.465344	0.0227	5.8168	0.28375
ARD_Preparations1-3	293	301	NGHKQADLR	8	1037.54	6.1604	0.008579	1000	1.37994	0.043769	17.2493	0.547113
ARD_Preparations1-3	293	301	NGHKQADLR	8	1037.54	6.16332	0.007285	10000	2.00115	0.039972	25.0144	0.49965
NTD_Preparations1-3	293	301	NGHKQADLR	8	1037.54	6.15038	0.006551	0	0	0	0	0
NTD_Preparations1-3	293	301	NGHKQADLR	8	1037.54	6.17789	0.02286	10	0.131929	0.018062	1.64911	0.225775
NTD_Preparations1-3	293	301	NGHKQADLR	8	1037.54	6.16889	0.011702	30	0.192688	0.017977	2.4086	0.224713
NTD_Preparations1-3	293	301	NGHKQADLR	8	1037.54	6.16593	0.009688	100	0.386911	0.012632	4.83639	0.1579
NTD_Preparations1-3	293	301	NGHKQADLR	8	1037.54	6.16528	0.006961	1000	1.30209	0.057098	16.2761	0.713725
NTD_Preparations1-3	293	301	NGHKQADLR	8	1037.54	6.16698	0.012282	10000	1.82952	0.064071	22.869	0.800888
ARD_Preparations1-3	296	311	KQADLRRQDSRGNTVL	15	1856	5.10426	0.005807	0	0	0	0	0
ARD_Preparations1-3	296	311	KQADLRRQDSRGNTVL	15	1856	5.12596	0.022101	10	2.15046	0.060924	14.3364	0.40616
ARD_Preparations1-3	296	311	KQADLRRQDSRGNTVL	15	1856	5.11889	0.022757	30	2.42321	0.049158	16.1547	0.32772
ARD_Preparations1-3	296	311	KQADLRRQDSRGNTVL	15	1856	5.11286	0.015066	100	2.82475	0.075707	18.8317	0.504713
ARD_Preparations1-3	296	311	KQADLRRQDSRGNTVL	15	1856	5.10708	0.006314	1000	4.93302	0.160351	32.8868	1.06901
ARD_Preparations1-3	296	311	KQADLRRQDSRGNTVL	15	1856	5.10887	0.00561	10000	7.90419	0.067294	52.6946	0.448627
NTD_Preparations1-3	296	311	KQADLRRQDSRGNTVL	15	1856	5.10879	0.008107	0	0	0	0	0
NTD_Preparations1-3	296	311	KQADLRRQDSRGNTVL	15	1856	5.13467	0.029525	10	2.01612	0.068451	13.4408	0.45634
NTD_Preparations1-3	296	311	KQADLRRQDSRGNTVL	15	1856	5.12043	0.013288	30	2.26991	0.057332	15.1328	0.382213
NTD_Preparations1-3	296	311	KQADLRRQDSRGNTVL	15	1856	5.11521	0.00772	100	2.69242	0.050066	17.9494	0.333773
NTD_Preparations1-3	296	311	KQADLRRQDSRGNTVL	15	1856	5.11733	0.006338	1000	4.56329	0.122001	30.4219	0.81334
NTD_Preparations1-3	296	311	KQADLRRQDSRGNTVL	15	1856	5.11331	0.006521	10000	7.37269	0.09418	49.1513	0.627867
ARD_Preparations1-3	300	311	LRRQDSRGNTVL	11	1413.78	3.84603	0.012958	0	0	0	0	0
ARD_Preparations1-3	300	311	LRRQDSRGNTVL	11	1413.78	3.88278	0.032156	10	0.768055	0.057328	6.98232	0.521164
ARD_Preparations1-3	300	311	LRRQDSRGNTVL	11	1413.78	3.86531	0.033329	30	0.974267	0.075654	8.85697	0.687764
ARD_Preparations1-3	300	311	LRRQDSRGNTVL	11	1413.78	3.87032	0.013834	100	1.32922	0.063206	12.0839	0.5746
ARD_Preparations1-3	300	311	LRRQDSRGNTVL	11	1413.78	3.87145	0.007234	1000	1.89641	0.117086	17.2401	1.06442
ARD_Preparations1-3	300	311	LRRQDSRGNTVL	11	1413.78	3.87047	0.011186	10000	2.88923	0.09852	26.2658	0.895636
NTD_Preparations1-3	300	311	LRRQDSRGNTVL	11	1413.78	3.85617	0.016385	0	0	0	0	0
NTD_Preparations1-3	300	311	LRRQDSRGNTVL	11	1413.78	3.89667	0.034762	10	0.748853	0.066279	6.80775	0.602536
NTD_Preparations1-3	300	311	LRRQDSRGNTVL	11	1413.78	3.88207	0.013436	30	0.898519	0.0621	8.16835	0.564545
NTD_Preparations1-3	300	311	LRRQDSRGNTVL	11	1413.78	3.8753	0.013568	100	1.2793	0.069076	11.63	0.627964
NTD_Preparations1-3	300	311	LRRQDSRGNTVL	11	1413.78	3.88064	0.011194	1000	1.8232	0.116145	16.5745	1.05586
NTD_Preparations1-3	300	311	LRRQDSRGNTVL	11	1413.78	3.87599	0.011209	10000	2.60004	0.092838	23.6367	0.843982
ARD_Preparations1-3	301	311	RRQDSRGNTVL	10	1300.7	3.75936	0.01216	0	0	0	0	0
ARD_Preparations1-3	301	311	RRQDSRGNTVL	10	1300.7	3.80387	0.031555	10	0.521394	0.023288	5.21394	0.23288
ARD_Preparations1-3	301	311	RRQDSRGNTVL	10	1300.7	3.78755	0.033775	30	0.665695	0.020207	6.65695	0.20207
ARD_Preparations1-3	301	311	RRQDSRGNTVL	10	1300.7	3.79076	0.014334	100	0.95077	0.024017	9.5077	0.24017
ARD_Preparations1-3	301	311	RRQDSRGNTVL	10	1300.7	3.79338	0.007726	1000	1.40107	0.055392	14.0107	0.55392
ARD_Preparations1-3	301	311	RRQDSRGNTVL	10	1300.7	3.79429	0.010802	10000	2.14187	0.06686	21.4187	0.6686
NTD_Preparations1-3	301	311	RRQDSRGNTVL	10	1300.7	3.77752	0.016082	0	0	0	0	0
NTD_Preparations1-3	301	311	RRQDSRGNTVL	10	1300.7	3.82395	0.035259	10	0.462024	0.052269	4.62024	0.52269
NTD_Preparations1-3	301	311	RRQDSRGNTVL	10	1300.7	3.80883	0.013294	30	0.612628	0.035069	6.12628	0.35069
NTD_Preparations1-3	301	311	RRQDSRGNTVL	10	1300.7	3.80085	0.016398	100	0.864153	0.047054	8.64153	0.47054
NTD_Preparations1-3	301	311	RRQDSRGNTVL	10	1300.7	3.80962	0.013277	1000	1.29925	0.059689	12.9925	0.59689
NTD_Preparations1-3	301	311	RRQDSRGNTVL	10	1300.7	3.80133	0.012668	10000	2.02323	0.092867	20.2323	0.92867
ARD_Preparations1-3	312	316	HALVA	4	509.296	3.94205	0.016409	0	0	0	0	0
ARD_Preparations1-3	312	316	HALVA	4	509.296	3.97847	0.041043	10	0.028696	0.050033	0.7174	1.25083
ARD_Preparations1-3	312	316	HALVA	4	509.296	3.95824	0.035189	30	0.015591	0.042866	0.389775	1.07165
ARD_Preparations1-3	312	316	HALVA	4	509.296	3.95768	0.01315	100	0.020207	0.044589	0.505175	1.11472
ARD_Preparations1-3	312	316	HALVA	4	509.296	3.95909	0.007377	1000	0.093199	0.038146	2.32998	0.95365
ARD_Preparations1-3	312	316	HALVA	4	509.296	3.95649	0.008577	10000	0.182625	0.048551	4.56562	1.21377
NTD_Preparations1-3	312	316	HALVA	4	509.296	3.95006	0.02069	0	0	0	0	0
NTD_Preparations1-3	312	316	HALVA	4	509.296	3.98668	0.045464	10	0.008463	0.028571	0.211575	0.714275
NTD_Preparations1-3	312	316	HALVA	4	509.296	3.96545	0.014083	30	0.007098	0.032204	0.17745	0.8051
NTD_Preparations1-3	312	316	HALVA	4	509.296	3.9578	0.013926	100	0.010215	0.03028	0.255375	0.757
NTD_Preparations1-3	312	316	HALVA	4	509.296	3.96382	0.011156	1000	0.074928	0.051997	1.8732	1.29992
NTD_Preparations1-3	312	316	HALVA	4	509.296	3.95411	0.011035	10000	0.199113	0.079432	4.97783	1.9858
ARD_Preparations1-3	317	327	IADNTRENTKF	10	1307.65	3.9844	0.016229	0	0	0	0	0
ARD_Preparations1-3	317	327	IADNTRENTKF	10	1307.65	4.0177	0.039242	10	4.90196	0.160206	49.0196	1.60206
ARD_Preparations1-3	317	327	IADNTRENTKF	10	1307.65	3.99684	0.041762	30	5.02124	0.122097	50.2124	1.22097
ARD_Preparations1-3	317	327	IADNTRENTKF	10	1307.65	4.00101	0.022285	100	5.10928	0.096799	51.0927	0.96799
ARD_Preparations1-3	317	327	IADNTRENTKF	10	1307.65	4.00048	0.009663	1000	5.07532	0.165715	50.7532	1.65715
ARD_Preparations1-3	317	327	IADNTRENTKF	10	1307.65	3.99582	0.013073	10000	4.96353	0.191432	49.6353	1.91432
NTD_Preparations1-3	317	327	IADNTRENTKF	10	1307.65	3.98979	0.024561	0	0	0	0	0
NTD_Preparations1-3	317	327	IADNTRENTKF	10	1307.65	4.02233	0.045015	10	4.70424	0.077866	47.0424	0.77866
NTD_Preparations1-3	317	327	IADNTRENTKF	10	1307.65	4.00543	0.024525	30	4.8689	0.088006	48.689	0.88006
NTD_Preparations1-3	317	327	IADNTRENTKF	10	1307.65	3.99678	0.015534	100	5.04288	0.210845	50.4288	2.10845
NTD_Preparations1-3	317	327	IADNTRENTKF	10	1307.65	4.00489	0.013383	1000	5.11133	0.22828	51.1133	2.2828
NTD_Preparations1-3	317	327	IADNTRENTKF	10	1307.65	3.98847	0.012334	10000	5.01901	0.274063	50.1901	2.74063
ARD_Preparations1-3	318	327	ADNTRENTKF	9	1194.56	3.98231	0.015423	0	0	0	0	0
ARD_Preparations1-3	318	327	ADNTRENTKF	9	1194.56	4.01431	0.038925	10	4.83976	0.114394	53.7751	1.27104
ARD_Preparations1-3	318	327	ADNTRENTKF	9	1194.56	3.9946	0.040739	30	4.95859	0.095743	55.0955	1.06381
ARD_Preparations1-3	318	327	ADNTRENTKF	9	1194.56	3.99807	0.021897	100	4.97221	0.111546	55.2467	1.2394
ARD_Preparations1-3	318	327	ADNTRENTKF	9	1194.56	3.99698	0.009753	1000	5.0164	0.136745	55.7377	1.51939
ARD_Preparations1-3	318	327	ADNTRENTKF	9	1194.56	3.99622	0.013663	10000	4.84752	0.118654	53.8614	1.31838
NTD_Preparations1-3	318	327	ADNTRENTKF	9	1194.56	3.9892	0.02454	0	0	0	0	0
NTD_Preparations1-3	318	327	ADNTRENTKF	9	1194.56	4.02235	0.045588	10	4.68602	0.076569	52.0669	0.850767
NTD_Preparations1-3	318	327	ADNTRENTKF	9	1194.56	4.00465	0.025196	30	4.83952	0.076006	53.7725	0.844511
NTD_Preparations1-3	318	327	ADNTRENTKF	9	1194.56	3.99485	0.015676	100	4.95318	0.124624	55.0353	1.38471
NTD_Preparations1-3	318	327	ADNTRENTKF	9	1194.56	4.0039	0.013169	1000	4.97152	0.253087	55.2391	2.81208
NTD_Preparations1-3	318	327	ADNTRENTKF	9	1194.56	3.98827	0.012584	10000	5.00312	0.170165	55.5903	1.89072
ARD_Preparations1-3	319	327	DNTRENTKF	8	1123.53	3.9821	0.015835	0	0	0	0	0
ARD_Preparations1-3	319	327	DNTRENTKF	8	1123.53	4.01265	0.038475	10	4.82367	0.111636	60.2958	1.39545
ARD_Preparations1-3	319	327	DNTRENTKF	8	1123.53	3.99268	0.039608	30	4.95121	0.080954	61.8901	1.01192
ARD_Preparations1-3	319	327	DNTRENTKF	8	1123.53	3.99756	0.022321	100	4.93993	0.096308	61.7491	1.20385
ARD_Preparations1-3	319	327	DNTRENTKF	8	1123.53	3.99669	0.009628	1000	4.9702	0.103236	62.1275	1.29045
ARD_Preparations1-3	319	327	DNTRENTKF	8	1123.53	3.99469	0.013338	10000	4.81871	0.134982	60.2339	1.68727
NTD_Preparations1-3	319	327	DNTRENTKF	8	1123.53	3.9876	0.023373	0	0	0	0	0
NTD_Preparations1-3	319	327	DNTRENTKF	8	1123.53	4.01941	0.044754	10	4.65044	0.050432	58.1305	0.6304
NTD_Preparations1-3	319	327	DNTRENTKF	8	1123.53	4.00278	0.023926	30	4.83321	0.073425	60.4151	0.917813
NTD_Preparations1-3	319	327	DNTRENTKF	8	1123.53	3.99431	0.015124	100	4.79633	0.077523	59.9541	0.969037
NTD_Preparations1-3	319	327	DNTRENTKF	8	1123.53	4.00338	0.013544	1000	4.8896	0.109665	61.12	1.37081
NTD_Preparations1-3	319	327	DNTRENTKF	8	1123.53	3.98751	0.012425	10000	4.90085	0.105093	61.2607	1.31366
ARD_Preparations1-3	319	336	DNTRENTKFVTKMYDLLL	17	2200.12	5.03219	0.006238	0	0	0	0	0
ARD_Preparations1-3	319	336	DNTRENTKFVTKMYDLLL	17	2200.12	5.05497	0.025301	10	3.84316	0.169028	22.6068	0.994282
ARD_Preparations1-3	319	336	DNTRENTKFVTKMYDLLL	17	2200.12	5.04806	0.023438	30	4.40086	0.179473	25.8874	1.05572
ARD_Preparations1-3	319	336	DNTRENTKFVTKMYDLLL	17	2200.12	5.04213	0.015804	100	5.89727	0.224795	34.6898	1.32232
ARD_Preparations1-3	319	336	DNTRENTKFVTKMYDLLL	17	2200.12	5.03795	0.005987	1000	8.4637	0.098522	49.7865	0.579541
ARD_Preparations1-3	319	336	DNTRENTKFVTKMYDLLL	17	2200.12	5.03999	0.005939	10000	9.73668	0.088092	57.2746	0.518188
NTD_Preparations1-3	319	336	DNTRENTKFVTKMYDLLL	17	2200.12	5.03754	0.011206	0	0	0	0	0
NTD_Preparations1-3	319	336	DNTRENTKFVTKMYDLLL	17	2200.12	5.0655	0.03157	10	3.36115	0.191364	19.7715	1.12567
NTD_Preparations1-3	319	336	DNTRENTKFVTKMYDLLL	17	2200.12	5.0487	0.013541	30	4.01052	0.144873	23.5913	0.852194
NTD_Preparations1-3	319	336	DNTRENTKFVTKMYDLLL	17	2200.12	5.04296	0.007028	100	5.7076	0.131069	33.5741	0.770994
NTD_Preparations1-3	319	336	DNTRENTKFVTKMYDLLL	17	2200.12	5.04455	0.005766	1000	8.36423	0.10632	49.2014	0.625412
NTD_Preparations1-3	319	336	DNTRENTKFVTKMYDLLL	17	2200.12	5.04299	0.007153	10000	9.76745	0.097842	57.4556	0.575541
ARD_Preparations1-3	328	331	VTKM	3	477.262	3.28304	0.029761	0	0	0	0	0
ARD_Preparations1-3	328	331	VTKM	3	477.262	3.31051	0.031019	10	0.052801	0.037723	1.76003	1.25743
ARD_Preparations1-3	328	331	VTKM	3	477.262	3.28687	0.0387	30	0.080567	0.035101	2.68557	1.17003
ARD_Preparations1-3	328	331	VTKM	3	477.262	3.29846	0.007507	100	0.218667	0.034198	7.2889	1.13993
ARD_Preparations1-3	328	331	VTKM	3	477.262	3.29973	0.013206	1000	0.641466	0.033869	21.3822	1.12897
ARD_Preparations1-3	328	331	VTKM	3	477.262	3.2894	0.02061	10000	0.732652	0.033517	24.4217	1.11723
NTD_Preparations1-3	328	331	VTKM	3	477.262	3.28928	0.032869	0	0	0	0	0
NTD_Preparations1-3	328	331	VTKM	3	477.262	3.31553	0.037616	10	0.065686	0.041863	2.18953	1.39543
NTD_Preparations1-3	328	331	VTKM	3	477.262	3.29787	0.013057	30	0.086991	0.040582	2.8997	1.35273
NTD_Preparations1-3	328	331	VTKM	3	477.262	3.2942	0.022916	100	0.201776	0.041992	6.72587	1.39973
NTD_Preparations1-3	328	331	VTKM	3	477.262	3.29983	0.015146	1000	0.653257	0.037373	21.7752	1.24577
NTD_Preparations1-3	328	331	VTKM	3	477.262	3.28012	0.021235	10000	0.743326	0.03933	24.7775	1.311
ARD_Preparations1-3	332	335	YDLL	3	522.268	5.60524	0.004366	0	0	0	0	0
ARD_Preparations1-3	332	335	YDLL	3	522.268	5.62766	0.022565	10	-0.012856	0.041196	-0.428533	1.3732
ARD_Preparations1-3	332	335	YDLL	3	522.268	5.62507	0.023129	30	-0.012722	0.036095	-0.424067	1.20317
ARD_Preparations1-3	332	335	YDLL	3	522.268	5.61709	0.015743	100	-0.009112	0.047637	-0.303733	1.5879
ARD_Preparations1-3	332	335	YDLL	3	522.268	5.61362	0.00647	1000	0.034997	0.04509	1.16657	1.503
ARD_Preparations1-3	332	335	YDLL	3	522.268	5.61534	0.005664	10000	0.087326	0.042282	2.91087	1.4094
NTD_Preparations1-3	332	335	YDLL	3	522.268	5.60496	0.006324	0	0	0	0	0
NTD_Preparations1-3	332	335	YDLL	3	522.268	5.63126	0.028138	10	-0.012547	0.020512	-0.418233	0.683733
NTD_Preparations1-3	332	335	YDLL	3	522.268	5.62086	0.012819	30	-0.002967	0.022598	-0.0989	0.753267
NTD_Preparations1-3	332	335	YDLL	3	522.268	5.61697	0.008283	100	-0.00571	0.020891	-0.190333	0.696367
NTD_Preparations1-3	332	335	YDLL	3	522.268	5.61819	0.005799	1000	0.052927	0.039634	1.76423	1.32113
NTD_Preparations1-3	332	335	YDLL	3	522.268	5.61599	0.00888	10000	0.103975	0.040775	3.46583	1.35917
ARD_Preparations1-3	332	336	YDLLL	4	635.353	5.98828	0.006297	0	0	0	0	0
ARD_Preparations1-3	332	336	YDLLL	4	635.353	6.01955	0.023621	10	-0.009303	0.049469	-0.232575	1.23673
ARD_Preparations1-3	332	336	YDLLL	4	635.353	6.02354	0.025863	30	-0.026377	0.054405	-0.659425	1.36013
ARD_Preparations1-3	332	336	YDLLL	4	635.353	6.01114	0.019506	100	-0.021821	0.049408	-0.545525	1.2352
ARD_Preparations1-3	332	336	YDLLL	4	635.353	6.00602	0.008046	1000	0.026842	0.066888	0.67105	1.6722
ARD_Preparations1-3	332	336	YDLLL	4	635.353	6.00685	0.006418	10000	0.112575	0.059891	2.81438	1.49727
NTD_Preparations1-3	332	336	YDLLL	4	635.353	5.98844	0.005758	0	0	0	0	0
NTD_Preparations1-3	332	336	YDLLL	4	635.353	6.02214	0.027943	10	-0.007215	0.029986	-0.180375	0.74965
NTD_Preparations1-3	332	336	YDLLL	4	635.353	6.01645	0.016732	30	-0.012196	0.030614	-0.3049	0.76535
NTD_Preparations1-3	332	336	YDLLL	4	635.353	6.00954	0.011413	100	-0.016317	0.030872	-0.407925	0.7718
NTD_Preparations1-3	332	336	YDLLL	4	635.353	6.00982	0.008004	1000	0.033399	0.063007	0.834975	1.57517
NTD_Preparations1-3	332	336	YDLLL	4	635.353	6.00932	0.014329	10000	0.157384	0.075856	3.9346	1.8964
ARD_Preparations1-3	336	341	LIKCAK	5	674.414	3.98871	0.014225	0	0	0	0	0
ARD_Preparations1-3	336	341	LIKCAK	5	674.414	4.0281	0.034115	10	0.193005	0.026216	3.8601	0.52432
ARD_Preparations1-3	336	341	LIKCAK	5	674.414	4.00952	0.040435	30	0.31235	0.028711	6.247	0.57422
ARD_Preparations1-3	336	341	LIKCAK	5	674.414	4.01496	0.020159	100	0.691301	0.024726	13.826	0.49452
ARD_Preparations1-3	336	341	LIKCAK	5	674.414	4.01531	0.008705	1000	1.88145	0.03105	37.629	0.621
ARD_Preparations1-3	336	341	LIKCAK	5	674.414	4.00993	0.013313	10000	2.22895	0.036583	44.579	0.73166
NTD_Preparations1-3	336	341	LIKCAK	5	674.414	3.9973	0.020565	0	0	0	0	0
NTD_Preparations1-3	336	341	LIKCAK	5	674.414	4.03886	0.039952	10	0.198372	0.019101	3.96744	0.38202
NTD_Preparations1-3	336	341	LIKCAK	5	674.414	4.02246	0.022111	30	0.295905	0.022827	5.9181	0.45654
NTD_Preparations1-3	336	341	LIKCAK	5	674.414	4.01151	0.016185	100	0.661579	0.028798	13.2316	0.57596
NTD_Preparations1-3	336	341	LIKCAK	5	674.414	4.0192	0.015807	1000	1.7918	0.041646	35.8361	0.83292
NTD_Preparations1-3	336	341	LIKCAK	5	674.414	4.00546	0.014352	10000	2.15706	0.114184	43.1412	2.28368
ARD_Preparations1-3	336	342	LIKCAKL	6	787.499	4.27978	0.011794	0	0	0	0	0
ARD_Preparations1-3	336	342	LIKCAKL	6	787.499	4.3131	0.030838	10	0.191513	0.022011	3.19188	0.36685
ARD_Preparations1-3	336	342	LIKCAKL	6	787.499	4.29925	0.030597	30	0.323451	0.026742	5.39085	0.4457
ARD_Preparations1-3	336	342	LIKCAKL	6	787.499	4.30123	0.015247	100	0.71875	0.028886	11.9792	0.481433
ARD_Preparations1-3	336	342	LIKCAKL	6	787.499	4.30002	0.005235	1000	2.09336	0.026345	34.8893	0.439083
ARD_Preparations1-3	336	342	LIKCAKL	6	787.499	4.29647	0.008205	10000	2.88672	0.034133	48.112	0.568883
NTD_Preparations1-3	336	342	LIKCAKL	6	787.499	4.28254	0.017004	0	0	0	0	0
NTD_Preparations1-3	336	342	LIKCAKL	6	787.499	4.31689	0.035866	10	0.195336	0.034702	3.2556	0.578367
NTD_Preparations1-3	336	342	LIKCAKL	6	787.499	4.30506	0.014393	30	0.291449	0.034693	4.85748	0.578217
NTD_Preparations1-3	336	342	LIKCAKL	6	787.499	4.29769	0.011816	100	0.702216	0.033983	11.7036	0.566383
NTD_Preparations1-3	336	342	LIKCAKL	6	787.499	4.30158	0.009224	1000	2.05161	0.032712	34.1935	0.5452
NTD_Preparations1-3	336	342	LIKCAKL	6	787.499	4.29327	0.008018	10000	2.80838	0.089333	46.8063	1.48888
ARD_Preparations1-3	336	348	LIKCAKLFPDTNL	11	1474.82	5.11318	0.006223	0	0	0	0	0
ARD_Preparations1-3	336	348	LIKCAKLFPDTNL	11	1474.82	5.13856	0.023972	10	2.39947	0.072472	21.8134	0.658836
ARD_Preparations1-3	336	348	LIKCAKLFPDTNL	11	1474.82	5.1317	0.022722	30	2.69885	0.067871	24.535	0.617009
ARD_Preparations1-3	336	348	LIKCAKLFPDTNL	11	1474.82	5.12749	0.015396	100	3.24341	0.070307	29.4855	0.639155
ARD_Preparations1-3	336	348	LIKCAKLFPDTNL	11	1474.82	5.12414	0.005296	1000	5.12992	0.079625	46.6356	0.723864
ARD_Preparations1-3	336	348	LIKCAKLFPDTNL	11	1474.82	5.12518	0.00571	10000	6.01919	0.06771	54.72	0.615545
NTD_Preparations1-3	336	348	LIKCAKLFPDTNL	11	1474.82	5.11636	0.008251	0	0	0	0	0
NTD_Preparations1-3	336	348	LIKCAKLFPDTNL	11	1474.82	5.14706	0.030904	10	2.37636	0.036317	21.6032	0.330155
NTD_Preparations1-3	336	348	LIKCAKLFPDTNL	11	1474.82	5.13274	0.014008	30	2.66237	0.075572	24.2033	0.687018
NTD_Preparations1-3	336	348	LIKCAKLFPDTNL	11	1474.82	5.12812	0.008171	100	3.16382	0.051359	28.762	0.4669
NTD_Preparations1-3	336	348	LIKCAKLFPDTNL	11	1474.82	5.12952	0.006236	1000	5.02928	0.148243	45.7207	1.34766
NTD_Preparations1-3	336	348	LIKCAKLFPDTNL	11	1474.82	5.12685	0.006888	10000	5.93109	0.168201	53.919	1.5291
ARD_Preparations1-3	337	348	IKCAKLFPDTNL	10	1361.74	5.00197	0.006996	0	0	0	0	0
ARD_Preparations1-3	337	348	IKCAKLFPDTNL	10	1361.74	5.02839	0.024316	10	2.44104	0.063898	24.4104	0.63898
ARD_Preparations1-3	337	348	IKCAKLFPDTNL	10	1361.74	5.01937	0.024166	30	2.71579	0.056607	27.1579	0.56607
ARD_Preparations1-3	337	348	IKCAKLFPDTNL	10	1361.74	5.01473	0.015827	100	3.2601	0.050482	32.601	0.50482
ARD_Preparations1-3	337	348	IKCAKLFPDTNL	10	1361.74	5.01101	0.005908	1000	5.05461	0.076709	50.5461	0.76709
ARD_Preparations1-3	337	348	IKCAKLFPDTNL	10	1361.74	5.01166	0.005778	10000	5.51177	0.093138	55.1177	0.93138
NTD_Preparations1-3	337	348	IKCAKLFPDTNL	10	1361.74	5.00616	0.011316	0	0	0	0	0
NTD_Preparations1-3	337	348	IKCAKLFPDTNL	10	1361.74	5.03533	0.03219	10	2.40388	0.049797	24.0388	0.49797
NTD_Preparations1-3	337	348	IKCAKLFPDTNL	10	1361.74	5.01992	0.014191	30	2.67292	0.037863	26.7292	0.37863
NTD_Preparations1-3	337	348	IKCAKLFPDTNL	10	1361.74	5.01448	0.008064	100	3.16918	0.056805	31.6918	0.56805
NTD_Preparations1-3	337	348	IKCAKLFPDTNL	10	1361.74	5.01618	0.006075	1000	4.87906	0.085552	48.7905	0.85552
NTD_Preparations1-3	337	348	IKCAKLFPDTNL	10	1361.74	5.01368	0.007137	10000	5.5284	0.154206	55.284	1.54206
ARD_Preparations1-3	340	348	AKLFPDTNL	7	1017.55	5.10232	0.005756	0	0	0	0	0
ARD_Preparations1-3	340	348	AKLFPDTNL	7	1017.55	5.12509	0.024015	10	2.41686	0.057804	34.5266	0.825771
ARD_Preparations1-3	340	348	AKLFPDTNL	7	1017.55	5.11922	0.023009	30	2.5931	0.055116	37.0443	0.787371
ARD_Preparations1-3	340	348	AKLFPDTNL	7	1017.55	5.11433	0.015078	100	2.7846	0.053765	39.78	0.768071
ARD_Preparations1-3	340	348	AKLFPDTNL	7	1017.55	5.11117	0.006336	1000	3.74998	0.061851	53.5711	0.883586
ARD_Preparations1-3	340	348	AKLFPDTNL	7	1017.55	5.11348	0.00576	10000	3.94128	0.066423	56.3039	0.9489
NTD_Preparations1-3	340	348	AKLFPDTNL	7	1017.55	5.10627	0.008918	0	0	0	0	0
NTD_Preparations1-3	340	348	AKLFPDTNL	7	1017.55	5.13578	0.030499	10	2.37175	0.035505	33.8821	0.507214
NTD_Preparations1-3	340	348	AKLFPDTNL	7	1017.55	5.12149	0.013638	30	2.55948	0.038423	36.564	0.5489
NTD_Preparations1-3	340	348	AKLFPDTNL	7	1017.55	5.11611	0.00761	100	2.70831	0.045908	38.6902	0.655829
NTD_Preparations1-3	340	348	AKLFPDTNL	7	1017.55	5.11769	0.005686	1000	3.65153	0.084637	52.1647	1.2091
NTD_Preparations1-3	340	348	AKLFPDTNL	7	1017.55	5.11428	0.00785	10000	3.87317	0.094618	55.3311	1.35169
ARD_Preparations1-3	343	348	FPDTNL	4	705.333	5.00436	0.009446	0	0	0	0	0
ARD_Preparations1-3	343	348	FPDTNL	4	705.333	5.03025	0.026202	10	2.21068	0.072843	55.267	1.82108
ARD_Preparations1-3	343	348	FPDTNL	4	705.333	5.02176	0.02476	30	2.32749	0.068889	58.1872	1.72223
ARD_Preparations1-3	343	348	FPDTNL	4	705.333	5.01686	0.015353	100	2.3445	0.066959	58.6125	1.67398
ARD_Preparations1-3	343	348	FPDTNL	4	705.333	5.01466	0.005127	1000	2.35272	0.072366	58.818	1.80915
ARD_Preparations1-3	343	348	FPDTNL	4	705.333	5.01417	0.006001	10000	2.2702	0.055416	56.755	1.3854
NTD_Preparations1-3	343	348	FPDTNL	4	705.333	5.00578	0.014074	0	0	0	0	0
NTD_Preparations1-3	343	348	FPDTNL	4	705.333	5.03596	0.033456	10	2.224	0.039126	55.5999	0.97815
NTD_Preparations1-3	343	348	FPDTNL	4	705.333	5.02191	0.014055	30	2.35244	0.042537	58.811	1.06343
NTD_Preparations1-3	343	348	FPDTNL	4	705.333	5.01542	0.008216	100	2.34891	0.0476	58.7227	1.19
NTD_Preparations1-3	343	348	FPDTNL	4	705.333	5.01762	0.006449	1000	2.34835	0.103332	58.7088	2.5833
NTD_Preparations1-3	343	348	FPDTNL	4	705.333	5.0134	0.007136	10000	2.31787	0.120386	57.9467	3.00965
ARD_Preparations1-3	347	357	NLEALLNNDGL	10	1184.6	6.42295	0.014203	0	0	0	0	0
ARD_Preparations1-3	347	357	NLEALLNNDGL	10	1184.6	6.4402	0.014566	10	0.756894	0.035323	7.56894	0.35323
ARD_Preparations1-3	347	357	NLEALLNNDGL	10	1184.6	6.45422	0.026519	30	0.908691	0.033658	9.08691	0.33658
ARD_Preparations1-3	347	357	NLEALLNNDGL	10	1184.6	6.43572	0.015058	100	1.17715	0.035388	11.7715	0.35388
ARD_Preparations1-3	347	357	NLEALLNNDGL	10	1184.6	6.4311	0.0118	1000	2.12318	0.061484	21.2318	0.61484
ARD_Preparations1-3	347	357	NLEALLNNDGL	10	1184.6	6.43592	0.010644	10000	2.73372	0.060411	27.3372	0.60411
NTD_Preparations1-3	347	357	NLEALLNNDGL	10	1184.6	6.41967	0.013348	0	0	0	0	0
NTD_Preparations1-3	347	357	NLEALLNNDGL	10	1184.6	6.44382	0.018212	10	0.714914	0.025268	7.14914	0.25268
NTD_Preparations1-3	347	357	NLEALLNNDGL	10	1184.6	6.4425	0.011648	30	0.861539	0.019023	8.61539	0.19023
NTD_Preparations1-3	347	357	NLEALLNNDGL	10	1184.6	6.43935	0.012931	100	1.10146	0.021235	11.0146	0.21235
NTD_Preparations1-3	347	357	NLEALLNNDGL	10	1184.6	6.43732	0.009705	1000	2.01398	0.045363	20.1398	0.45363
NTD_Preparations1-3	347	357	NLEALLNNDGL	10	1184.6	6.4427	0.016747	10000	2.50295	0.063295	25.0295	0.63295
ARD_Preparations1-3	349	362	EALLNNDGLSPLMM	12	1516.73	5.89077	0.005991	0	0	0	0	0
ARD_Preparations1-3	349	362	EALLNNDGLSPLMM	12	1516.73	5.91111	0.019114	10	2.10784	0.050845	17.5654	0.423708
ARD_Preparations1-3	349	362	EALLNNDGLSPLMM	12	1516.73	5.91458	0.020471	30	2.30569	0.039867	19.2141	0.332225
ARD_Preparations1-3	349	362	EALLNNDGLSPLMM	12	1516.73	5.90496	0.014124	100	2.81689	0.040679	23.4741	0.338992
ARD_Preparations1-3	349	362	EALLNNDGLSPLMM	12	1516.73	5.90174	0.006875	1000	4.45003	0.068725	37.0836	0.572708
ARD_Preparations1-3	349	362	EALLNNDGLSPLMM	12	1516.73	5.8997	0.005387	10000	4.99806	0.051482	41.6505	0.429017
NTD_Preparations1-3	349	362	EALLNNDGLSPLMM	12	1516.73	5.88761	0.00803	0	0	0	0	0
NTD_Preparations1-3	349	362	EALLNNDGLSPLMM	12	1516.73	5.91363	0.022566	10	2.06397	0.040344	17.1998	0.3362
NTD_Preparations1-3	349	362	EALLNNDGLSPLMM	12	1516.73	5.90628	0.010778	30	2.26506	0.0354	18.8755	0.295
NTD_Preparations1-3	349	362	EALLNNDGLSPLMM	12	1516.73	5.9041	0.007727	100	2.72959	0.044389	22.7466	0.369908
NTD_Preparations1-3	349	362	EALLNNDGLSPLMM	12	1516.73	5.90533	0.005546	1000	4.2911	0.055269	35.7592	0.460575
NTD_Preparations1-3	349	362	EALLNNDGLSPLMM	12	1516.73	5.90412	0.011157	10000	4.76325	0.071085	39.6938	0.592375
ARD_Preparations1-3	351	361	LLNNDGLSPLM	9	1185.61	5.60806	0.004503	0	0	0	0	0
ARD_Preparations1-3	351	361	LLNNDGLSPLM	9	1185.61	5.62856	0.021664	10	2.22684	0.05104	24.7427	0.567111
ARD_Preparations1-3	351	361	LLNNDGLSPLM	9	1185.61	5.62692	0.022724	30	2.39885	0.036255	26.6539	0.402833
ARD_Preparations1-3	351	361	LLNNDGLSPLM	9	1185.61	5.61871	0.015842	100	2.74556	0.069127	30.5062	0.768078
ARD_Preparations1-3	351	361	LLNNDGLSPLM	9	1185.61	5.6157	0.007239	1000	3.91008	0.070154	43.4454	0.779489
ARD_Preparations1-3	351	361	LLNNDGLSPLM	9	1185.61	5.61607	0.00618	10000	4.12707	0.060585	45.8563	0.673167
NTD_Preparations1-3	351	361	LLNNDGLSPLM	9	1185.61	5.60794	0.006446	0	0	0	0	0
NTD_Preparations1-3	351	361	LLNNDGLSPLM	9	1185.61	5.63312	0.026864	10	2.18929	0.067131	24.3254	0.7459
NTD_Preparations1-3	351	361	LLNNDGLSPLM	9	1185.61	5.62319	0.011077	30	2.35609	0.063674	26.1788	0.707489
NTD_Preparations1-3	351	361	LLNNDGLSPLM	9	1185.61	5.61986	0.007939	100	2.69369	0.058547	29.9299	0.650522
NTD_Preparations1-3	351	361	LLNNDGLSPLM	9	1185.61	5.62005	0.006473	1000	3.76602	0.068541	41.8447	0.761567
NTD_Preparations1-3	351	361	LLNNDGLSPLM	9	1185.61	5.61919	0.012975	10000	3.98579	0.107026	44.2865	1.18918
ARD_Preparations1-3	351	362	LLNNDGLSPLMM	10	1316.65	5.86962	0.006236	0	0	0	0	0
ARD_Preparations1-3	351	362	LLNNDGLSPLMM	10	1316.65	5.89016	0.020039	10	2.26845	0.041201	22.6845	0.41201
ARD_Preparations1-3	351	362	LLNNDGLSPLMM	10	1316.65	5.892	0.022598	30	2.45425	0.051786	24.5425	0.51786
ARD_Preparations1-3	351	362	LLNNDGLSPLMM	10	1316.65	5.88241	0.015021	100	2.79149	0.060594	27.9149	0.60594
ARD_Preparations1-3	351	362	LLNNDGLSPLMM	10	1316.65	5.88045	0.006596	1000	4.03765	0.111122	40.3765	1.11122
ARD_Preparations1-3	351	362	LLNNDGLSPLMM	10	1316.65	5.88026	0.005229	10000	4.35957	0.152861	43.5957	1.52861
NTD_Preparations1-3	351	362	LLNNDGLSPLMM	10	1316.65	5.87315	0.006962	0	0	0	0	0
NTD_Preparations1-3	351	362	LLNNDGLSPLMM	10	1316.65	5.89866	0.026313	10	2.22458	0.12194	22.2458	1.2194
NTD_Preparations1-3	351	362	LLNNDGLSPLMM	10	1316.65	5.89032	0.011866	30	2.36247	0.060634	23.6247	0.60634
NTD_Preparations1-3	351	362	LLNNDGLSPLMM	10	1316.65	5.88708	0.009442	100	2.82516	0.173256	28.2516	1.73256
NTD_Preparations1-3	351	362	LLNNDGLSPLMM	10	1316.65	5.88776	0.006978	1000	3.84693	0.185139	38.4693	1.85139
NTD_Preparations1-3	351	362	LLNNDGLSPLMM	10	1316.65	5.88506	0.010731	10000	4.3592	0.247161	43.592	2.47161
ARD_Preparations1-3	352	361	LNNDGLSPLM	8	1072.52	5.4157	0.006551	0	0	0	0	0
ARD_Preparations1-3	352	361	LNNDGLSPLM	8	1072.52	5.43734	0.023304	10	2.15739	0.046412	26.9674	0.58015
ARD_Preparations1-3	352	361	LNNDGLSPLM	8	1072.52	5.43793	0.022358	30	2.32874	0.0432	29.1093	0.54
ARD_Preparations1-3	352	361	LNNDGLSPLM	8	1072.52	5.42967	0.014851	100	2.62776	0.045359	32.8471	0.566987
ARD_Preparations1-3	352	361	LNNDGLSPLM	8	1072.52	5.42564	0.007062	1000	3.73262	0.062255	46.6578	0.778187
ARD_Preparations1-3	352	361	LNNDGLSPLM	8	1072.52	5.42582	0.005969	10000	3.87513	0.059843	48.4392	0.748038
NTD_Preparations1-3	352	361	LNNDGLSPLM	8	1072.52	5.41601	0.008203	0	0	0	0	0
NTD_Preparations1-3	352	361	LNNDGLSPLM	8	1072.52	5.44328	0.028478	10	2.12723	0.030864	26.5904	0.3858
NTD_Preparations1-3	352	361	LNNDGLSPLM	8	1072.52	5.43424	0.012191	30	2.28767	0.029312	28.5959	0.3664
NTD_Preparations1-3	352	361	LNNDGLSPLM	8	1072.52	5.43027	0.007669	100	2.57705	0.035763	32.2131	0.447038
NTD_Preparations1-3	352	361	LNNDGLSPLM	8	1072.52	5.42853	0.006142	1000	3.57561	0.046006	44.6951	0.575075
NTD_Preparations1-3	352	361	LNNDGLSPLM	8	1072.52	5.42624	0.007625	10000	3.72747	0.099533	46.5934	1.24416
ARD_Preparations1-3	352	362	LNNDGLSPLMM	9	1203.56	5.71216	0.006335	0	0	0	0	0
ARD_Preparations1-3	352	362	LNNDGLSPLMM	9	1203.56	5.73236	0.020951	10	1.72335	0.067378	19.1483	0.748644
ARD_Preparations1-3	352	362	LNNDGLSPLMM	9	1203.56	5.73239	0.021769	30	1.88828	0.029538	20.9809	0.3282
ARD_Preparations1-3	352	362	LNNDGLSPLMM	9	1203.56	5.72444	0.015286	100	2.16843	0.039276	24.0937	0.4364
ARD_Preparations1-3	352	362	LNNDGLSPLMM	9	1203.56	5.72193	0.007006	1000	3.20614	0.060964	35.6238	0.677378
ARD_Preparations1-3	352	362	LNNDGLSPLMM	9	1203.56	5.72452	0.005508	10000	3.47698	0.044483	38.6331	0.494256
NTD_Preparations1-3	352	362	LNNDGLSPLMM	9	1203.56	5.71536	0.006648	0	0	0	0	0
NTD_Preparations1-3	352	362	LNNDGLSPLMM	9	1203.56	5.7417	0.028093	10	1.6894	0.037489	18.7711	0.416544
NTD_Preparations1-3	352	362	LNNDGLSPLMM	9	1203.56	5.73069	0.012736	30	1.87226	0.035152	20.8029	0.390578
NTD_Preparations1-3	352	362	LNNDGLSPLMM	9	1203.56	5.72692	0.009269	100	2.14153	0.037024	23.7948	0.411378
NTD_Preparations1-3	352	362	LNNDGLSPLMM	9	1203.56	5.72901	0.006289	1000	3.12071	0.04656	34.6745	0.517333
NTD_Preparations1-3	352	362	LNNDGLSPLMM	9	1203.56	5.72592	0.011187	10000	3.3298	0.07449	36.9978	0.827667
ARD_Preparations1-3	353	361	NNDGLSPLM	7	959.438	5.31333	0.006472	0	0	0	0	0
ARD_Preparations1-3	353	361	NNDGLSPLM	7	959.438	5.3348	0.029507	10	2.08929	0.057097	29.847	0.815671
ARD_Preparations1-3	353	361	NNDGLSPLM	7	959.438	5.33185	0.030778	30	2.17837	0.049979	31.1196	0.713986
ARD_Preparations1-3	353	361	NNDGLSPLM	7	959.438	5.3234	0.018431	100	2.34524	0.044482	33.5035	0.635457
ARD_Preparations1-3	353	361	NNDGLSPLM	7	959.438	5.32127	0.010477	1000	3.3275	0.050417	47.5357	0.720243
ARD_Preparations1-3	353	361	NNDGLSPLM	7	959.438	5.31947	0.008116	10000	3.55259	0.048047	50.7513	0.686386
NTD_Preparations1-3	353	361	NNDGLSPLM	7	959.438	5.31558	0.009472	0	0	0	0	0
NTD_Preparations1-3	353	361	NNDGLSPLM	7	959.438	5.34132	0.036135	10	2.10467	0.062346	30.0668	0.890657
NTD_Preparations1-3	353	361	NNDGLSPLM	7	959.438	5.33216	0.018342	30	2.16952	0.076656	30.9931	1.09509
NTD_Preparations1-3	353	361	NNDGLSPLM	7	959.438	5.32509	0.011089	100	2.3093	0.058701	32.99	0.838586
NTD_Preparations1-3	353	361	NNDGLSPLM	7	959.438	5.32403	0.009327	1000	3.2776	0.046711	46.8229	0.6673
NTD_Preparations1-3	353	361	NNDGLSPLM	7	959.438	5.31921	0.008816	10000	3.59834	0.083439	51.4049	1.19199
ARD_Preparations1-3	353	362	NNDGLSPLMM	8	1090.48	5.62848	0.005991	0	0	0	0	0
ARD_Preparations1-3	353	362	NNDGLSPLMM	8	1090.48	5.64715	0.020699	10	2.12739	0.030532	26.5923	0.38165
ARD_Preparations1-3	353	362	NNDGLSPLMM	8	1090.48	5.647	0.021766	30	2.21966	0.034358	27.7458	0.429475
ARD_Preparations1-3	353	362	NNDGLSPLMM	8	1090.48	5.64079	0.015269	100	2.36985	0.058514	29.6231	0.731425
ARD_Preparations1-3	353	362	NNDGLSPLMM	8	1090.48	5.63748	0.006477	1000	3.39181	0.051954	42.3977	0.649425
ARD_Preparations1-3	353	362	NNDGLSPLMM	8	1090.48	5.63865	0.005187	10000	3.65645	0.065428	45.7056	0.81785
NTD_Preparations1-3	353	362	NNDGLSPLMM	8	1090.48	5.63007	0.007282	0	0	0	0	0
NTD_Preparations1-3	353	362	NNDGLSPLMM	8	1090.48	5.65595	0.028288	10	2.04516	0.057794	25.5645	0.722425
NTD_Preparations1-3	353	362	NNDGLSPLMM	8	1090.48	5.64622	0.012511	30	2.14233	0.06466	26.7791	0.80825
NTD_Preparations1-3	353	362	NNDGLSPLMM	8	1090.48	5.64115	0.010002	100	2.28483	0.062985	28.5603	0.787312
NTD_Preparations1-3	353	362	NNDGLSPLMM	8	1090.48	5.64326	0.005968	1000	3.24101	0.090481	40.5127	1.13101
NTD_Preparations1-3	353	362	NNDGLSPLMM	8	1090.48	5.64414	0.0114	10000	3.69525	0.113733	46.1907	1.42166
ARD_Preparations1-3	358	362	SPLMM	3	577.26	5.71227	0.006878	0	0	0	0	0
ARD_Preparations1-3	358	362	SPLMM	3	577.26	5.73216	0.020295	10	0.773372	0.038613	25.7791	1.2871
ARD_Preparations1-3	358	362	SPLMM	3	577.26	5.73282	0.022254	30	0.833332	0.031275	27.7777	1.0425
ARD_Preparations1-3	358	362	SPLMM	3	577.26	5.72405	0.014666	100	0.948261	0.03257	31.6087	1.08567
ARD_Preparations1-3	358	362	SPLMM	3	577.26	5.7228	0.006775	1000	1.38008	0.032499	46.0028	1.0833
ARD_Preparations1-3	358	362	SPLMM	3	577.26	5.7247	0.005292	10000	1.45419	0.03318	48.473	1.106
NTD_Preparations1-3	358	362	SPLMM	3	577.26	5.71096	0.006368	0	0	0	0	0
NTD_Preparations1-3	358	362	SPLMM	3	577.26	5.73886	0.027255	10	0.768004	0.029532	25.6001	0.9844
NTD_Preparations1-3	358	362	SPLMM	3	577.26	5.72707	0.012867	30	0.817106	0.025342	27.2369	0.844733
NTD_Preparations1-3	358	362	SPLMM	3	577.26	5.72483	0.008536	100	0.94386	0.029181	31.462	0.9727
NTD_Preparations1-3	358	362	SPLMM	3	577.26	5.72756	0.006386	1000	1.3054	0.04549	43.5132	1.51633
NTD_Preparations1-3	358	362	SPLMM	3	577.26	5.72492	0.009704	10000	1.3749	0.045879	45.8299	1.5293
ARD_Preparations1-3	362	372	MAAKTGKIGIF	10	1135.64	4.85412	0.006741	0	0	0	0	0
ARD_Preparations1-3	362	372	MAAKTGKIGIF	10	1135.64	4.88248	0.027923	10	2.30894	0.077729	23.0894	0.77729
ARD_Preparations1-3	362	372	MAAKTGKIGIF	10	1135.64	4.87356	0.024801	30	2.87228	0.076785	28.7228	0.76785
ARD_Preparations1-3	362	372	MAAKTGKIGIF	10	1135.64	4.86916	0.01526	100	3.96794	0.087325	39.6794	0.87325
ARD_Preparations1-3	362	372	MAAKTGKIGIF	10	1135.64	4.86688	0.005072	1000	5.17718	0.07005	51.7718	0.7005
ARD_Preparations1-3	362	372	MAAKTGKIGIF	10	1135.64	4.86447	0.005812	10000	5.66543	0.176642	56.6543	1.76642
NTD_Preparations1-3	362	372	MAAKTGKIGIF	10	1135.64	4.85556	0.012546	0	0	0	0	0
NTD_Preparations1-3	362	372	MAAKTGKIGIF	10	1135.64	4.88489	0.032613	10	2.23489	0.076228	22.3489	0.76228
NTD_Preparations1-3	362	372	MAAKTGKIGIF	10	1135.64	4.87608	0.014068	30	2.7498	0.060216	27.498	0.60216
NTD_Preparations1-3	362	372	MAAKTGKIGIF	10	1135.64	4.86745	0.009184	100	3.81089	0.078683	38.1089	0.78683
NTD_Preparations1-3	362	372	MAAKTGKIGIF	10	1135.64	4.86946	0.006282	1000	5.02808	0.091385	50.2809	0.91385
NTD_Preparations1-3	362	372	MAAKTGKIGIF	10	1135.64	4.86243	0.00605	10000	5.5888	0.271029	55.888	2.71029
ARD_Preparations1-3	362	373	MAAKTGKIGIFQ	11	1263.7	4.70276	0.009576	0	0	0	0	0
ARD_Preparations1-3	362	373	MAAKTGKIGIFQ	11	1263.7	4.73671	0.025899	10	2.50454	0.061441	22.7686	0.558555
ARD_Preparations1-3	362	373	MAAKTGKIGIFQ	11	1263.7	4.72971	0.0212	30	3.21377	0.056211	29.2161	0.511009
ARD_Preparations1-3	362	373	MAAKTGKIGIFQ	11	1263.7	4.7262	0.012226	100	4.59803	0.072708	41.8003	0.660982
ARD_Preparations1-3	362	373	MAAKTGKIGIFQ	11	1263.7	4.7242	0.004091	1000	6.0461	0.100346	54.9646	0.912236
ARD_Preparations1-3	362	373	MAAKTGKIGIFQ	11	1263.7	4.7231	0.005292	10000	6.41782	0.090767	58.3438	0.825155
NTD_Preparations1-3	362	373	MAAKTGKIGIFQ	11	1263.7	4.70436	0.014138	0	0	0	0	0
NTD_Preparations1-3	362	373	MAAKTGKIGIFQ	11	1263.7	4.73998	0.02992	10	2.41554	0.080852	21.9594	0.735018
NTD_Preparations1-3	362	373	MAAKTGKIGIFQ	11	1263.7	4.72972	0.012298	30	3.04412	0.060258	27.6738	0.5478
NTD_Preparations1-3	362	373	MAAKTGKIGIFQ	11	1263.7	4.72228	0.008545	100	4.43163	0.072457	40.2876	0.6587
NTD_Preparations1-3	362	373	MAAKTGKIGIFQ	11	1263.7	4.72534	0.005605	1000	5.88429	0.122645	53.4936	1.11495
NTD_Preparations1-3	362	373	MAAKTGKIGIFQ	11	1263.7	4.72034	0.005052	10000	6.31716	0.223994	57.4287	2.03631
ARD_Preparations1-3	362	382	MAAKTGKIGIFQHIIRREIAD	20	2367.32	4.69312	0.006289	0	0	0	0	0
ARD_Preparations1-3	362	382	MAAKTGKIGIFQHIIRREIAD	20	2367.32	4.72478	0.024946	10	6.72031	0.069211	33.6015	0.346055
ARD_Preparations1-3	362	382	MAAKTGKIGIFQHIIRREIAD	20	2367.32	4.71549	0.023392	30	7.83493	0.109227	39.1747	0.546135
ARD_Preparations1-3	362	382	MAAKTGKIGIFQHIIRREIAD	20	2367.32	4.70797	0.016711	100	9.73266	0.084305	48.6633	0.421525
ARD_Preparations1-3	362	382	MAAKTGKIGIFQHIIRREIAD	20	2367.32	4.70127	0.006346	1000	11.4036	0.083441	57.0178	0.417205
ARD_Preparations1-3	362	382	MAAKTGKIGIFQHIIRREIAD	20	2367.32	4.70143	0.009358	10000	11.8763	0.155239	59.3814	0.776195
NTD_Preparations1-3	362	382	MAAKTGKIGIFQHIIRREIAD	20	2367.32	4.70636	0.009314	0	0	0	0	0
NTD_Preparations1-3	362	382	MAAKTGKIGIFQHIIRREIAD	20	2367.32	4.73854	0.028107	10	6.60578	0.090362	33.0289	0.45181
NTD_Preparations1-3	362	382	MAAKTGKIGIFQHIIRREIAD	20	2367.32	4.7279	0.012468	30	7.67297	0.113027	38.3649	0.565135
NTD_Preparations1-3	362	382	MAAKTGKIGIFQHIIRREIAD	20	2367.32	4.71444	0.01179	100	9.62959	0.09005	48.1479	0.45025
NTD_Preparations1-3	362	382	MAAKTGKIGIFQHIIRREIAD	20	2367.32	4.71589	0.007967	1000	11.3906	0.092893	56.9529	0.464465
NTD_Preparations1-3	362	382	MAAKTGKIGIFQHIIRREIAD	20	2367.32	4.70864	0.008692	10000	12.0436	0.061607	60.2178	0.308035
ARD_Preparations1-3	363	372	AAKTGKIGIF	9	1004.6	4.82138	0.00774	0	0	0	0	0
ARD_Preparations1-3	363	372	AAKTGKIGIF	9	1004.6	4.85221	0.029196	10	2.26571	0.068209	25.1746	0.757878
ARD_Preparations1-3	363	372	AAKTGKIGIF	9	1004.6	4.84619	0.025128	30	2.80148	0.053232	31.1276	0.591467
ARD_Preparations1-3	363	372	AAKTGKIGIF	9	1004.6	4.83982	0.013707	100	3.84511	0.073371	42.7235	0.815233
ARD_Preparations1-3	363	372	AAKTGKIGIF	9	1004.6	4.83836	0.004938	1000	4.92645	0.078688	54.7383	0.874311
ARD_Preparations1-3	363	372	AAKTGKIGIF	9	1004.6	4.83432	0.005876	10000	5.19279	0.085777	57.6977	0.953078
NTD_Preparations1-3	363	372	AAKTGKIGIF	9	1004.6	4.82306	0.01358	0	0	0	0	0
NTD_Preparations1-3	363	372	AAKTGKIGIF	9	1004.6	4.85497	0.034773	10	2.15157	0.084237	23.9064	0.935967
NTD_Preparations1-3	363	372	AAKTGKIGIF	9	1004.6	4.84622	0.014217	30	2.63089	0.067522	29.2321	0.750244
NTD_Preparations1-3	363	372	AAKTGKIGIF	9	1004.6	4.83647	0.009971	100	3.64068	0.087748	40.452	0.974978
NTD_Preparations1-3	363	372	AAKTGKIGIF	9	1004.6	4.83884	0.007854	1000	4.82769	0.107019	53.641	1.1891
NTD_Preparations1-3	363	372	AAKTGKIGIF	9	1004.6	4.8304	0.006012	10000	5.10102	0.170934	56.678	1.89927
ARD_Preparations1-3	363	382	AAKTGKIGIFQHIIRREIAD	19	2236.28	4.66533	0.0067	0	0	0	0	0
ARD_Preparations1-3	363	382	AAKTGKIGIFQHIIRREIAD	19	2236.28	4.68616	0.030888	10	6.71079	0.137596	35.3199	0.724189
ARD_Preparations1-3	363	382	AAKTGKIGIFQHIIRREIAD	19	2236.28	4.67467	0.029925	30	7.81583	0.102386	41.1359	0.538874
ARD_Preparations1-3	363	382	AAKTGKIGIFQHIIRREIAD	19	2236.28	4.66586	0.018878	100	9.66196	0.0762	50.8524	0.401053
ARD_Preparations1-3	363	382	AAKTGKIGIFQHIIRREIAD	19	2236.28	4.65799	0.007455	1000	11.2129	0.069407	59.0151	0.3653
ARD_Preparations1-3	363	382	AAKTGKIGIFQHIIRREIAD	19	2236.28	4.65646	0.006928	10000	11.3932	0.151626	59.9643	0.798032
NTD_Preparations1-3	363	382	AAKTGKIGIFQHIIRREIAD	19	2236.28	4.67392	0.009282	0	0	0	0	0
NTD_Preparations1-3	363	382	AAKTGKIGIFQHIIRREIAD	19	2236.28	4.70197	0.033426	10	6.63229	0.096785	34.9068	0.509395
NTD_Preparations1-3	363	382	AAKTGKIGIFQHIIRREIAD	19	2236.28	4.6885	0.015664	30	7.71359	0.060803	40.5979	0.320016
NTD_Preparations1-3	363	382	AAKTGKIGIFQHIIRREIAD	19	2236.28	4.67297	0.012305	100	9.55741	0.082079	50.3022	0.431995
NTD_Preparations1-3	363	382	AAKTGKIGIFQHIIRREIAD	19	2236.28	4.67211	0.008512	1000	11.1647	0.114417	58.7618	0.602195
NTD_Preparations1-3	363	382	AAKTGKIGIFQHIIRREIAD	19	2236.28	4.66465	0.009969	10000	11.5877	0.072181	60.9876	0.3799
ARD_Preparations1-3	373	382	QHIIRREIAD	9	1249.69	3.76069	0.012133	0	0	0	0	0
ARD_Preparations1-3	373	382	QHIIRREIAD	9	1249.69	3.7995	0.033548	10	4.28707	0.121231	47.6341	1.34701
ARD_Preparations1-3	373	382	QHIIRREIAD	9	1249.69	3.78318	0.034813	30	4.59054	0.106656	51.006	1.18507
ARD_Preparations1-3	373	382	QHIIRREIAD	9	1249.69	3.78651	0.015022	100	5.02197	0.112624	55.7996	1.25138
ARD_Preparations1-3	373	382	QHIIRREIAD	9	1249.69	3.78302	0.00542	1000	5.46228	0.142375	60.692	1.58194
ARD_Preparations1-3	373	382	QHIIRREIAD	9	1249.69	3.78587	0.011815	10000	5.22886	0.096111	58.0985	1.0679
NTD_Preparations1-3	373	382	QHIIRREIAD	9	1249.69	3.78225	0.013423	0	0	0	0	0
NTD_Preparations1-3	373	382	QHIIRREIAD	9	1249.69	3.82056	0.035748	10	4.1034	0.082355	45.5933	0.915056
NTD_Preparations1-3	373	382	QHIIRREIAD	9	1249.69	3.80423	0.013049	30	4.41675	0.107951	49.075	1.19946
NTD_Preparations1-3	373	382	QHIIRREIAD	9	1249.69	3.79833	0.015898	100	4.91931	0.14067	54.659	1.563
NTD_Preparations1-3	373	382	QHIIRREIAD	9	1249.69	3.80352	0.010521	1000	5.28749	0.171032	58.7499	1.90036
NTD_Preparations1-3	373	382	QHIIRREIAD	9	1249.69	3.80156	0.013428	10000	5.18088	0.228346	57.5653	2.53718
ARD_Preparations1-3	374	382	HIIRREIAD	8	1121.63	3.77974	0.017235	0	0	0	0	0
ARD_Preparations1-3	374	382	HIIRREIAD	8	1121.63	3.82483	0.02663	10	3.93342	0.126219	49.1677	1.57774
ARD_Preparations1-3	374	382	HIIRREIAD	8	1121.63	3.81078	0.031975	30	4.10471	0.11229	51.3089	1.40362
ARD_Preparations1-3	374	382	HIIRREIAD	8	1121.63	3.81811	0.011819	100	4.29303	0.122094	53.6629	1.52617
ARD_Preparations1-3	374	382	HIIRREIAD	8	1121.63	3.81696	0.006064	1000	4.6213	0.110171	57.7662	1.37714
ARD_Preparations1-3	374	382	HIIRREIAD	8	1121.63	3.82248	0.013223	10000	4.39208	0.092131	54.9009	1.15164
NTD_Preparations1-3	374	382	HIIRREIAD	8	1121.63	3.80799	0.010929	0	0	0	0	0
NTD_Preparations1-3	374	382	HIIRREIAD	8	1121.63	3.85373	0.030183	10	3.75726	0.07663	46.9657	0.957875
NTD_Preparations1-3	374	382	HIIRREIAD	8	1121.63	3.84036	0.010385	30	3.93626	0.073268	49.2032	0.91585
NTD_Preparations1-3	374	382	HIIRREIAD	8	1121.63	3.83718	0.01299	100	4.17432	0.115815	52.179	1.44769
NTD_Preparations1-3	374	382	HIIRREIAD	8	1121.63	3.84273	0.013078	1000	4.5093	0.114122	56.3662	1.42653
NTD_Preparations1-3	374	382	HIIRREIAD	8	1121.63	3.83526	0.012636	10000	4.37185	0.151662	54.6481	1.89577

## Sheet: Residue-specificHDX_Disorder
NTD	Deuterium uptake (%)						Increments in deuterium uptake (%) of consecutive timepoints						IDR	Deuterium uptake (%)						Increments in deuterium uptake (%) of consecutive timepoints						ARD	Deuterium uptake (%)						Increments in deuterium uptake (%) of consecutive timepoints
	HDX time (s)						HDX time (s)							HDX time (s)						HDX time (s)							HDX time (s)						HDX time (s)
Residue	10	30	100	1000	10000	Maximal uptake (%)	30 versus 10	100 versus 30	1000 versus 100	10000 versus 1000	Maximal increment (%)		Residue	10	30	100	1000	10000	Maximal uptake (%)	30 versus 10	100 versus 30	1000 versus 100	10000 versus 1000	Maximal increment (%)		Residue	10	30	100	1000	10000	Maximal uptake (%)	30 versus 10	100 versus 30	1000 versus 100	10000 versus 1000	Maximal increment (%)
3	55.3	55.9	54.4	54.4	54.4	55.9	0.6	-1.5	0	0	0.6		3	54.6	55.1	53.4	53	52.6	55.1	0.5	-1.7	-0.4	-0.4	0.5		3
4	55.3	55.9	54.4	54.4	54.4	55.9	0.6	-1.5	0	0	0.6		4	54.6	55.1	53.4	53	52.6	55.1	0.5	-1.7	-0.4	-0.4	0.5		4
5	55.3	55.9	54.4	54.4	54.4	55.9	0.6	-1.5	0	0	0.6		5	54.6	55.1	53.4	53	52.6	55.1	0.5	-1.7	-0.4	-0.4	0.5		5
6	55.3	55.9	54.4	54.4	54.4	55.9	0.6	-1.5	0	0	0.6		6	54.6	55.1	53.4	53	52.6	55.1	0.5	-1.7	-0.4	-0.4	0.5		6
7	55.3	55.9	54.4	54.4	54.4	55.9	0.6	-1.5	0	0	0.6		7	54.6	55.1	53.4	53	52.6	55.1	0.5	-1.7	-0.4	-0.4	0.5		7
8	55.3	55.9	54.4	54.4	54.4	55.9	0.6	-1.5	0	0	0.6		8	54.6	55.1	53.4	53	52.6	55.1	0.5	-1.7	-0.4	-0.4	0.5		8
9	55.3	55.9	54.4	54.4	54.4	55.9	0.6	-1.5	0	0	0.6		9	54.6	55.1	53.4	53	52.6	55.1	0.5	-1.7	-0.4	-0.4	0.5		9
10	55.3	55.9	54.4	54.4	54.4	55.9	0.6	-1.5	0	0	0.6		10	54.6	55.1	53.4	53	52.6	55.1	0.5	-1.7	-0.4	-0.4	0.5		10
11	55.3	55.9	54.4	54.4	54.4	55.9	0.6	-1.5	0	0	0.6		11	54.6	55.1	53.4	53	52.6	55.1	0.5	-1.7	-0.4	-0.4	0.5		11
12	55.3	55.9	54.4	54.4	54.4	55.9	0.6	-1.5	0	0	0.6		12	54.6	55.1	53.4	53	52.6	55.1	0.5	-1.7	-0.4	-0.4	0.5		12
13	55.3	55.9	54.4	54.4	54.4	55.9	0.6	-1.5	0	0	0.6		13	54.6	55.1	53.4	53	52.6	55.1	0.5	-1.7	-0.4	-0.4	0.5		13
14	55.3	55.9	54.4	54.4	54.4	55.9	0.6	-1.5	0	0	0.6		14	54.6	55.1	53.4	53	52.6	55.1	0.5	-1.7	-0.4	-0.4	0.5		14
15	50.6	51	49.7	49.3	49.5	51	0.4	-1.3	-0.4	0.2	0.4		15	50.3	51.2	49.4	49	48.9	51.2	0.9	-1.8	-0.4	-0.1	0.9		15
16	57.3	57.3	56.2	56.2	55.5	57.3	0	-1.1	0	-0.7	0		16	56.8	57.6	55.4	55.5	54.7	57.6	0.8	-2.2	0.1	-0.8	0.8		16
17	57.3	57.3	56.2	56.2	55.5	57.3	0	-1.1	0	-0.7	0		17	56.8	57.6	55.4	55.5	54.7	57.6	0.8	-2.2	0.1	-0.8	0.8		17
18	57.3	57.3	56.2	56.2	55.5	57.3	0	-1.1	0	-0.7	0		18	56.8	57.6	55.4	55.5	54.7	57.6	0.8	-2.2	0.1	-0.8	0.8		18
19	57.3	57.3	56.2	56.2	55.5	57.3	0	-1.1	0	-0.7	0		19	56.8	57.6	55.4	55.5	54.7	57.6	0.8	-2.2	0.1	-0.8	0.8		19
20	57.3	57.3	56.2	56.2	55.5	57.3	0	-1.1	0	-0.7	0		20	56.8	57.6	55.4	55.5	54.7	57.6	0.8	-2.2	0.1	-0.8	0.8		20
21	57.3	57.3	56.2	56.2	55.5	57.3	0	-1.1	0	-0.7	0		21	56.8	57.6	55.4	55.5	54.7	57.6	0.8	-2.2	0.1	-0.8	0.8		21
22	57.3	57.3	56.2	56.2	55.5	57.3	0	-1.1	0	-0.7	0		22	56.8	57.6	55.4	55.5	54.7	57.6	0.8	-2.2	0.1	-0.8	0.8		22
23	57.3	57.3	56.2	56.2	55.5	57.3	0	-1.1	0	-0.7	0		23	56.8	57.6	55.4	55.5	54.7	57.6	0.8	-2.2	0.1	-0.8	0.8		23
24	57.3	57.3	56.2	56.2	55.5	57.3	0	-1.1	0	-0.7	0		24	56.8	57.6	55.4	55.5	54.7	57.6	0.8	-2.2	0.1	-0.8	0.8		24
29	63.9	64.3	63.1	62.9	63	64.3	0.4	-1.2	-0.2	0.1	0.4		29	62.7	63.5	61.5	61.2	61	63.5	0.8	-2	-0.3	-0.2	0.8		29
30	66.3	66.4	65.3	65	65.2	66.4	0.1	-1.1	-0.3	0.2	0.2		30	65	65.8	64	63.7	63.3	65.8	0.8	-1.8	-0.3	-0.4	0.8		30
31	66.3	66.4	65.3	65	65.2	66.4	0.1	-1.1	-0.3	0.2	0.2		31	65	65.8	64	63.7	63.3	65.8	0.8	-1.8	-0.3	-0.4	0.8		31
32	66.3	66.4	65.3	65	65.2	66.4	0.1	-1.1	-0.3	0.2	0.2		32	65	65.8	64	63.7	63.3	65.8	0.8	-1.8	-0.3	-0.4	0.8		32
33	66.3	66.4	65.3	65	65.2	66.4	0.1	-1.1	-0.3	0.2	0.2		33	65	65.8	64	63.7	63.3	65.8	0.8	-1.8	-0.3	-0.4	0.8		33
34	66.3	66.4	65.3	65	65.2	66.4	0.1	-1.1	-0.3	0.2	0.2		34	65	65.8	64	63.7	63.3	65.8	0.8	-1.8	-0.3	-0.4	0.8		34
35	66.3	66.4	65.3	65	65.2	66.4	0.1	-1.1	-0.3	0.2	0.2		35	65	65.8	64	63.7	63.3	65.8	0.8	-1.8	-0.3	-0.4	0.8		35
36	66.3	66.4	65.3	65	65.2	66.4	0.1	-1.1	-0.3	0.2	0.2		36	65	65.8	64	63.7	63.3	65.8	0.8	-1.8	-0.3	-0.4	0.8		36
37	66.3	66.4	65.3	65	65.2	66.4	0.1	-1.1	-0.3	0.2	0.2		37	65	65.8	64	63.7	63.3	65.8	0.8	-1.8	-0.3	-0.4	0.8		37
38	66.3	66.4	65.3	65	65.2	66.4	0.1	-1.1	-0.3	0.2	0.2		38	65	65.8	64	63.7	63.3	65.8	0.8	-1.8	-0.3	-0.4	0.8		38
39	66.3	66.4	65.3	65	65.2	66.4	0.1	-1.1	-0.3	0.2	0.2		39	65	65.8	64	63.7	63.3	65.8	0.8	-1.8	-0.3	-0.4	0.8		39
40	66.3	66.4	65.3	65	65.2	66.4	0.1	-1.1	-0.3	0.2	0.2		40	65	65.8	64	63.7	63.3	65.8	0.8	-1.8	-0.3	-0.4	0.8		40
41	66.3	66.4	65.3	65	65.2	66.4	0.1	-1.1	-0.3	0.2	0.2		41	65	65.8	64	63.7	63.3	65.8	0.8	-1.8	-0.3	-0.4	0.8		41
42	66.3	66.4	65.3	65	65.2	66.4	0.1	-1.1	-0.3	0.2	0.2		42	65	65.8	64	63.7	63.3	65.8	0.8	-1.8	-0.3	-0.4	0.8		42
43	66.3	66.4	65.3	65	65.2	66.4	0.1	-1.1	-0.3	0.2	0.2		43	65	65.8	64	63.7	63.3	65.8	0.8	-1.8	-0.3	-0.4	0.8		43
44	66.3	66.4	65.3	65	65.2	66.4	0.1	-1.1	-0.3	0.2	0.2		44	65	65.8	64	63.7	63.3	65.8	0.8	-1.8	-0.3	-0.4	0.8		44
45	66.3	66.4	65.3	65	65.2	66.4	0.1	-1.1	-0.3	0.2	0.2		45	65	65.8	64	63.7	63.3	65.8	0.8	-1.8	-0.3	-0.4	0.8		45
46	66.3	66.4	65.3	65	65.2	66.4	0.1	-1.1	-0.3	0.2	0.2		46	65	65.8	64	63.7	63.3	65.8	0.8	-1.8	-0.3	-0.4	0.8		46
47	66.3	66.4	65.3	65	65.2	66.4	0.1	-1.1	-0.3	0.2	0.2		47	65	65.8	64	63.7	63.3	65.8	0.8	-1.8	-0.3	-0.4	0.8		47
48	66.3	66.4	65.3	65	65.2	66.4	0.1	-1.1	-0.3	0.2	0.2		48	65	65.8	64	63.7	63.3	65.8	0.8	-1.8	-0.3	-0.4	0.8		48
49	66.3	66.4	65.3	65	65.2	66.4	0.1	-1.1	-0.3	0.2	0.2		49	65	65.8	64	63.7	63.3	65.8	0.8	-1.8	-0.3	-0.4	0.8		49
50	66.3	66.4	65.3	65	65.2	66.4	0.1	-1.1	-0.3	0.2	0.2		50	65	65.8	64	63.7	63.3	65.8	0.8	-1.8	-0.3	-0.4	0.8		50
51	66.3	66.4	65.3	65	65.2	66.4	0.1	-1.1	-0.3	0.2	0.2		51	65	65.8	64	63.7	63.3	65.8	0.8	-1.8	-0.3	-0.4	0.8		51
52	66.3	66.4	65.3	65	65.2	66.4	0.1	-1.1	-0.3	0.2	0.2		52	65	65.8	64	63.7	63.3	65.8	0.8	-1.8	-0.3	-0.4	0.8		52
53	66.3	66.4	65.3	65	65.2	66.4	0.1	-1.1	-0.3	0.2	0.2		53	65	65.8	64	63.7	63.3	65.8	0.8	-1.8	-0.3	-0.4	0.8		53
54	68.4	68.7	67.8	67.4	67.4	68.7	0.3	-0.9	-0.4	0	0.3		54	67	67.4	66.2	65.3	65	67.4	0.4	-1.2	-0.9	-0.3	0.4		54
55	68.4	68.7	67.8	67.4	67.4	68.7	0.3	-0.9	-0.4	0	0.3		55	67	67.4	66.2	65.3	65	67.4	0.4	-1.2	-0.9	-0.3	0.4		55
72	56	56	54.9	53.6	52.3	56	0	-1.1	-1.3	-1.3	0		72	53.3	54	51.7	51.4	51	54	0.7	-2.3	-0.3	-0.4	0.7		72
73	56	56	54.9	53.6	52.3	56	0	-1.1	-1.3	-1.3	0		73	53.3	54	51.7	51.4	51	54	0.7	-2.3	-0.3	-0.4	0.7		73
74	56	56	54.9	53.6	52.3	56	0	-1.1	-1.3	-1.3	0		74	53.3	54	51.7	51.4	51	54	0.7	-2.3	-0.3	-0.4	0.7		74
75	56	56	54.9	53.6	52.3	56	0	-1.1	-1.3	-1.3	0		75	53.3	54	51.7	51.4	51	54	0.7	-2.3	-0.3	-0.4	0.7		75
76	59.7	59.8	58.3	58.4	57.6	59.8	0.1	-1.5	0.1	-0.8	0.1		76	58.8	59.2	57.3	57.2	56.5	59.2	0.4	-1.9	-0.1	-0.7	0.4		76
77	59.7	59.8	58.3	58.4	57.6	59.8	0.1	-1.5	0.1	-0.8	0.1		77	58.8	59.2	57.3	57.2	56.5	59.2	0.4	-1.9	-0.1	-0.7	0.4		77
78	62.8	63	61.4	61.4	60.7	63	0.2	-1.6	0	-0.7	0.2		78	61.1	61.6	59.5	59.7	58.9	61.6	0.5	-2.1	0.2	-0.8	0.5		78
79	64.4	64.2	63.1	62.6	62.7	64.4	-0.2	-1.1	-0.5	0.1	0.1		79	63.1	63.9	61.8	61.6	60.7	63.9	0.8	-2.1	-0.2	-0.9	0.8		79
80	63.1	63.4	62	61.5	60.3	63.4	0.3	-1.4	-0.5	-1.2	0.3		80	62.1	62.9	60.6	60.3	59.3	62.9	0.8	-2.3	-0.3	-1	0.8		80
81	63.1	63.4	62	61.5	60.3	63.4	0.3	-1.4	-0.5	-1.2	0.3		81	62.1	62.9	60.6	60.3	59.3	62.9	0.8	-2.3	-0.3	-1	0.8		81
82	65.8	65.9	64.3	63.6	63.3	65.9	0.1	-1.6	-0.7	-0.3	0.1		82	65.1	66	63.7	63.1	61.9	66	0.9	-2.3	-0.6	-1.2	0.9		82
83	65.8	65.9	64.3	63.6	63.3	65.9	0.1	-1.6	-0.7	-0.3	0.1		83	65.1	66	63.7	63.1	61.9	66	0.9	-2.3	-0.6	-1.2	0.9		83
84	65.8	65.9	64.3	63.6	63.3	65.9	0.1	-1.6	-0.7	-0.3	0.1		84	65.1	66	63.7	63.1	61.9	66	0.9	-2.3	-0.6	-1.2	0.9		84
85	65.8	65.9	64.3	63.6	63.3	65.9	0.1	-1.6	-0.7	-0.3	0.1		85	65.1	66	63.7	63.1	61.9	66	0.9	-2.3	-0.6	-1.2	0.9		85
86	65.8	65.9	64.3	63.6	63.3	65.9	0.1	-1.6	-0.7	-0.3	0.1		86	65.1	66	63.7	63.1	61.9	66	0.9	-2.3	-0.6	-1.2	0.9		86
87	65.8	65.9	64.3	63.6	63.3	65.9	0.1	-1.6	-0.7	-0.3	0.1		87	65.1	66	63.7	63.1	61.9	66	0.9	-2.3	-0.6	-1.2	0.9		87
88	65.8	65.9	64.3	63.6	63.3	65.9	0.1	-1.6	-0.7	-0.3	0.1		88	65.1	66	63.7	63.1	61.9	66	0.9	-2.3	-0.6	-1.2	0.9		88
89	65.8	65.9	64.3	63.6	63.3	65.9	0.1	-1.6	-0.7	-0.3	0.1		89	65.1	66	63.7	63.1	61.9	66	0.9	-2.3	-0.6	-1.2	0.9		89
90	65.8	65.9	64.3	63.6	63.3	65.9	0.1	-1.6	-0.7	-0.3	0.1		90	65.1	66	63.7	63.1	61.9	66	0.9	-2.3	-0.6	-1.2	0.9		90
91	65.8	65.9	64.3	63.6	63.3	65.9	0.1	-1.6	-0.7	-0.3	0.1		91	65.1	66	63.7	63.1	61.9	66	0.9	-2.3	-0.6	-1.2	0.9		91
92	65.8	65.9	64.3	63.6	63.3	65.9	0.1	-1.6	-0.7	-0.3	0.1		92	65.1	66	63.7	63.1	61.9	66	0.9	-2.3	-0.6	-1.2	0.9		92
93	65.8	65.9	64.3	63.6	63.3	65.9	0.1	-1.6	-0.7	-0.3	0.1		93	65.1	66	63.7	63.1	61.9	66	0.9	-2.3	-0.6	-1.2	0.9		93
95	59.8	60.2	58.9	58.8	58.3	60.2	0.4	-1.3	-0.1	-0.5	0.4		95	58.6	59.5	57.5	56.7	56.3	59.5	0.9	-2	-0.8	-0.4	0.9		95
96	59.8	60.2	58.9	58.8	58.3	60.2	0.4	-1.3	-0.1	-0.5	0.4		96	58.6	59.5	57.5	56.7	56.3	59.5	0.9	-2	-0.8	-0.4	0.9		96
97	59.8	60.2	58.9	58.8	58.3	60.2	0.4	-1.3	-0.1	-0.5	0.4		97	58.6	59.5	57.5	56.7	56.3	59.5	0.9	-2	-0.8	-0.4	0.9		97
98	59.8	60.2	58.9	58.8	58.3	60.2	0.4	-1.3	-0.1	-0.5	0.4		98	58.6	59.5	57.5	56.7	56.3	59.5	0.9	-2	-0.8	-0.4	0.9		98
99	59.8	60.2	58.9	58.8	58.3	60.2	0.4	-1.3	-0.1	-0.5	0.4		99	58.6	59.5	57.5	56.7	56.3	59.5	0.9	-2	-0.8	-0.4	0.9		99
100	59.8	60.2	58.9	58.8	58.3	60.2	0.4	-1.3	-0.1	-0.5	0.4		100	58.6	59.5	57.5	56.7	56.3	59.5	0.9	-2	-0.8	-0.4	0.9		100
101	59.8	60.2	58.9	58.8	58.3	60.2	0.4	-1.3	-0.1	-0.5	0.4		101	58.6	59.5	57.5	56.7	56.3	59.5	0.9	-2	-0.8	-0.4	0.9		101
102	59.8	60.2	58.9	58.8	58.3	60.2	0.4	-1.3	-0.1	-0.5	0.4		102	58.6	59.5	57.5	56.7	56.3	59.5	0.9	-2	-0.8	-0.4	0.9		102
103	59.8	60.2	58.9	58.8	58.3	60.2	0.4	-1.3	-0.1	-0.5	0.4		103	58.6	59.5	57.5	56.7	56.3	59.5	0.9	-2	-0.8	-0.4	0.9		103
104	59.8	60.2	58.9	58.8	58.3	60.2	0.4	-1.3	-0.1	-0.5	0.4		104	58.6	59.5	57.5	56.7	56.3	59.5	0.9	-2	-0.8	-0.4	0.9		104
105	59.8	60.2	58.9	58.8	58.3	60.2	0.4	-1.3	-0.1	-0.5	0.4		105	58.6	59.5	57.5	56.7	56.3	59.5	0.9	-2	-0.8	-0.4	0.9		105
136	20.5	23.8	30.8	38.1	50.4	50.4	3.3	7	7.3	12.3	12.3		136													136	22.8	27	36	48.5	52.3	52.3	4.2	9	12.5	3.8	12.5
137	25.4	29.5	37.6	56.7	63.4	63.4	4.1	8.1	19.1	6.7	19.1		137													137	30.7	36.1	46.3	60.9	66	66	5.4	10.2	14.6	5.1	14.6
138	25.4	29.5	37.6	56.7	63.4	63.4	4.1	8.1	19.1	6.7	19.1		138													138	30.7	36.1	46.3	60.9	66	66	5.4	10.2	14.6	5.1	14.6
139	25.4	29.5	37.6	56.7	63.4	63.4	4.1	8.1	19.1	6.7	19.1		139													139	30.7	36.1	46.3	60.9	66	66	5.4	10.2	14.6	5.1	14.6
140	25.4	29.5	37.6	56.7	63.4	63.4	4.1	8.1	19.1	6.7	19.1		140													140	30.7	36.1	46.3	60.9	66	66	5.4	10.2	14.6	5.1	14.6
141	1.3	1.6	3.9	19.2	34.2	34.2	0.3	2.3	15.3	15	15.3		141													141	0.9	1.4	3.8	19.3	37.4	37.4	0.5	2.4	15.5	18.1	18.1
142	1.3	1.6	3.9	19.2	34.2	34.2	0.3	2.3	15.3	15	15.3		142													142	0.9	1.4	3.8	19.3	37.4	37.4	0.5	2.4	15.5	18.1	18.1
143	1.3	1.6	3.9	19.2	34.2	34.2	0.3	2.3	15.3	15	15.3		143													143	0.9	1.4	3.8	19.3	37.4	37.4	0.5	2.4	15.5	18.1	18.1
144	1.3	1.6	3.9	19.2	34.2	34.2	0.3	2.3	15.3	15	15.3		144													144	0.9	1.4	3.8	19.3	37.4	37.4	0.5	2.4	15.5	18.1	18.1
145	1.3	1.6	3.9	19.2	34.2	34.2	0.3	2.3	15.3	15	15.3		145													145	0.9	1.4	3.8	19.3	37.4	37.4	0.5	2.4	15.5	18.1	18.1
146	25.2	29.6	34	41	52	52	4.4	4.4	7	11	11		146													146	26.4	31	35.1	43.8	53.3	53.3	4.6	4.1	8.7	9.5	9.5
147	25.2	29.6	34	41	52	52	4.4	4.4	7	11	11		147													147	26.4	31	35.1	43.8	53.3	53.3	4.6	4.1	8.7	9.5	9.5
148	25.2	29.6	34	41	52	52	4.4	4.4	7	11	11		148													148	26.4	31	35.1	43.8	53.3	53.3	4.6	4.1	8.7	9.5	9.5
149	25.2	29.6	34	41	52	52	4.4	4.4	7	11	11		149													149	26.4	31	35.1	43.8	53.3	53.3	4.6	4.1	8.7	9.5	9.5
150	25.2	29.6	34	41	52	52	4.4	4.4	7	11	11		150													150	26.4	31	35.1	43.8	53.3	53.3	4.6	4.1	8.7	9.5	9.5
151	25.2	29.6	34	41	52	52	4.4	4.4	7	11	11		151													151	26.4	31	35.1	43.8	53.3	53.3	4.6	4.1	8.7	9.5	9.5
152	25.2	29.6	34	41	52	52	4.4	4.4	7	11	11		152													152	26.4	31	35.1	43.8	53.3	53.3	4.6	4.1	8.7	9.5	9.5
153	29.9	33.5	41.2	51.6	55.6	55.6	3.6	7.7	10.4	4	10.4		153													153	30.8	34.7	39.4	52.3	53.9	53.9	3.9	4.7	12.9	1.6	12.9
154	29.9	33.5	41.2	51.6	55.6	55.6	3.6	7.7	10.4	4	10.4		154													154	30.8	34.7	39.4	52.3	53.9	53.9	3.9	4.7	12.9	1.6	12.9
155	29.9	33.5	41.2	51.6	55.6	55.6	3.6	7.7	10.4	4	10.4		155													155	30.8	34.7	39.4	52.3	53.9	53.9	3.9	4.7	12.9	1.6	12.9
156	34.2	38.3	43.5	54.6	60.8	60.8	4.1	5.2	11.1	6.2	11.1		156													156	36.2	40.6	44.8	55.9	60.4	60.4	4.4	4.2	11.1	4.5	11.1
157	14.1	15.6	18.6	31.9	49.3	49.3	1.5	3	13.3	17.4	17.4		157													157	14.8	16.5	19.9	33.8	53	53	1.7	3.4	13.9	19.2	19.2
158	14.1	15.6	18.6	31.9	49.3	49.3	1.5	3	13.3	17.4	17.4		158													158	14.8	16.5	19.9	33.8	53	53	1.7	3.4	13.9	19.2	19.2
159	14	17.5	23.1	27.3	36.3	36.3	3.5	5.6	4.2	9	9		159													159	14.5	18	24.3	30.1	37.4	37.4	3.5	6.3	5.8	7.3	7.3
160	13.7	17.1	22.1	26.9	35.9	35.9	3.4	5	4.8	9	9		160													160	14.4	17.8	23.3	28.5	34.6	34.6	3.4	5.5	5.2	6.1	6.1
161	15	17.8	22.5	26.3	33.1	33.1	2.8	4.7	3.8	6.8	6.8		161													161	15.9	19	24	27.8	35.9	35.9	3.1	5	3.8	8.1	8.1
162	15	17.8	22.5	26.3	33.1	33.1	2.8	4.7	3.8	6.8	6.8		162													162	15.9	19	24	27.8	35.9	35.9	3.1	5	3.8	8.1	8.1
163	15	17.8	22.5	26.3	33.1	33.1	2.8	4.7	3.8	6.8	6.8		163													163	15.9	19	24	27.8	35.9	35.9	3.1	5	3.8	8.1	8.1
164	15	17.8	22.5	26.3	33.1	33.1	2.8	4.7	3.8	6.8	6.8		164													164	15.9	19	24	27.8	35.9	35.9	3.1	5	3.8	8.1	8.1
165	15	17.8	22.5	26.3	33.1	33.1	2.8	4.7	3.8	6.8	6.8		165													165	15.9	19	24	27.8	35.9	35.9	3.1	5	3.8	8.1	8.1
166	15	17.8	22.5	26.3	33.1	33.1	2.8	4.7	3.8	6.8	6.8		166													166	15.9	19	24	27.8	35.9	35.9	3.1	5	3.8	8.1	8.1
167	15	17.8	22.5	26.3	33.1	33.1	2.8	4.7	3.8	6.8	6.8		167													167	15.9	19	24	27.8	35.9	35.9	3.1	5	3.8	8.1	8.1
168	15	17.8	22.5	26.3	33.1	33.1	2.8	4.7	3.8	6.8	6.8		168													168	15.9	19	24	27.8	35.9	35.9	3.1	5	3.8	8.1	8.1
169	15	17.8	22.5	26.3	33.1	33.1	2.8	4.7	3.8	6.8	6.8		169													169	15.9	19	24	27.8	35.9	35.9	3.1	5	3.8	8.1	8.1
170	15	17.8	22.5	26.3	33.1	33.1	2.8	4.7	3.8	6.8	6.8		170													170	15.9	19	24	27.8	35.9	35.9	3.1	5	3.8	8.1	8.1
172	17.4	19.2	21.6	38.6	54.1	54.1	1.8	2.4	17	15.5	17		172													172	19	21	23.3	38.7	54	54	2	2.3	15.4	15.3	15.4
173	17.4	19.2	21.6	38.6	54.1	54.1	1.8	2.4	17	15.5	17		173													173	19	21	23.3	38.7	54	54	2	2.3	15.4	15.3	15.4
174	17.4	19.2	21.6	38.6	54.1	54.1	1.8	2.4	17	15.5	17		174													174	19	21	23.3	38.7	54	54	2	2.3	15.4	15.3	15.4
175	17.4	19.2	21.6	38.6	54.1	54.1	1.8	2.4	17	15.5	17		175													175	19	21	23.3	38.7	54	54	2	2.3	15.4	15.3	15.4
176	17.4	19.2	21.6	38.6	54.1	54.1	1.8	2.4	17	15.5	17		176													176	19	21	23.3	38.7	54	54	2	2.3	15.4	15.3	15.4
177	17.4	19.2	21.6	38.6	54.1	54.1	1.8	2.4	17	15.5	17		177													177	19	21	23.3	38.7	54	54	2	2.3	15.4	15.3	15.4
178	17.4	19.2	21.6	38.6	54.1	54.1	1.8	2.4	17	15.5	17		178													178	19	21	23.3	38.7	54	54	2	2.3	15.4	15.3	15.4
179	17.4	19.2	21.6	38.6	54.1	54.1	1.8	2.4	17	15.5	17		179													179	19	21	23.3	38.7	54	54	2	2.3	15.4	15.3	15.4
180	17.4	19.2	21.6	38.6	54.1	54.1	1.8	2.4	17	15.5	17		180													180	19	21	23.3	38.7	54	54	2	2.3	15.4	15.3	15.4
181	17.4	19.2	21.6	38.6	54.1	54.1	1.8	2.4	17	15.5	17		181													181	19	21	23.3	38.7	54	54	2	2.3	15.4	15.3	15.4
182	18.7	20.8	24.8	39.8	48.5	48.5	2.1	4	15	8.7	15		182													182	19.5	21.6	26	40.8	47.4	47.4	2.1	4.4	14.8	6.6	14.8
183	18.7	20.8	24.8	39.8	48.5	48.5	2.1	4	15	8.7	15		183													183	19.5	21.6	26	40.8	47.4	47.4	2.1	4.4	14.8	6.6	14.8
184	18.7	20.8	24.8	39.8	48.5	48.5	2.1	4	15	8.7	15		184													184	19.5	21.6	26	40.8	47.4	47.4	2.1	4.4	14.8	6.6	14.8
185	18.7	20.8	24.8	39.8	48.5	48.5	2.1	4	15	8.7	15		185													185	19.5	21.6	26	40.8	47.4	47.4	2.1	4.4	14.8	6.6	14.8
186	18.7	20.8	24.8	39.8	48.5	48.5	2.1	4	15	8.7	15		186													186	19.5	21.6	26	40.8	47.4	47.4	2.1	4.4	14.8	6.6	14.8
187	18.7	20.8	24.8	39.8	48.5	48.5	2.1	4	15	8.7	15		187													187	19.5	21.6	26	40.8	47.4	47.4	2.1	4.4	14.8	6.6	14.8
188	24.8	26	27.4	36.8	50.7	50.7	1.2	1.4	9.4	13.9	13.9		188													188	24.8	25.8	27.3	37.9	49	49	1	1.5	10.6	11.1	11.1
189	24.8	26	27.4	36.8	50.7	50.7	1.2	1.4	9.4	13.9	13.9		189													189	24.8	25.8	27.3	37.9	49	49	1	1.5	10.6	11.1	11.1
190	17.4	18.8	20.9	32.5	45.6	45.6	1.4	2.1	11.6	13.1	13.1		190													190	17.8	19.1	21.2	33.9	44.6	44.6	1.3	2.1	12.7	10.7	12.7
191	17.4	18.8	20.9	32.5	45.6	45.6	1.4	2.1	11.6	13.1	13.1		191													191	17.8	19.1	21.2	33.9	44.6	44.6	1.3	2.1	12.7	10.7	12.7
192	17.4	18.8	20.9	32.5	45.6	45.6	1.4	2.1	11.6	13.1	13.1		192													192	17.8	19.1	21.2	33.9	44.6	44.6	1.3	2.1	12.7	10.7	12.7
193	17.4	18.8	20.9	32.5	45.6	45.6	1.4	2.1	11.6	13.1	13.1		193													193	17.8	19.1	21.2	33.9	44.6	44.6	1.3	2.1	12.7	10.7	12.7
194	17.4	18.8	20.9	32.5	45.6	45.6	1.4	2.1	11.6	13.1	13.1		194													194	17.8	19.1	21.2	33.9	44.6	44.6	1.3	2.1	12.7	10.7	12.7
195	1.4	2	5	23.2	42.2	42.2	0.6	3	18.2	19	19		195													195	0.9	1.6	4.4	22.9	45	45	0.7	2.8	18.5	22.1	22.1
196	1.4	2	5	23.2	42.2	42.2	0.6	3	18.2	19	19		196													196	0.9	1.6	4.4	22.9	45	45	0.7	2.8	18.5	22.1	22.1
197	1.4	2	5	23.2	42.2	42.2	0.6	3	18.2	19	19		197													197	0.9	1.6	4.4	22.9	45	45	0.7	2.8	18.5	22.1	22.1
198	1.4	2	5	23.2	42.2	42.2	0.6	3	18.2	19	19		198													198	0.9	1.6	4.4	22.9	45	45	0.7	2.8	18.5	22.1	22.1
199	1.4	2	5	23.2	42.2	42.2	0.6	3	18.2	19	19		199													199	0.9	1.6	4.4	22.9	45	45	0.7	2.8	18.5	22.1	22.1
200	17.1	18.6	20.3	31.7	44.6	44.6	1.5	1.7	11.4	12.9	12.9		200													200	17.6	18.7	20.5	32.8	45.6	45.6	1.1	1.8	12.3	12.8	12.8
201	22	22.1	23	31.5	50	50	0.1	0.9	8.5	18.5	18.5		201													201	22.6	22.5	23.5	32.7	50.3	50.3	-0.1	1	9.2	17.6	17.6
202	22	22.1	23	31.5	50	50	0.1	0.9	8.5	18.5	18.5		202													202	22.6	22.5	23.5	32.7	50.3	50.3	-0.1	1	9.2	17.6	17.6
203	22	22.1	23	31.5	50	50	0.1	0.9	8.5	18.5	18.5		203													203	22.6	22.5	23.5	32.7	50.3	50.3	-0.1	1	9.2	17.6	17.6
204	37.9	38.1	38.1	46.5	57.3	57.3	0.2	0	8.4	10.8	10.8		204													204	39	39.2	39.4	47.8	55.8	55.8	0.2	0.2	8.4	8	8.4
205	37.9	38.1	38.1	46.5	57.3	57.3	0.2	0	8.4	10.8	10.8		205													205	39	39.2	39.4	47.8	55.8	55.8	0.2	0.2	8.4	8	8.4
206	37.9	38.1	38.1	46.5	57.3	57.3	0.2	0	8.4	10.8	10.8		206													206	39	39.2	39.4	47.8	55.8	55.8	0.2	0.2	8.4	8	8.4
207	37.9	38.1	38.1	46.5	57.3	57.3	0.2	0	8.4	10.8	10.8		207													207	39	39.2	39.4	47.8	55.8	55.8	0.2	0.2	8.4	8	8.4
208	37.9	38.1	38.1	46.5	57.3	57.3	0.2	0	8.4	10.8	10.8		208													208	39	39.2	39.4	47.8	55.8	55.8	0.2	0.2	8.4	8	8.4
209	37.9	38.1	38.1	46.5	57.3	57.3	0.2	0	8.4	10.8	10.8		209													209	39	39.2	39.4	47.8	55.8	55.8	0.2	0.2	8.4	8	8.4
210	37.9	38.1	38.1	46.5	57.3	57.3	0.2	0	8.4	10.8	10.8		210													210	39	39.2	39.4	47.8	55.8	55.8	0.2	0.2	8.4	8	8.4
211	37.9	38.1	38.1	46.5	57.3	57.3	0.2	0	8.4	10.8	10.8		211													211	39	39.2	39.4	47.8	55.8	55.8	0.2	0.2	8.4	8	8.4
212	27.4	30	34.5	47.8	50.2	50.2	2.6	4.5	13.3	2.4	13.3		212													212	28	30.3	35.3	49.6	51.1	51.1	2.3	5	14.3	1.5	14.3
213	17.7	19.6	22.4	37.1	60.3	60.3	1.9	2.8	14.7	23.2	23.2		213													213	18.9	20.6	23.5	40.8	62.9	62.9	1.7	2.9	17.3	22.1	22.1
214	17.7	19.6	22.4	37.1	60.3	60.3	1.9	2.8	14.7	23.2	23.2		214													214	18.9	20.6	23.5	40.8	62.9	62.9	1.7	2.9	17.3	22.1	22.1
215	17.7	19.6	22.4	37.1	60.3	60.3	1.9	2.8	14.7	23.2	23.2		215													215	18.9	20.6	23.5	40.8	62.9	62.9	1.7	2.9	17.3	22.1	22.1
216	17.7	19.6	22.4	37.1	60.3	60.3	1.9	2.8	14.7	23.2	23.2		216													216	18.9	20.6	23.5	40.8	62.9	62.9	1.7	2.9	17.3	22.1	22.1
217	29	32.6	38.8	51.7	55.1	55.1	3.6	6.2	12.9	3.4	12.9		217													217	31.7	34.8	40.7	50.7	52.9	52.9	3.1	5.9	10	2.2	10
218	29	32.6	38.8	51.7	55.1	55.1	3.6	6.2	12.9	3.4	12.9		218													218	31.7	34.8	40.7	50.7	52.9	52.9	3.1	5.9	10	2.2	10
219	29	32.6	38.8	51.7	55.1	55.1	3.6	6.2	12.9	3.4	12.9		219													219	31.7	34.8	40.7	50.7	52.9	52.9	3.1	5.9	10	2.2	10
220	29	32.6	38.8	51.7	55.1	55.1	3.6	6.2	12.9	3.4	12.9		220													220	31.7	34.8	40.7	50.7	52.9	52.9	3.1	5.9	10	2.2	10
221	29	32.6	38.8	51.7	55.1	55.1	3.6	6.2	12.9	3.4	12.9		221													221	31.7	34.8	40.7	50.7	52.9	52.9	3.1	5.9	10	2.2	10
222	25.3	29.1	39.3	56.7	66.5	66.5	3.8	10.2	17.4	9.8	17.4		222													222	28.2	32.3	40.6	57	65.8	65.8	4.1	8.3	16.4	8.8	16.4
223	13.6	14.7	18.4	35.6	47.7	47.7	1.1	3.7	17.2	12.1	17.2		223													223	13.8	15	19.4	37.9	48.8	48.8	1.2	4.4	18.5	10.9	18.5
224	13.6	14.7	18.4	35.6	47.7	47.7	1.1	3.7	17.2	12.1	17.2		224													224	13.8	15	19.4	37.9	48.8	48.8	1.2	4.4	18.5	10.9	18.5
225	13.6	14.7	18.4	35.6	47.7	47.7	1.1	3.7	17.2	12.1	17.2		225													225	13.8	15	19.4	37.9	48.8	48.8	1.2	4.4	18.5	10.9	18.5
226	13.6	14.7	18.4	35.6	47.7	47.7	1.1	3.7	17.2	12.1	17.2		226													226	13.8	15	19.4	37.9	48.8	48.8	1.2	4.4	18.5	10.9	18.5
227	13.6	14.7	18.4	35.6	47.7	47.7	1.1	3.7	17.2	12.1	17.2		227													227	13.8	15	19.4	37.9	48.8	48.8	1.2	4.4	18.5	10.9	18.5
228	13.6	14.7	18.4	35.6	47.7	47.7	1.1	3.7	17.2	12.1	17.2		228													228	13.8	15	19.4	37.9	48.8	48.8	1.2	4.4	18.5	10.9	18.5
230	1.3	1.2	1.1	1.7	3.4	3.4	-0.1	-0.1	0.6	1.7	1.7		230													230	1	1.1	1	1.6	2.6	2.6	0.1	-0.1	0.6	1	1
231	1.3	1.2	1.1	1.7	3.4	3.4	-0.1	-0.1	0.6	1.7	1.7		231													231	1	1.1	1	1.6	2.6	2.6	0.1	-0.1	0.6	1	1
232	1.3	1.2	1.1	1.7	3.4	3.4	-0.1	-0.1	0.6	1.7	1.7		232													232	1	1.1	1	1.6	2.6	2.6	0.1	-0.1	0.6	1	1
233	1.3	1.2	1.1	1.7	3.4	3.4	-0.1	-0.1	0.6	1.7	1.7		233													233	1	1.1	1	1.6	2.6	2.6	0.1	-0.1	0.6	1	1
234	11.8	13.4	15.4	27.9	49.7	49.7	1.6	2	12.5	21.8	21.8		234													234	12.6	13.9	16.2	31.5	52.6	52.6	1.3	2.3	15.3	21.1	21.1
235	11.8	13.4	15.4	27.9	49.7	49.7	1.6	2	12.5	21.8	21.8		235													235	12.6	13.9	16.2	31.5	52.6	52.6	1.3	2.3	15.3	21.1	21.1
236	11.8	13.4	15.4	27.9	49.7	49.7	1.6	2	12.5	21.8	21.8		236													236	12.6	13.9	16.2	31.5	52.6	52.6	1.3	2.3	15.3	21.1	21.1
237	11.8	13.4	15.4	27.9	49.7	49.7	1.6	2	12.5	21.8	21.8		237													237	12.6	13.9	16.2	31.5	52.6	52.6	1.3	2.3	15.3	21.1	21.1
238	11.8	13.4	15.4	27.9	49.7	49.7	1.6	2	12.5	21.8	21.8		238													238	12.6	13.9	16.2	31.5	52.6	52.6	1.3	2.3	15.3	21.1	21.1
239	11.8	13.4	15.4	27.9	49.7	49.7	1.6	2	12.5	21.8	21.8		239													239	12.6	13.9	16.2	31.5	52.6	52.6	1.3	2.3	15.3	21.1	21.1
240	11.8	13.4	15.4	27.9	49.7	49.7	1.6	2	12.5	21.8	21.8		240													240	12.6	13.9	16.2	31.5	52.6	52.6	1.3	2.3	15.3	21.1	21.1
241	11.8	13.4	15.4	27.9	49.7	49.7	1.6	2	12.5	21.8	21.8		241													241	12.6	13.9	16.2	31.5	52.6	52.6	1.3	2.3	15.3	21.1	21.1
242	11.8	13.4	15.4	27.9	49.7	49.7	1.6	2	12.5	21.8	21.8		242													242	12.6	13.9	16.2	31.5	52.6	52.6	1.3	2.3	15.3	21.1	21.1
243	11.8	13.4	15.4	27.9	49.7	49.7	1.6	2	12.5	21.8	21.8		243													243	12.6	13.9	16.2	31.5	52.6	52.6	1.3	2.3	15.3	21.1	21.1
244	34.7	39.5	43.9	52	55	55	4.8	4.4	8.1	3	8.1		244													244	34.1	39.1	44.7	53	55.2	55.2	5	5.6	8.3	2.2	8.3
245	34.7	39.5	43.9	52	55	55	4.8	4.4	8.1	3	8.1		245													245	34.1	39.1	44.7	53	55.2	55.2	5	5.6	8.3	2.2	8.3
246	34.7	39.5	43.9	52	55	55	4.8	4.4	8.1	3	8.1		246													246	34.1	39.1	44.7	53	55.2	55.2	5	5.6	8.3	2.2	8.3
247	34.7	39.5	43.9	52	55	55	4.8	4.4	8.1	3	8.1		247													247	34.1	39.1	44.7	53	55.2	55.2	5	5.6	8.3	2.2	8.3
248	34.7	39.5	43.9	52	55	55	4.8	4.4	8.1	3	8.1		248													248	34.1	39.1	44.7	53	55.2	55.2	5	5.6	8.3	2.2	8.3
249	34.7	39.5	43.9	52	55	55	4.8	4.4	8.1	3	8.1		249													249	34.1	39.1	44.7	53	55.2	55.2	5	5.6	8.3	2.2	8.3
250	34.7	39.5	43.9	52	55	55	4.8	4.4	8.1	3	8.1		250													250	34.1	39.1	44.7	53	55.2	55.2	5	5.6	8.3	2.2	8.3
251	34.7	39.5	43.9	52	55	55	4.8	4.4	8.1	3	8.1		251													251	34.1	39.1	44.7	53	55.2	55.2	5	5.6	8.3	2.2	8.3
252	34.7	39.5	43.9	52	55	55	4.8	4.4	8.1	3	8.1		252													252	34.1	39.1	44.7	53	55.2	55.2	5	5.6	8.3	2.2	8.3
253	34.7	39.5	43.9	52	55	55	4.8	4.4	8.1	3	8.1		253													253	34.1	39.1	44.7	53	55.2	55.2	5	5.6	8.3	2.2	8.3
254	34.7	39.5	43.9	52	55	55	4.8	4.4	8.1	3	8.1		254													254	34.1	39.1	44.7	53	55.2	55.2	5	5.6	8.3	2.2	8.3
255	34.7	39.5	43.9	52	55	55	4.8	4.4	8.1	3	8.1		255													255	34.1	39.1	44.7	53	55.2	55.2	5	5.6	8.3	2.2	8.3
256	34.7	39.5	43.9	52	55	55	4.8	4.4	8.1	3	8.1		256													256	34.1	39.1	44.7	53	55.2	55.2	5	5.6	8.3	2.2	8.3
257	34.7	39.5	43.9	52	55	55	4.8	4.4	8.1	3	8.1		257													257	34.1	39.1	44.7	53	55.2	55.2	5	5.6	8.3	2.2	8.3
258	34.7	39.5	43.9	52	55	55	4.8	4.4	8.1	3	8.1		258													258	34.1	39.1	44.7	53	55.2	55.2	5	5.6	8.3	2.2	8.3
259	51.6	52	51	50.9	50.4	52	0.4	-1	-0.1	-0.5	0.4		259													259	51.3	51.7	50	51	50.9	51.7	0.4	-1.7	1	-0.1	1
260	51.6	52	51	50.9	50.4	52	0.4	-1	-0.1	-0.5	0.4		260													260	51.3	51.7	50	51	50.9	51.7	0.4	-1.7	1	-0.1	1
261	51.6	52	51	50.9	50.4	52	0.4	-1	-0.1	-0.5	0.4		261													261	51.3	51.7	50	51	50.9	51.7	0.4	-1.7	1	-0.1	1
262	51.6	52	51	50.9	50.4	52	0.4	-1	-0.1	-0.5	0.4		262													262	51.3	51.7	50	51	50.9	51.7	0.4	-1.7	1	-0.1	1
263	51.6	52	51	50.9	50.4	52	0.4	-1	-0.1	-0.5	0.4		263													263	51.3	51.7	50	51	50.9	51.7	0.4	-1.7	1	-0.1	1
264	51.6	52	51	50.9	50.4	52	0.4	-1	-0.1	-0.5	0.4		264													264	51.3	51.7	50	51	50.9	51.7	0.4	-1.7	1	-0.1	1
265	51.6	52	51	50.9	50.4	52	0.4	-1	-0.1	-0.5	0.4		265													265	51.3	51.7	50	51	50.9	51.7	0.4	-1.7	1	-0.1	1
266	51.6	52	51	50.9	50.4	52	0.4	-1	-0.1	-0.5	0.4		266													266	51.3	51.7	50	51	50.9	51.7	0.4	-1.7	1	-0.1	1
267	51.6	52	51	50.9	50.4	52	0.4	-1	-0.1	-0.5	0.4		267													267	51.3	51.7	50	51	50.9	51.7	0.4	-1.7	1	-0.1	1
268	21.7	23.4	29.1	44.3	50.3	50.3	1.7	5.7	15.2	6	15.2		268													268	21.1	23.3	28.1	44.4	49.8	49.8	2.2	4.8	16.3	5.4	16.3
269	14.7	17.6	21.9	39.8	49.7	49.7	2.9	4.3	17.9	9.9	17.9		269													269	15.3	18.1	23.8	42	49.6	49.6	2.8	5.7	18.2	7.6	18.2
270	14.7	17.6	21.9	39.8	49.7	49.7	2.9	4.3	17.9	9.9	17.9		270													270	15.3	18.1	23.8	42	49.6	49.6	2.8	5.7	18.2	7.6	18.2
271	14.7	17.6	21.9	39.8	49.7	49.7	2.9	4.3	17.9	9.9	17.9		271													271	15.3	18.1	23.8	42	49.6	49.6	2.8	5.7	18.2	7.6	18.2
272	14.7	17.6	21.9	39.8	49.7	49.7	2.9	4.3	17.9	9.9	17.9		272													272	15.3	18.1	23.8	42	49.6	49.6	2.8	5.7	18.2	7.6	18.2
273	14.7	17.6	21.9	39.8	49.7	49.7	2.9	4.3	17.9	9.9	17.9		273													273	15.3	18.1	23.8	42	49.6	49.6	2.8	5.7	18.2	7.6	18.2
274	9.5	11.3	14.7	27.5	32.8	32.8	1.8	3.4	12.8	5.3	12.8		274													274	10.5	12	16	29.4	35.6	35.6	1.5	4	13.4	6.2	13.4
275	9.5	11.3	14.7	27.5	32.8	32.8	1.8	3.4	12.8	5.3	12.8		275													275	10.5	12	16	29.4	35.6	35.6	1.5	4	13.4	6.2	13.4
276	9.5	11.3	14.7	27.5	32.8	32.8	1.8	3.4	12.8	5.3	12.8		276													276	10.5	12	16	29.4	35.6	35.6	1.5	4	13.4	6.2	13.4
277	9.5	11.3	14.7	27.5	32.8	32.8	1.8	3.4	12.8	5.3	12.8		277													277	10.5	12	16	29.4	35.6	35.6	1.5	4	13.4	6.2	13.4
279	11.5	12.1	13.6	21.5	25.2	25.2	0.6	1.5	7.9	3.7	7.9		279													279	12.1	12.5	14.4	22.9	26.9	26.9	0.4	1.9	8.5	4	8.5
280	13.3	13.4	15.1	25.2	29.1	29.1	0.1	1.7	10.1	3.9	10.1		280													280	14	14.7	16.5	26.7	30.8	30.8	0.7	1.8	10.2	4.1	10.2
281	14.6	15.2	17	26.4	30.4	30.4	0.6	1.8	9.4	4	9.4		281													281	14.7	15.3	17.7	27.7	31.8	31.8	0.6	2.4	10	4.1	10
282	1.7	2.7	5.5	23.7	45.6	45.6	1	2.8	18.2	21.9	21.9		282													282	1.2	1.8	5.1	24	46.9	46.9	0.6	3.3	18.9	22.9	22.9
283	1.7	2.7	5.5	23.7	45.6	45.6	1	2.8	18.2	21.9	21.9		283													283	1.2	1.8	5.1	24	46.9	46.9	0.6	3.3	18.9	22.9	22.9
284	1.7	2.7	5.5	23.7	45.6	45.6	1	2.8	18.2	21.9	21.9		284													284	1.2	1.8	5.1	24	46.9	46.9	0.6	3.3	18.9	22.9	22.9
285	1.7	2.7	5.5	23.7	45.6	45.6	1	2.8	18.2	21.9	21.9		285													285	1.2	1.8	5.1	24	46.9	46.9	0.6	3.3	18.9	22.9	22.9
286	1.7	2.7	5.5	23.7	45.6	45.6	1	2.8	18.2	21.9	21.9		286													286	1.2	1.8	5.1	24	46.9	46.9	0.6	3.3	18.9	22.9	22.9
287	14.6	15.2	17	26.4	30.4	30.4	0.6	1.8	9.4	4	9.4		287													287	14.7	15.3	17.7	27.7	31.8	31.8	0.6	2.4	10	4.1	10
288	14.6	15.2	17	26.4	30.4	30.4	0.6	1.8	9.4	4	9.4		288													288	14.7	15.3	17.7	27.7	31.8	31.8	0.6	2.4	10	4.1	10
289	14.6	15.2	17	26.4	30.4	30.4	0.6	1.8	9.4	4	9.4		289													289	14.7	15.3	17.7	27.7	31.8	31.8	0.6	2.4	10	4.1	10
290	16.7	17.6	18.9	24.6	34.2	34.2	0.9	1.3	5.7	9.6	9.6		290													290	17.3	18.1	19.7	25.8	32.5	32.5	0.8	1.6	6.1	6.7	6.7
291	22.9	24.2	25.2	29.2	39.8	39.8	1.3	1	4	10.6	10.6		291													291	23.9	25	26.5	30.5	39.5	39.5	1.1	1.5	4	9	9
292	22.9	24.2	25.2	29.2	39.8	39.8	1.3	1	4	10.6	10.6		292													292	23.9	25	26.5	30.5	39.5	39.5	1.1	1.5	4	9	9
293	22.9	24.2	25.2	29.2	39.8	39.8	1.3	1	4	10.6	10.6		293													293	23.9	25	26.5	30.5	39.5	39.5	1.1	1.5	4	9	9
294	1.6	2.4	4.8	16.3	22.9	22.9	0.8	2.4	11.5	6.6	11.5		294													294	2.1	2.8	5.8	17.2	25	25	0.7	3	11.4	7.8	11.4
295	1.6	2.4	4.8	16.3	22.9	22.9	0.8	2.4	11.5	6.6	11.5		295													295	2.1	2.8	5.8	17.2	25	25	0.7	3	11.4	7.8	11.4
296	1.6	2.4	4.8	16.3	22.9	22.9	0.8	2.4	11.5	6.6	11.5		296													296	2.1	2.8	5.8	17.2	25	25	0.7	3	11.4	7.8	11.4
297	1.6	2.4	4.8	16.3	22.9	22.9	0.8	2.4	11.5	6.6	11.5		297													297	2.1	2.8	5.8	17.2	25	25	0.7	3	11.4	7.8	11.4
298	1.6	2.4	4.8	16.3	22.9	22.9	0.8	2.4	11.5	6.6	11.5		298													298	2.1	2.8	5.8	17.2	25	25	0.7	3	11.4	7.8	11.4
299	1.6	2.4	4.8	16.3	22.9	22.9	0.8	2.4	11.5	6.6	11.5		299													299	2.1	2.8	5.8	17.2	25	25	0.7	3	11.4	7.8	11.4
300	1.6	2.4	4.8	16.3	22.9	22.9	0.8	2.4	11.5	6.6	11.5		300													300	2.1	2.8	5.8	17.2	25	25	0.7	3	11.4	7.8	11.4
301	1.6	2.4	4.8	16.3	22.9	22.9	0.8	2.4	11.5	6.6	11.5		301													301	2.1	2.8	5.8	17.2	25	25	0.7	3	11.4	7.8	11.4
302	5.3	7	10	14.1	21.7	21.7	1.7	3	4.1	7.6	7.6		302													302	5.6	7.2	10.5	15	22.4	22.4	1.6	3.3	4.5	7.4	7.4
303	4.6	6.1	8.6	13	20.2	20.2	1.5	2.5	4.4	7.2	7.2		303													303	5.2	6.7	9.5	14	21.4	21.4	1.5	2.8	4.5	7.4	7.4
304	4.6	6.1	8.6	13	20.2	20.2	1.5	2.5	4.4	7.2	7.2		304													304	5.2	6.7	9.5	14	21.4	21.4	1.5	2.8	4.5	7.4	7.4
305	4.6	6.1	8.6	13	20.2	20.2	1.5	2.5	4.4	7.2	7.2		305													305	5.2	6.7	9.5	14	21.4	21.4	1.5	2.8	4.5	7.4	7.4
306	4.6	6.1	8.6	13	20.2	20.2	1.5	2.5	4.4	7.2	7.2		306													306	5.2	6.7	9.5	14	21.4	21.4	1.5	2.8	4.5	7.4	7.4
307	4.6	6.1	8.6	13	20.2	20.2	1.5	2.5	4.4	7.2	7.2		307													307	5.2	6.7	9.5	14	21.4	21.4	1.5	2.8	4.5	7.4	7.4
308	4.6	6.1	8.6	13	20.2	20.2	1.5	2.5	4.4	7.2	7.2		308													308	5.2	6.7	9.5	14	21.4	21.4	1.5	2.8	4.5	7.4	7.4
309	4.6	6.1	8.6	13	20.2	20.2	1.5	2.5	4.4	7.2	7.2		309													309	5.2	6.7	9.5	14	21.4	21.4	1.5	2.8	4.5	7.4	7.4
310	4.6	6.1	8.6	13	20.2	20.2	1.5	2.5	4.4	7.2	7.2		310													310	5.2	6.7	9.5	14	21.4	21.4	1.5	2.8	4.5	7.4	7.4
311	4.6	6.1	8.6	13	20.2	20.2	1.5	2.5	4.4	7.2	7.2		311													311	5.2	6.7	9.5	14	21.4	21.4	1.5	2.8	4.5	7.4	7.4
313	0.2	0.2	0.3	1.9	5	5	0	0.1	1.6	3.1	3.1		313													313	0.7	0.4	0.5	2.3	4.6	4.6	-0.3	0.1	1.8	2.3	2.3
314	0.2	0.2	0.3	1.9	5	5	0	0.1	1.6	3.1	3.1		314													314	0.7	0.4	0.5	2.3	4.6	4.6	-0.3	0.1	1.8	2.3	2.3
315	0.2	0.2	0.3	1.9	5	5	0	0.1	1.6	3.1	3.1		315													315	0.7	0.4	0.5	2.3	4.6	4.6	-0.3	0.1	1.8	2.3	2.3
316	0.2	0.2	0.3	1.9	5	5	0	0.1	1.6	3.1	3.1		316													316	0.7	0.4	0.5	2.3	4.6	4.6	-0.3	0.1	1.8	2.3	2.3
318	47	48.7	50.4	51.1	50.2	51.1	1.7	1.7	0.7	-0.9	1.7		318													318	49	50.2	51.1	50.8	49.6	51.1	1.2	0.9	-0.3	-1.2	1.2
319	52.1	53.8	55	55.2	55.6	55.6	1.7	1.2	0.2	0.4	1.7		319													319	53.8	55.1	55.2	55.7	53.9	55.7	1.3	0.1	0.5	-1.8	1.3
320	58.1	60.4	60	61.1	61.3	61.3	2.3	-0.4	1.1	0.2	2.3		320													320	60.3	61.9	61.7	62.1	60.2	62.1	1.6	-0.2	0.4	-1.9	1.6
321	58.1	60.4	60	61.1	61.3	61.3	2.3	-0.4	1.1	0.2	2.3		321													321	60.3	61.9	61.7	62.1	60.2	62.1	1.6	-0.2	0.4	-1.9	1.6
322	58.1	60.4	60	61.1	61.3	61.3	2.3	-0.4	1.1	0.2	2.3		322													322	60.3	61.9	61.7	62.1	60.2	62.1	1.6	-0.2	0.4	-1.9	1.6
323	58.1	60.4	60	61.1	61.3	61.3	2.3	-0.4	1.1	0.2	2.3		323													323	60.3	61.9	61.7	62.1	60.2	62.1	1.6	-0.2	0.4	-1.9	1.6
324	58.1	60.4	60	61.1	61.3	61.3	2.3	-0.4	1.1	0.2	2.3		324													324	60.3	61.9	61.7	62.1	60.2	62.1	1.6	-0.2	0.4	-1.9	1.6
325	58.1	60.4	60	61.1	61.3	61.3	2.3	-0.4	1.1	0.2	2.3		325													325	60.3	61.9	61.7	62.1	60.2	62.1	1.6	-0.2	0.4	-1.9	1.6
326	58.1	60.4	60	61.1	61.3	61.3	2.3	-0.4	1.1	0.2	2.3		326													326	60.3	61.9	61.7	62.1	60.2	62.1	1.6	-0.2	0.4	-1.9	1.6
327	58.1	60.4	60	61.1	61.3	61.3	2.3	-0.4	1.1	0.2	2.3		327													327	60.3	61.9	61.7	62.1	60.2	62.1	1.6	-0.2	0.4	-1.9	1.6
328	19.8	23.6	33.6	49.2	57.5	57.5	3.8	10	15.6	8.3	15.6		328													328	22.6	25.9	34.7	49.8	57.3	57.3	3.3	8.8	15.1	7.5	15.1
329	2.2	2.9	6.7	21.8	24.8	24.8	0.7	3.8	15.1	3	15.1		329													329	1.8	2.7	7.3	21.4	24.4	24.4	0.9	4.6	14.1	3	14.1
330	2.2	2.9	6.7	21.8	24.8	24.8	0.7	3.8	15.1	3	15.1		330													330	1.8	2.7	7.3	21.4	24.4	24.4	0.9	4.6	14.1	3	14.1
331	2.2	2.9	6.7	21.8	24.8	24.8	0.7	3.8	15.1	3	15.1		331													331	1.8	2.7	7.3	21.4	24.4	24.4	0.9	4.6	14.1	3	14.1
332	19.8	23.6	33.6	49.2	57.5	57.5	3.8	10	15.6	8.3	15.6		332													332	22.6	25.9	34.7	49.8	57.3	57.3	3.3	8.8	15.1	7.5	15.1
333	-0.4	-0.1	-0.2	1.8	3.5	3.5	0.3	-0.1	2	1.7	2		333													333	-0.4	-0.4	-0.3	1.2	2.9	2.9	0	0.1	1.5	1.7	1.7
334	-0.4	-0.1	-0.2	1.8	3.5	3.5	0.3	-0.1	2	1.7	2		334													334	-0.4	-0.4	-0.3	1.2	2.9	2.9	0	0.1	1.5	1.7	1.7
335	-0.4	-0.1	-0.2	1.8	3.5	3.5	0.3	-0.1	2	1.7	2		335													335	-0.4	-0.4	-0.3	1.2	2.9	2.9	0	0.1	1.5	1.7	1.7
336	-0.2	-0.3	-0.4	0.8	3.9	3.9	-0.1	-0.1	1.2	3.1	3.1		336													336	-0.2	-0.7	-0.5	0.7	2.8	2.8	-0.5	0.2	1.2	2.1	2.1
337	4	5.9	13.2	35.8	43.1	43.1	1.9	7.3	22.6	7.3	22.6		337													337	3.9	6.2	13.8	37.6	44.6	44.6	2.3	7.6	23.8	7	23.8
338	4	5.9	13.2	35.8	43.1	43.1	1.9	7.3	22.6	7.3	22.6		338													338	3.9	6.2	13.8	37.6	44.6	44.6	2.3	7.6	23.8	7	23.8
339	4	5.9	13.2	35.8	43.1	43.1	1.9	7.3	22.6	7.3	22.6		339													339	3.9	6.2	13.8	37.6	44.6	44.6	2.3	7.6	23.8	7	23.8
340	4	5.9	13.2	35.8	43.1	43.1	1.9	7.3	22.6	7.3	22.6		340													340	3.9	6.2	13.8	37.6	44.6	44.6	2.3	7.6	23.8	7	23.8
341	4	5.9	13.2	35.8	43.1	43.1	1.9	7.3	22.6	7.3	22.6		341													341	3.9	6.2	13.8	37.6	44.6	44.6	2.3	7.6	23.8	7	23.8
342	3.3	4.9	11.7	34.2	46.8	46.8	1.6	6.8	22.5	12.6	22.5		342													342	3.2	5.4	12	34.9	48.1	48.1	2.2	6.6	22.9	13.2	22.9
343	33.9	36.6	38.7	52.2	55.3	55.3	2.7	2.1	13.5	3.1	13.5		343													343	34.5	37	39.8	53.6	56.3	56.3	2.5	2.8	13.8	2.7	13.8
344	55.6	58.8	58.7	58.7	57.9	58.8	3.2	-0.1	0	-0.8	3.2		344													344	55.3	58.2	58.6	58.8	56.8	58.8	2.9	0.4	0.2	-2	2.9
345	55.6	58.8	58.7	58.7	57.9	58.8	3.2	-0.1	0	-0.8	3.2		345													345	55.3	58.2	58.6	58.8	56.8	58.8	2.9	0.4	0.2	-2	2.9
346	55.6	58.8	58.7	58.7	57.9	58.8	3.2	-0.1	0	-0.8	3.2		346													346	55.3	58.2	58.6	58.8	56.8	58.8	2.9	0.4	0.2	-2	2.9
347	55.6	58.8	58.7	58.7	57.9	58.8	3.2	-0.1	0	-0.8	3.2		347													347	55.3	58.2	58.6	58.8	56.8	58.8	2.9	0.4	0.2	-2	2.9
348	55.6	58.8	58.7	58.7	57.9	58.8	3.2	-0.1	0	-0.8	3.2		348													348	55.3	58.2	58.6	58.8	56.8	58.8	2.9	0.4	0.2	-2	2.9
349	7.1	8.6	11	20.1	25	25	1.5	2.4	9.1	4.9	9.1		349													349	7.6	9.1	11.8	21.2	27.3	27.3	1.5	2.7	9.4	6.1	9.4
350	7.1	8.6	11	20.1	25	25	1.5	2.4	9.1	4.9	9.1		350													350	7.6	9.1	11.8	21.2	27.3	27.3	1.5	2.7	9.4	6.1	9.4
351	7.1	8.6	11	20.1	25	25	1.5	2.4	9.1	4.9	9.1		351													351	7.6	9.1	11.8	21.2	27.3	27.3	1.5	2.7	9.4	6.1	9.4
352	7.1	8.6	11	20.1	25	25	1.5	2.4	9.1	4.9	9.1		352													352	7.6	9.1	11.8	21.2	27.3	27.3	1.5	2.7	9.4	6.1	9.4
353	26.6	28.6	32.2	44.7	46.6	46.6	2	3.6	12.5	1.9	12.5		353													353	27	29.1	32.8	46.7	48.4	48.4	2.1	3.7	13.9	1.7	13.9
354	30.1	31	33	46.8	51.4	51.4	0.9	2	13.8	4.6	13.8		354													354	29.8	31.1	33.5	47.5	50.8	50.8	1.3	2.4	14	3.3	14
355	30.1	31	33	46.8	51.4	51.4	0.9	2	13.8	4.6	13.8		355													355	29.8	31.1	33.5	47.5	50.8	50.8	1.3	2.4	14	3.3	14
356	30.1	31	33	46.8	51.4	51.4	0.9	2	13.8	4.6	13.8		356													356	29.8	31.1	33.5	47.5	50.8	50.8	1.3	2.4	14	3.3	14
357	30.1	31	33	46.8	51.4	51.4	0.9	2	13.8	4.6	13.8		357													357	29.8	31.1	33.5	47.5	50.8	50.8	1.3	2.4	14	3.3	14
358	30.1	31	33	46.8	51.4	51.4	0.9	2	13.8	4.6	13.8		358													358	29.8	31.1	33.5	47.5	50.8	50.8	1.3	2.4	14	3.3	14
359	25.6	27.2	31.5	43.5	45.8	45.8	1.6	4.3	12	2.3	12		359													359	25.8	27.8	31.6	46	48.5	48.5	2	3.8	14.4	2.5	14.4
360	25.6	27.2	31.5	43.5	45.8	45.8	1.6	4.3	12	2.3	12		360													360	25.8	27.8	31.6	46	48.5	48.5	2	3.8	14.4	2.5	14.4
361	25.6	27.2	31.5	43.5	45.8	45.8	1.6	4.3	12	2.3	12		361													361	25.8	27.8	31.6	46	48.5	48.5	2	3.8	14.4	2.5	14.4
362	25.6	27.2	31.5	43.5	45.8	45.8	1.6	4.3	12	2.3	12		362													362	25.8	27.8	31.6	46	48.5	48.5	2	3.8	14.4	2.5	14.4
363	22.3	27.5	38.1	50.3	55.9	55.9	5.2	10.6	12.2	5.6	12.2		363													363	23.1	28.7	39.7	51.8	56.7	56.7	5.6	11	12.1	4.9	12.1
364	23.9	29.2	40.5	53.6	56.7	56.7	5.3	11.3	13.1	3.1	13.1		364													364	25.2	31.1	42.7	54.7	57.7	57.7	5.9	11.6	12	3	12
365	23.9	29.2	40.5	53.6	56.7	56.7	5.3	11.3	13.1	3.1	13.1		365													365	25.2	31.1	42.7	54.7	57.7	57.7	5.9	11.6	12	3	12
366	23.9	29.2	40.5	53.6	56.7	56.7	5.3	11.3	13.1	3.1	13.1		366													366	25.2	31.1	42.7	54.7	57.7	57.7	5.9	11.6	12	3	12
367	23.9	29.2	40.5	53.6	56.7	56.7	5.3	11.3	13.1	3.1	13.1		367													367	25.2	31.1	42.7	54.7	57.7	57.7	5.9	11.6	12	3	12
368	23.9	29.2	40.5	53.6	56.7	56.7	5.3	11.3	13.1	3.1	13.1		368													368	25.2	31.1	42.7	54.7	57.7	57.7	5.9	11.6	12	3	12
369	23.9	29.2	40.5	53.6	56.7	56.7	5.3	11.3	13.1	3.1	13.1		369													369	25.2	31.1	42.7	54.7	57.7	57.7	5.9	11.6	12	3	12
370	23.9	29.2	40.5	53.6	56.7	56.7	5.3	11.3	13.1	3.1	13.1		370													370	25.2	31.1	42.7	54.7	57.7	57.7	5.9	11.6	12	3	12
371	23.9	29.2	40.5	53.6	56.7	56.7	5.3	11.3	13.1	3.1	13.1		371													371	25.2	31.1	42.7	54.7	57.7	57.7	5.9	11.6	12	3	12
372	23.9	29.2	40.5	53.6	56.7	56.7	5.3	11.3	13.1	3.1	13.1		372													372	25.2	31.1	42.7	54.7	57.7	57.7	5.9	11.6	12	3	12
373	22	27.7	40.3	53.5	57.4	57.4	5.7	12.6	13.2	3.9	13.2		373													373	22.8	29.2	41.8	55	58.3	58.3	6.4	12.6	13.2	3.3	13.2
374	45.6	49.1	54.7	58.7	57.6	58.7	3.5	5.6	4	-1.1	5.6		374													374	47.6	51	55.8	60.7	58.1	60.7	3.4	4.8	4.9	-2.6	4.9
375	47	49.2	52.2	56.4	54.6	56.4	2.2	3	4.2	-1.8	4.2		375													375	49.2	51.3	53.7	57.8	54.9	57.8	2.1	2.4	4.1	-2.9	4.1
376	47	49.2	52.2	56.4	54.6	56.4	2.2	3	4.2	-1.8	4.2		376													376	49.2	51.3	53.7	57.8	54.9	57.8	2.1	2.4	4.1	-2.9	4.1
377	47	49.2	52.2	56.4	54.6	56.4	2.2	3	4.2	-1.8	4.2		377													377	49.2	51.3	53.7	57.8	54.9	57.8	2.1	2.4	4.1	-2.9	4.1
378	47	49.2	52.2	56.4	54.6	56.4	2.2	3	4.2	-1.8	4.2		378													378	49.2	51.3	53.7	57.8	54.9	57.8	2.1	2.4	4.1	-2.9	4.1
379	47	49.2	52.2	56.4	54.6	56.4	2.2	3	4.2	-1.8	4.2		379													379	49.2	51.3	53.7	57.8	54.9	57.8	2.1	2.4	4.1	-2.9	4.1
380	47	49.2	52.2	56.4	54.6	56.4	2.2	3	4.2	-1.8	4.2		380													380	49.2	51.3	53.7	57.8	54.9	57.8	2.1	2.4	4.1	-2.9	4.1
381	47	49.2	52.2	56.4	54.6	56.4	2.2	3	4.2	-1.8	4.2		381													381	49.2	51.3	53.7	57.8	54.9	57.8	2.1	2.4	4.1	-2.9	4.1
382	47	49.2	52.2	56.4	54.6	56.4	2.2	3	4.2	-1.8	4.2		382													382	49.2	51.3	53.7	57.8	54.9	57.8	2.1	2.4	4.1	-2.9	4.1
