# Supplementary material for: Crosstalk between regulatory elements in disordered TRPV4 N-terminus modulates lipid-dependent channel activity
Source: Nat Commun. 2023 Jul 13;14:4165. doi: 10.1038/s41467-023-39808-4 (PMC10344929; doi:10.1038/s41467-023-39808-4)
Supplement: Supplementary file 6 — Supplementary Data 3 [file 41467_2023_39808_MOESM6_ESM.xlsx]

## Sheet: legend
Legends for Supplemental_Dataset 2
Legends for datasets for Fig.3a, 3b and 3c (XL-MS data)
crosslinked peptide	amino acid sequence of peptide a and peptide b of crosslinked peptide including the position of crosslinking sites in peptide a and peptide b
protein1	name of protein to which peptide a belongs
protein2	name of protein to which peptide b belongs
type	type of linker attachment (inter-protein crosslink, intra-protein crosslink, intralink or monolink)
pos1	absolute position of lysine residue in peptide a of protein 1 which was crosslinked
pos2	absolute position of lysine residue in peptide b of protein 2 which was crosslinked
deltaS	delta score is a measure for how close the best assigned hit scored in regard to second best; here, deltaS < 0.95.
ld-score	linear discriminant score; scoring scheme to discriminate between true positive crosslinks and false positive hits; here, ld-score ≥ 25.
biological replicate	indicates in which biological replicate (I, II, III) the crosslink peptide was identified

## Sheet: Dataset Fig. 3a+c
Table 1. Identified cross-links for TRPV4 NTD.
refers to Figure 3a+c, crosslinks were identified in at least two of three replicates with deltaS < 0.95 and at least one link with ld-score ≥ 25.
Note: Due to the N-terminal Methionine missing in the construct, the search sequence was one amino acid shorter and the positions of the respective lysine residues are shifted -1 compared to the uniprot TRPV4 sequence.
crosslinked peptides	protein1	protein2	type	pos1	pos2	deltaS	ld-score	biological replicate
CKHYVELLVEK-VVEKPVAGTK-a2-b4	NTD	NTD	intra-protein xl	236	115	0.71	47.58	III
CKHYVELLVEK-MKFHGAFR-a2-b2	NTD	NTD	intra-protein xl	236	55	0.4	46.94	III
TCLPKALLNLSAGR-VVEKPVAGTK-a5-b4	NTD	NTD	intra-protein xl	182	115	0.18	46.86	I
TCLPKALLNLSAGR-VVEKPVAGTK-a5-b4	NTD	NTD	intra-protein xl	182	115	0.2	46.76	II
VVEKPVAGTKGPAPNPPPVLK-HYVELLVEKGADVHAQAR-a10-b9	NTD	NTD	intra-protein xl	121	245	0.18	46.4	II
VVEKPVAGTK-MKFHGAFR-a4-b2	NTD	NTD	intra-protein xl	115	55	0.66	46.33	II
NDTIPILLDIAEKTGNMR-QHPSENKR-a13-b7	NTD	NTD	intra-protein xl	204	106	0	45.99	II
CKHYVELLVEK-MKFHGAFR-a2-b2	NTD	NTD	intra-protein xl	236	55	0.76	44.96	I
VVEKPVAGTKGPAPNPPPVLK-GPPGAVDGKQNLR-a10-b9	NTD	NTD	intra-protein xl	121	49	0	44.89	II
RVVEKPVAGTKGPAPNPPPVLK-MKFHGAFR-a11-b2	NTD	NTD	intra-protein xl	121	55	0.26	44.49	III
RCKHYVELLVEK-VVEKPVAGTK-a3-b4	NTD	NTD	intra-protein xl	236	115	0.92	44.42	I
RVVEKPVAGTK-VVEKPVAGTK-a5-b4	NTD	NTD	intra-protein xl	115	115	0	44.19	III
TCLPKALLNLSAGR-VVEKPVAGTK-a5-b4	NTD	NTD	intra-protein xl	182	115	0	44.17	III
CKHYVELLVEK-MKFHGAFR-a2-b2	NTD	NTD	intra-protein xl	236	55	0.54	43.95	II
KAPMDSLFDYGTYR-GPPGAVDGKQNLR-a1-b9	NTD	NTD	intra-protein xl	86	49	0.54	43.71	III
GPPGAVDGKQNLR-FVTKMYDLLLIK-a9-b4	NTD	NTD	intra-protein xl	49	329	0.69	43.31	III
RVVEKPVAGTKGPAPNPPPVLK-VVEKPVAGTKGPAPNPPPVLK-a11-b10	NTD	NTD	intra-protein xl	121	121	0	43.1	II
KAPMDSLFDYGTYR-MKFHGAFR-a1-b2	NTD	NTD	intra-protein xl	86	55	0.8	43.03	III
LTDEEFREPSTGKTCLPK-MKFHGAFR-a13-b2	NTD	NTD	intra-protein xl	177	55	0.19	42.96	I
VVEKPVAGTKGPAPNPPPVLK-HYVELLVEKGADVHAQAR-a10-b9	NTD	NTD	intra-protein xl	121	245	0.11	42.95	III
FVTKMYDLLLIK-QHPSENKR-a4-b7	NTD	NTD	intra-protein xl	329	106	0.55	42.87	III
TGKIGIFQHIIR-CKHYVELLVEK-a3-b2	NTD	NTD	intra-protein xl	367	236	0	42.59	I
VVEKPVAGTKGPAPNPPPVLK-VVEKPVAGTK-a10-b4	NTD	NTD	intra-protein xl	121	115	0.67	42.33	III
RVVEKPVAGTKGPAPNPPPVLK-MKFHGAFR-a11-b2	NTD	NTD	intra-protein xl	121	55	0.33	42.28	II
LTDEEFREPSTGKTCLPK-MKFHGAFR-a13-b2	NTD	NTD	intra-protein xl	177	55	0.21	42.28	II
LTDEEFREPSTGKTCLPK-MKFHGAFR-a13-b2	NTD	NTD	intra-protein xl	177	55	0.23	42.27	III
TGKIGIFQHIIR-TGKIGIFQHIIR-a3-b3	NTD	NTD	intra-protein xl	367	367	0	41.96	III
GPAPNPPPVLKVFNRPILFDIVSR-RVVEKPVAGTK-a11-b5	NTD	NTD	intra-protein xl	132	115	0	41.92	I
GPAPNPPPVLKVFNRPILFDIVSR-VVEKPVAGTK-a11-b4	NTD	NTD	intra-protein xl	132	115	0.38	41.67	II
VVEKPVAGTK-ENTKFVTK-a4-b4	NTD	NTD	intra-protein xl	115	325	0	41.43	III
GPPGAVDGKQNLR-FVTKMYDLLLIK-a9-b4	NTD	NTD	intra-protein xl	49	329	0.67	41.38	I
GPAPNPPPVLKVFNRPILFDIVSR-RVVEKPVAGTK-a11-b5	NTD	NTD	intra-protein xl	132	115	0.13	41.35	III
FVTKMYDLLLIK-MKFHGAFR-a4-b2	NTD	NTD	intra-protein xl	329	55	0.85	41.24	III
VVEKPVAGTK-MKFHGAFR-a4-b2	NTD	NTD	intra-protein xl	115	55	0	40.98	III
VVEKPVAGTK-ENTKFVTK-a4-b4	NTD	NTD	intra-protein xl	115	325	0	40.97	II
RVVEKPVAGTKGPAPNPPPVLK-VVEKPVAGTKGPAPNPPPVLK-a11-b10	NTD	NTD	intra-protein xl	121	121	0	40.9	I
MKFHGAFR-MKFHGAFR-a2-b2	NTD	NTD	intra-protein xl	55	55	0	40.69	III
TCLPKALLNLSAGR-GPPGAVDGKQNLR-a5-b9	NTD	NTD	intra-protein xl	182	49	0	40.63	III
HYVELLVEKGADVHAQAR-VVEKPVAGTK-a9-b4	NTD	NTD	intra-protein xl	245	115	0	40.39	II
HYVELLVEKGADVHAQAR-VVEKPVAGTK-a9-b4	NTD	NTD	intra-protein xl	245	115	0	40.29	I
TGKIGIFQHIIR-TGKIGIFQHIIR-a3-b3	NTD	NTD	intra-protein xl	367	367	0	40.22	II
RVVEKPVAGTKGPAPNPPPVLK-VVEKPVAGTKGPAPNPPPVLK-a11-b10	NTD	NTD	intra-protein xl	121	121	0	40.04	III
VVEKPVAGTKGPAPNPPPVLK-HYVELLVEKGADVHAQAR-a10-b9	NTD	NTD	intra-protein xl	121	245	0.11	39.85	I
RVVEKPVAGTKGPAPNPPPVLK-GPPGAVDGKQNLR-a11-b9	NTD	NTD	intra-protein xl	121	49	0	39.83	III
VVEKPVAGTKGPAPNPPPVLK-MKFHGAFR-a4-b2	NTD	NTD	intra-protein xl	115	55	0	39.78	III
TGKIGIFQHIIR-CKHYVELLVEK-a3-b2	NTD	NTD	intra-protein xl	367	236	0	39.65	III
KAPMDSLFDYGTYR-TCLPKALLNLSAGR-a1-b5	NTD	NTD	intra-protein xl	86	182	0	39.64	II
VVEKPVAGTKGPAPNPPPVLK-GPPGAVDGKQNLR-a10-b9	NTD	NTD	intra-protein xl	121	49	0	39.61	I
VVEKPVAGTK-MKFHGAFR-a4-b2	NTD	NTD	intra-protein xl	115	55	0.73	39.48	I
GPAPNPPPVLKVFNRPILFDIVSR-VVEKPVAGTK-a11-b4	NTD	NTD	intra-protein xl	132	115	0.29	39.36	III
KAPMDSLFDYGTYR-TCLPKALLNLSAGR-a1-b5	NTD	NTD	intra-protein xl	86	182	0.18	39.29	III
GPPGAVDGKQNLR-VVEKPVAGTK-a9-b4	NTD	NTD	intra-protein xl	49	115	0	39.22	II
VVEKPVAGTKGPAPNPPPVLK-VVEKPVAGTKGPAPNPPPVLK-a10-b10	NTD	NTD	intra-protein xl	121	121	0.11	38.93	I
FVTKMYDLLLIK-MKFHGAFR-a4-b2	NTD	NTD	intra-protein xl	329	55	0.88	38.9	I
TGKIGIFQHIIR-VVEKPVAGTK-a3-b4	NTD	NTD	intra-protein xl	367	115	0	38.85	I
NDTIPILLDIAEKTGNMR-QHPSENKR-a13-b7	NTD	NTD	intra-protein xl	204	106	0.17	38.64	III
TCLPKALLNLSAGR-GPPGAVDGKQNLR-a5-b9	NTD	NTD	intra-protein xl	182	49	0	38.61	I
VVEKPVAGTK-VVEKPVAGTK-a4-b4	NTD	NTD	intra-protein xl	115	115	0	38.54	II
GPPGAVDGKQNLR-VVEKPVAGTK-a9-b4	NTD	NTD	intra-protein xl	49	115	0.64	38.54	I
GPAPNPPPVLKVFNRPILFDIVSR-MKFHGAFR-a11-b2	NTD	NTD	intra-protein xl	132	55	0	38.54	III
VVEKPVAGTKGPAPNPPPVLK-MKFHGAFR-a10-b2	NTD	NTD	intra-protein xl	121	55	0	38.5	III
KAPMDSLFDYGTYR-ENTKFVTK-a1-b4	NTD	NTD	intra-protein xl	86	325	0	38.44	I
VVEKPVAGTK-ENTKFVTK-a4-b4	NTD	NTD	intra-protein xl	115	325	0	38.21	I
HYVELLVEKGADVHAQAR-VVEKPVAGTK-a9-b4	NTD	NTD	intra-protein xl	245	115	0	38.18	III
GPAPNPPPVLKVFNRPILFDIVSR-QHPSENKR-a11-b7	NTD	NTD	intra-protein xl	132	106	0.9	38.13	III
FVTKMYDLLLIK-MKFHGAFR-a4-b2	NTD	NTD	intra-protein xl	329	55	0.49	38.06	II
GPPGAVDGKQNLR-ENTKFVTK-a9-b4	NTD	NTD	intra-protein xl	49	325	0.62	37.94	I
KAPMDSLFDYGTYR-TCLPKALLNLSAGR-a1-b5	NTD	NTD	intra-protein xl	86	182	0	37.91	I
RVVEKPVAGTK-MKFHGAFR-a5-b2	NTD	NTD	intra-protein xl	115	55	0.82	37.89	III
HYVELLVEKGADVHAQAR-NDTIPILLDIAEKTGNMR-a9-b13	NTD	NTD	intra-protein xl	245	204	0	37.65	III
GPPGAVDGKQNLR-ENTKFVTK-a9-b4	NTD	NTD	intra-protein xl	49	325	0.34	37.62	III
VVEKPVAGTK-VVEKPVAGTK-a4-b4	NTD	NTD	intra-protein xl	115	115	0	37.52	I
TGKIGIFQHIIR-TGKIGIFQHIIR-a3-b3	NTD	NTD	intra-protein xl	367	367	0	37.47	I
KAPMDSLFDYGTYR-VVEKPVAGTK-a1-b4	NTD	NTD	intra-protein xl	86	115	0.2	37.46	I
VVEKPVAGTKGPAPNPPPVLK-GPPGAVDGKQNLR-a10-b9	NTD	NTD	intra-protein xl	121	49	0	37.42	III
CKHYVELLVEK-VVEKPVAGTK-a2-b4	NTD	NTD	intra-protein xl	236	115	0	37.39	II
TGKIGIFQHIIR-MKFHGAFR-a3-b2	NTD	NTD	intra-protein xl	367	55	0.57	37.38	III
VVEKPVAGTKGPAPNPPPVLK-MKFHGAFR-a10-b2	NTD	NTD	intra-protein xl	121	55	0.94	37.37	II
VVEKPVAGTK-VVEKPVAGTK-a4-b4	NTD	NTD	intra-protein xl	115	115	0	37.3	III
KAPMDSLFDYGTYR-FVTKMYDLLLIK-a1-b4	NTD	NTD	intra-protein xl	86	329	0	37.3	I
MKFHGAFR-MKFHGAFR-a2-b2	NTD	NTD	intra-protein xl	55	55	0	37.27	II
RVVEKPVAGTK-VVEKPVAGTK-a5-b4	NTD	NTD	intra-protein xl	115	115	0.37	37.23	I
GPPGAVDGKQNLR-GPPGAVDGKQNLR-a9-b9	NTD	NTD	intra-protein xl	49	49	0	37.19	II
GPPGAVDGKQNLR-MKFHGAFR-a9-b2	NTD	NTD	intra-protein xl	49	55	0	37.12	II
GPPGAVDGKQNLR-GPPGAVDGKQNLR-a9-b9	NTD	NTD	intra-protein xl	49	49	0.7	37.1	III
GPAPNPPPVLKVFNRPILFDIVSR-RVVEKPVAGTK-a11-b5	NTD	NTD	intra-protein xl	132	115	0	37.05	II
HYVELLVEKGADVHAQAR-NDTIPILLDIAEKTGNMR-a9-b13	NTD	NTD	intra-protein xl	245	204	0.38	37.01	I
KAPMDSLFDYGTYR-GPPGAVDGKQNLR-a1-b9	NTD	NTD	intra-protein xl	86	49	0	36.99	II
CKHYVELLVEK-VVEKPVAGTK-a2-b4	NTD	NTD	intra-protein xl	236	115	0	36.96	I
LTDEEFREPSTGKTCLPK-VVEKPVAGTK-a13-b4	NTD	NTD	intra-protein xl	177	115	0	36.95	III
GPAPNPPPVLKVFNRPILFDIVSR-MKFHGAFR-a11-b2	NTD	NTD	intra-protein xl	132	55	0	36.94	I
TGKIGIFQHIIR-MKFHGAFR-a3-b2	NTD	NTD	intra-protein xl	367	55	0.8	36.89	II
VVEKPVAGTKGPAPNPPPVLK-KAPMDSLFDYGTYR-a10-b1	NTD	NTD	intra-protein xl	121	86	0	36.88	I
VVEKPVAGTKGPAPNPPPVLK-MKFHGAFR-a10-b2	NTD	NTD	intra-protein xl	121	55	0.28	36.85	I
GPPGAVDGKQNLR-MKFHGAFR-a9-b2	NTD	NTD	intra-protein xl	49	55	0.82	36.85	III
VVEKPVAGTKGPAPNPPPVLK-VVEKPVAGTKGPAPNPPPVLK-a10-b10	NTD	NTD	intra-protein xl	121	121	0.2	36.83	III
GPPGAVDGKQNLR-MKFHGAFR-a9-b2	NTD	NTD	intra-protein xl	49	55	0	36.82	I
VVEKPVAGTKGPAPNPPPVLK-KAPMDSLFDYGTYR-a10-b1	NTD	NTD	intra-protein xl	121	86	0	36.79	III
HYVELLVEKGADVHAQAR-NDTIPILLDIAEKTGNMR-a9-b13	NTD	NTD	intra-protein xl	245	204	0.31	36.76	II
KAPMDSLFDYGTYR-GPPGAVDGKQNLR-a1-b9	NTD	NTD	intra-protein xl	86	49	0	36.58	I
GPAPNPPPVLKVFNRPILFDIVSR-MKFHGAFR-a11-b2	NTD	NTD	intra-protein xl	132	55	0	36.51	II
GPPGAVDGKQNLR-CKHYVELLVEK-a9-b2	NTD	NTD	intra-protein xl	49	236	0.51	36.51	III
RCKHYVELLVEK-MKFHGAFR-a3-b2	NTD	NTD	intra-protein xl	236	55	0.76	36.5	III
GPPGAVDGKQNLR-VVEKPVAGTK-a9-b4	NTD	NTD	intra-protein xl	49	115	0.61	36.49	III
LTDEEFREPSTGKTCLPK-GPPGAVDGKQNLR-a13-b9	NTD	NTD	intra-protein xl	177	49	0	36.49	III
VVEKPVAGTKGPAPNPPPVLK-GPPGAVDGKQNLR-a4-b9	NTD	NTD	intra-protein xl	115	49	0.8	36.39	III
VVEKPVAGTKGPAPNPPPVLK-CKHYVELLVEK-a10-b2	NTD	NTD	intra-protein xl	121	236	0.32	36.38	III
GPPGAVDGKQNLR-CKHYVELLVEK-a9-b2	NTD	NTD	intra-protein xl	49	236	0	36.33	II
MYDLLLIKCAK-MKFHGAFR-a8-b2	NTD	NTD	intra-protein xl	337	55	0.92	36.32	II
VVEKPVAGTKGPAPNPPPVLK-VVEKPVAGTK-a10-b4	NTD	NTD	intra-protein xl	121	115	0	36.3	II
RVVEKPVAGTK-RVVEKPVAGTK-a5-b5	NTD	NTD	intra-protein xl	115	115	0.8	36.29	III
GPAPNPPPVLKVFNRPILFDIVSR-QHPSENKR-a11-b7	NTD	NTD	intra-protein xl	132	106	0.89	36.19	I
RVVEKPVAGTK-RVVEKPVAGTK-a5-b5	NTD	NTD	intra-protein xl	115	115	0.88	36.18	I
VVEKPVAGTKGPAPNPPPVLK-VVEKPVAGTK-a10-b4	NTD	NTD	intra-protein xl	121	115	0	36.17	I
VVEKPVAGTKGPAPNPPPVLK-TGKIGIFQHIIR-a10-b3	NTD	NTD	intra-protein xl	121	367	0	35.87	II
KAPMDSLFDYGTYR-ENTKFVTK-a1-b4	NTD	NTD	intra-protein xl	86	325	0	35.81	III
TGKIGIFQHIIR-MKFHGAFR-a3-b2	NTD	NTD	intra-protein xl	367	55	0.5	35.8	I
RVVEKPVAGTKGPAPNPPPVLK-MKFHGAFR-a11-b2	NTD	NTD	intra-protein xl	121	55	0.71	35.78	I
RVVEKPVAGTKGPAPNPPPVLK-HYVELLVEKGADVHAQAR-a5-b9	NTD	NTD	intra-protein xl	115	245	0	35.71	III
TGKIGIFQHIIR-VVEKPVAGTK-a3-b4	NTD	NTD	intra-protein xl	367	115	0.29	35.71	III
RVVEKPVAGTK-VVEKPVAGTK-a5-b4	NTD	NTD	intra-protein xl	115	115	0	35.67	II
KAPMDSLFDYGTYR-ENTKFVTK-a1-b4	NTD	NTD	intra-protein xl	86	325	0	35.63	II
TCLPKALLNLSAGR-RVVEKPVAGTK-a5-b5	NTD	NTD	intra-protein xl	182	115	0.43	35.54	II
TCLPKALLNLSAGR-RVVEKPVAGTK-a5-b5	NTD	NTD	intra-protein xl	182	115	0.21	35.53	I
RVVEKPVAGTKGPAPNPPPVLK-RVVEKPVAGTK-a11-b5	NTD	NTD	intra-protein xl	121	115	0.72	35.5	III
GPPGAVDGKQNLR-GPPGAVDGKQNLR-a9-b9	NTD	NTD	intra-protein xl	49	49	0	35.47	I
VVEKPVAGTKGPAPNPPPVLK-VVEKPVAGTKGPAPNPPPVLK-a10-b10	NTD	NTD	intra-protein xl	121	121	0.21	35.45	II
RVVEKPVAGTKGPAPNPPPVLK-GPPGAVDGKQNLR-a11-b9	NTD	NTD	intra-protein xl	121	49	0.17	35.44	II
TCLPKALLNLSAGR-GPPGAVDGKQNLR-a5-b9	NTD	NTD	intra-protein xl	182	49	0.69	35.36	II
GSPDGLEGLLSFLLTHKK-KAPMDSLFDYGTYR-a17-b1	NTD	NTD	intra-protein xl	162	86	0	35.17	II
KAPMDSLFDYGTYR-VVEKPVAGTK-a1-b4	NTD	NTD	intra-protein xl	86	115	0	35.15	III
RVVEKPVAGTK-MKFHGAFR-a5-b2	NTD	NTD	intra-protein xl	115	55	0.83	35.05	II
VVEKPVAGTKGPAPNPPPVLK-CKHYVELLVEK-a10-b2	NTD	NTD	intra-protein xl	121	236	0.31	35.03	II
VVEKPVAGTKGPAPNPPPVLK-TGKIGIFQHIIR-a10-b3	NTD	NTD	intra-protein xl	121	367	0	35.02	I
GPAPNPPPVLKVFNRPILFDIVSR-TGKIGIFQHIIR-a11-b3	NTD	NTD	intra-protein xl	132	367	0	35.01	I
GPAPNPPPVLKVFNRPILFDIVSR-TGKIGIFQHIIR-a11-b3	NTD	NTD	intra-protein xl	132	367	0	34.95	II
VVEKPVAGTKGPAPNPPPVLK-RVVEKPVAGTK-a10-b5	NTD	NTD	intra-protein xl	121	115	0.94	34.93	I
GPPGAVDGKQNLR-RCKHYVELLVEK-a9-b3	NTD	NTD	intra-protein xl	49	236	0.62	34.91	I
FVTKMYDLLLIK-QHPSENKR-a4-b7	NTD	NTD	intra-protein xl	329	106	0.43	34.85	I
HYVELLVEKGADVHAQAR-GPPGAVDGKQNLR-a9-b9	NTD	NTD	intra-protein xl	245	49	0.52	34.85	II
GPPGAVDGKQNLR-RCKHYVELLVEK-a9-b3	NTD	NTD	intra-protein xl	49	236	0	34.75	III
VVEKPVAGTKGPAPNPPPVLK-QHPSENKR-a10-b7	NTD	NTD	intra-protein xl	121	106	0.91	34.7	III
GPPGAVDGKQNLR-CKHYVELLVEK-a9-b2	NTD	NTD	intra-protein xl	49	236	0	34.69	I
KGPPKPMELLESTIYESSVVPAPK-QHPSENKR-a1-b7	NTD	NTD	intra-protein xl	62	106	0.31	34.58	I
LTDEEFREPSTGKTCLPK-GPPGAVDGKQNLR-a13-b9	NTD	NTD	intra-protein xl	177	49	0	34.55	I
NDTIPILLDIAEKTGNMR-RVVEKPVAGTK-a13-b5	NTD	NTD	intra-protein xl	204	115	0	34.54	I
HYVELLVEKGADVHAQAR-LTDEEFREPSTGKTCLPK-a9-b13	NTD	NTD	intra-protein xl	245	177	0.28	34.54	III
KAPMDSLFDYGTYR-MKFHGAFR-a1-b2	NTD	NTD	intra-protein xl	86	55	0.82	34.49	I
VVEKPVAGTK-QHPSENKR-a4-b7	NTD	NTD	intra-protein xl	115	106	0	34.44	II
TCLPKALLNLSAGR-QHPSENKR-a5-b7	NTD	NTD	intra-protein xl	182	106	0.94	34.38	II
VVEKPVAGTKGPAPNPPPVLK-KAPMDSLFDYGTYR-a10-b1	NTD	NTD	intra-protein xl	121	86	0	34.35	II
TGKIGIFQHIIR-VVEKPVAGTK-a3-b4	NTD	NTD	intra-protein xl	367	115	0.2	34.33	II
GPAPNPPPVLKVFNRPILFDIVSR-TGKIGIFQHIIR-a11-b3	NTD	NTD	intra-protein xl	132	367	0	34.27	III
GPPKPMELLESTIYESSVVPAPK-MKFHGAFR-a4-b2	NTD	NTD	intra-protein xl	66	55	0.86	34.25	II
VVEKPVAGTKGPAPNPPPVLK-LTDEEFREPSTGKTCLPK-a10-b13	NTD	NTD	intra-protein xl	121	177	0	34.23	III
GPPGAVDGKQNLR-QHPSENKR-a9-b7	NTD	NTD	intra-protein xl	49	106	0.45	34.21	I
GPPGAVDGKQNLR-ENTKFVTK-a9-b4	NTD	NTD	intra-protein xl	49	325	0.57	34.21	II
GPPGAVDGKQNLR-RCKHYVELLVEK-a9-b3	NTD	NTD	intra-protein xl	49	236	0	34.2	II
NDTIPILLDIAEKTGNMR-RVVEKPVAGTK-a13-b5	NTD	NTD	intra-protein xl	204	115	0	34.09	III
CKHYVELLVEK-QHPSENKR-a2-b7	NTD	NTD	intra-protein xl	236	106	0.89	34.03	II
VVEKPVAGTK-QHPSENKR-a4-b7	NTD	NTD	intra-protein xl	115	106	0	33.96	I
FVTKMYDLLLIK-QHPSENKR-a4-b7	NTD	NTD	intra-protein xl	329	106	0.92	33.82	II
LTDEEFREPSTGKTCLPK-EPSTGKTCLPK-a13-b6	NTD	NTD	intra-protein xl	177	177	0	33.8	I
RCKHYVELLVEK-VVEKPVAGTK-a3-b4	NTD	NTD	intra-protein xl	236	115	0.8	33.76	III
VVEKPVAGTK-QHPSENKR-a4-b7	NTD	NTD	intra-protein xl	115	106	0.46	33.72	III
VVEKPVAGTKGPAPNPPPVLK-RVVEKPVAGTK-a10-b5	NTD	NTD	intra-protein xl	121	115	0.93	33.68	III
RCKHYVELLVEK-VVEKPVAGTK-a3-b4	NTD	NTD	intra-protein xl	236	115	0.87	33.66	II
NDTIPILLDIAEKTGNMR-QHPSENKR-a13-b7	NTD	NTD	intra-protein xl	204	106	0.18	33.62	I
VVEKPVAGTKGPAPNPPPVLK-TGKIGIFQHIIR-a10-b3	NTD	NTD	intra-protein xl	121	367	0	33.53	III
HYVELLVEKGADVHAQAR-ENTKFVTK-a9-b4	NTD	NTD	intra-protein xl	245	325	0.32	33.41	II
HYVELLVEKGADVHAQAR-MKFHGAFR-a9-b2	NTD	NTD	intra-protein xl	245	55	0.89	33.25	III
RVVEKPVAGTKGPAPNPPPVLK-GPPGAVDGKQNLR-a11-b9	NTD	NTD	intra-protein xl	121	49	0	33.23	I
GPPGAVDGKQNLR-QHPSENKR-a9-b7	NTD	NTD	intra-protein xl	49	106	0.46	33.22	III
RVVEKPVAGTKGPAPNPPPVLK-VVEKPVAGTKGPAPNPPPVLK-a5-b10	NTD	NTD	intra-protein xl	115	121	0	33.22	III
TCLPKALLNLSAGR-RVVEKPVAGTK-a5-b5	NTD	NTD	intra-protein xl	182	115	0.19	32.98	III
LTDEEFREPSTGKTCLPK-VVEKPVAGTK-a13-b4	NTD	NTD	intra-protein xl	177	115	0.11	32.96	II
ENTKFVTK-QHPSENKR-a4-b7	NTD	NTD	intra-protein xl	325	106	0	32.92	III
VVEKPVAGTKGPAPNPPPVLK-MKFHGAFRK-a10-b2	NTD	NTD	intra-protein xl	121	55	0	32.9	III
TCLPKALLNLSAGR-QHPSENKR-a5-b7	NTD	NTD	intra-protein xl	182	106	0.88	32.86	III
LTDEEFREPSTGKTCLPK-RVVEKPVAGTK-a13-b5	NTD	NTD	intra-protein xl	177	115	0.21	32.84	III
MKFHGAFR-QHPSENKR-a2-b7	NTD	NTD	intra-protein xl	55	106	0	32.83	III
KGPPKPMELLESTIYESSVVPAPKK-GPPGAVDGKQNLR-a24-b9	NTD	NTD	intra-protein xl	85	49	0.18	32.83	II
RVVEKPVAGTKGPAPNPPPVLK-QHPSENKR-a11-b7	NTD	NTD	intra-protein xl	121	106	0	32.73	II
ENTKFVTK-MKFHGAFR-a4-b2	NTD	NTD	intra-protein xl	325	55	0.8	32.73	III
GPPGAVDGKQNLR-QHPSENKR-a9-b7	NTD	NTD	intra-protein xl	49	106	0.37	32.63	II
GSPDGLEGLLSFLLTHKKR-VVEKPVAGTK-a17-b4	NTD	NTD	intra-protein xl	162	115	0.94	32.52	III
TGKIGIFQHIIR-CKHYVELLVEK-a3-b2	NTD	NTD	intra-protein xl	367	236	0	32.43	II
ENTKFVTK-ENTKFVTK-a4-b4	NTD	NTD	intra-protein xl	325	325	0	32.42	II
VVEKPVAGTKGPAPNPPPVLK-LTDEEFREPSTGKTCLPK-a10-b13	NTD	NTD	intra-protein xl	121	177	0	32.41	I
VVEKPVAGTKGPAPNPPPVLK-QHPSENKR-a10-b7	NTD	NTD	intra-protein xl	121	106	0.93	32.37	II
RVVEKPVAGTK-MKFHGAFR-a5-b2	NTD	NTD	intra-protein xl	115	55	0.88	32.3	I
KAPMDSLFDYGTYR-FVTKMYDLLLIK-a1-b4	NTD	NTD	intra-protein xl	86	329	0	32.29	III
MYDLLLIKCAK-VVEKPVAGTK-a8-b4	NTD	NTD	intra-protein xl	337	115	0	32.24	I
LTDEEFREPSTGKTCLPK-VVEKPVAGTK-a13-b4	NTD	NTD	intra-protein xl	177	115	0	32.23	I
GSPDGLEGLLSFLLTHKK-KAPMDSLFDYGTYR-a17-b1	NTD	NTD	intra-protein xl	162	86	0	32.13	I
LTDEEFREPSTGKTCLPK-ENTKFVTK-a13-b4	NTD	NTD	intra-protein xl	177	325	0.34	32.1	II
GPPGAVDGKQNLR-FVTKMYDLLLIK-a9-b4	NTD	NTD	intra-protein xl	49	329	0.81	32.1	II
LTDEEFREPSTGKTCLPK-TCLPKALLNLSAGR-a13-b5	NTD	NTD	intra-protein xl	177	182	0.61	32.07	I
TCLPKALLNLSAGR-MKFHGAFR-a5-b2	NTD	NTD	intra-protein xl	182	55	0	32.04	II
RVVEKPVAGTKGPAPNPPPVLK-ENTKFVTK-a11-b4	NTD	NTD	intra-protein xl	121	325	0	31.86	II
VVEKPVAGTKGPAPNPPPVLK-ENTKFVTK-a10-b4	NTD	NTD	intra-protein xl	121	325	0	31.85	II
HYVELLVEKGADVHAQAR-GPPGAVDGKQNLR-a9-b9	NTD	NTD	intra-protein xl	245	49	0	31.78	I
NDTIPILLDIAEKTGNMR-RVVEKPVAGTK-a13-b5	NTD	NTD	intra-protein xl	204	115	0.29	31.67	II
VVEKPVAGTKGPAPNPPPVLK-CKHYVELLVEK-a4-b2	NTD	NTD	intra-protein xl	115	236	0	31.66	II
KAPMDSLFDYGTYR-VVEKPVAGTK-a1-b4	NTD	NTD	intra-protein xl	86	115	0.18	31.66	II
VVEKPVAGTKGPAPNPPPVLK-ENTKFVTK-a10-b4	NTD	NTD	intra-protein xl	121	325	0	31.66	III
GSPDGLEGLLSFLLTHKK-KAPMDSLFDYGTYR-a17-b1	NTD	NTD	intra-protein xl	162	86	0	31.62	III
GPPGAVDGKQNLR-TGKIGIFQHIIR-a9-b3	NTD	NTD	intra-protein xl	49	367	0.43	31.61	III
TCLPKALLNLSAGR-QHPSENKR-a5-b7	NTD	NTD	intra-protein xl	182	106	0	31.58	I
CKHYVELLVEK-QHPSENKR-a2-b7	NTD	NTD	intra-protein xl	236	106	0	31.5	III
KAPMDSLFDYGTYR-QHPSENKR-a1-b7	NTD	NTD	intra-protein xl	86	106	0	31.43	II
GSPDGLEGLLSFLLTHKK-NDTIPILLDIAEKTGNMR-a17-b13	NTD	NTD	intra-protein xl	162	204	0	31.42	II
KAPMDSLFDYGTYR-MKFHGAFR-a1-b2	NTD	NTD	intra-protein xl	86	55	0.81	31.38	II
RVVEKPVAGTKGPAPNPPPVLK-QHPSENKR-a11-b7	NTD	NTD	intra-protein xl	121	106	0	31.29	I
GPPGAVDGKQNLR-TGKIGIFQHIIR-a9-b3	NTD	NTD	intra-protein xl	49	367	0.49	31.26	II
TGKIGIFQHIIR-QHPSENKR-a3-b7	NTD	NTD	intra-protein xl	367	106	0.26	31.23	II
KAPMDSLFDYGTYR-QHPSENKR-a1-b7	NTD	NTD	intra-protein xl	86	106	0.94	31.15	III
TCLPKALLNLSAGR-MKFHGAFR-a5-b2	NTD	NTD	intra-protein xl	182	55	0.49	31.14	I
TCLPKALLNLSAGR-CKHYVELLVEK-a5-b2	NTD	NTD	intra-protein xl	182	236	0.33	31.11	III
GPPGAVDGKQNLR-MYDLLLIKCAK-a9-b8	NTD	NTD	intra-protein xl	49	337	0	31.09	I
LTDEEFREPSTGKTCLPK-ENTKFVTK-a13-b4	NTD	NTD	intra-protein xl	177	325	0	30.98	I
MYDLLLIKCAK-MKFHGAFR-a8-b2	NTD	NTD	intra-protein xl	337	55	0.27	30.86	III
GPAPNPPPVLKVFNRPILFDIVSR-ENTKFVTK-a11-b4	NTD	NTD	intra-protein xl	132	325	0.33	30.8	I
ENTKFVTK-QHPSENKR-a4-b7	NTD	NTD	intra-protein xl	325	106	0	30.78	I
ENTKFVTK-MKFHGAFR-a4-b2	NTD	NTD	intra-protein xl	325	55	0	30.72	II
KGPPKPMELLESTIYESSVVPAPKK-MKFHGAFR-a24-b2	NTD	NTD	intra-protein xl	85	55	0.23	30.69	III
GPPGAVDGKQNLR-RVVEKPVAGTK-a9-b5	NTD	NTD	intra-protein xl	49	115	0.68	30.67	II
TCLPKALLNLSAGR-MKFHGAFR-a5-b2	NTD	NTD	intra-protein xl	182	55	0	30.67	III
TGKIGIFQHIIR-QHPSENKR-a3-b7	NTD	NTD	intra-protein xl	367	106	0	30.6	III
VVEKPVAGTKGPAPNPPPVLK-QHPSENKR-a10-b7	NTD	NTD	intra-protein xl	121	106	0.12	30.52	I
VVEKPVAGTKGPAPNPPPVLK-ENTKFVTK-a10-b4	NTD	NTD	intra-protein xl	121	325	0	30.5	I
MYDLLLIKCAK-VVEKPVAGTK-a8-b4	NTD	NTD	intra-protein xl	337	115	0.44	30.44	III
VVEKPVAGTKGPAPNPPPVLK-RCKHYVELLVEK-a10-b3	NTD	NTD	intra-protein xl	121	236	0.87	30.44	II
TGKIGIFQHIIR-ENTKFVTK-a3-b4	NTD	NTD	intra-protein xl	367	325	0.46	30.44	I
GPPGAVDGKQNLR-TGKIGIFQHIIR-a9-b3	NTD	NTD	intra-protein xl	49	367	0.44	30.43	I
ENTKFVTK-QHPSENKR-a4-b7	NTD	NTD	intra-protein xl	325	106	0	30.37	II
GPAPNPPPVLKVFNRPILFDIVSR-VVEKPVAGTK-a11-b4	NTD	NTD	intra-protein xl	132	115	0.55	30.37	I
ENTKFVTK-MKFHGAFR-a4-b2	NTD	NTD	intra-protein xl	325	55	0.87	30.33	I
LTDEEFREPSTGKTCLPK-GPPGAVDGKQNLR-a13-b9	NTD	NTD	intra-protein xl	177	49	0	30.29	II
HYVELLVEKGADVHAQAR-MKFHGAFR-a9-b2	NTD	NTD	intra-protein xl	245	55	0.82	30.18	I
TGKIGIFQHIIR-QHPSENKR-a3-b7	NTD	NTD	intra-protein xl	367	106	0.79	30.15	I
MKFHGAFR-QHPSENKR-a2-b7	NTD	NTD	intra-protein xl	55	106	0.75	30.04	I
VVEKPVAGTKGPAPNPPPVLK-CKHYVELLVEK-a10-b2	NTD	NTD	intra-protein xl	121	236	0.29	29.9	I
KAPMDSLFDYGTYR-QHPSENKR-a1-b7	NTD	NTD	intra-protein xl	86	106	0	29.87	I
KAPMDSLFDYGTYR-CKHYVELLVEK-a1-b2	NTD	NTD	intra-protein xl	86	236	0	29.87	III
HYVELLVEKGADVHAQAR-QHPSENKR-a9-b7	NTD	NTD	intra-protein xl	245	106	0	29.84	II
KGPPKPMELLESTIYESSVVPAPK-GPPGAVDGKQNLR-a1-b9	NTD	NTD	intra-protein xl	62	49	0.89	29.82	III
TGKIGIFQHIIR-ENTKFVTK-a3-b4	NTD	NTD	intra-protein xl	367	325	0.47	29.53	II
HYVELLVEKGADVHAQAR-MKFHGAFR-a9-b2	NTD	NTD	intra-protein xl	245	55	0	29.45	II
MYDLLLIKCAK-VVEKPVAGTK-a8-b4	NTD	NTD	intra-protein xl	337	115	0	29.34	II
MKFHGAFR-QHPSENKR-a2-b7	NTD	NTD	intra-protein xl	55	106	0.69	29.09	II
HYVELLVEKGADVHAQAR-GPPGAVDGKQNLR-a9-b9	NTD	NTD	intra-protein xl	245	49	0.53	29.06	III
GPPGAVDGKQNLR-RVVEKPVAGTK-a9-b5	NTD	NTD	intra-protein xl	49	115	0	29.02	I
RVVEKPVAGTKGPAPNPPPVLK-KAPMDSLFDYGTYR-a11-b1	NTD	NTD	intra-protein xl	121	86	0	28.79	III
RVVEKPVAGTK-QHPSENKR-a5-b7	NTD	NTD	intra-protein xl	115	106	0.55	28.75	III
RVVEKPVAGTKGPAPNPPPVLK-VVEKPVAGTK-a11-b4	NTD	NTD	intra-protein xl	121	115	0.8	28.68	I
EPSTGKTCLPK-MKFHGAFR-a6-b2	NTD	NTD	intra-protein xl	177	55	0	28.68	I
EPSTGKTCLPK-MKFHGAFR-a6-b2	NTD	NTD	intra-protein xl	177	55	0.5	28.65	II
LTDEEFREPSTGKTCLPK-TCLPKALLNLSAGR-a13-b5	NTD	NTD	intra-protein xl	177	182	0.51	28.59	III
RVVEKPVAGTK-QHPSENKR-a5-b7	NTD	NTD	intra-protein xl	115	106	0	28.53	I
KGPPKPMELLESTIYESSVVPAPK-QHPSENKR-a5-b7	NTD	NTD	intra-protein xl	66	106	0.29	28.53	III
GPPKPMELLESTIYESSVVPAPK-MKFHGAFR-a4-b2	NTD	NTD	intra-protein xl	66	55	0	28.53	III
KAPMDSLFDYGTYR-CKHYVELLVEK-a1-b2	NTD	NTD	intra-protein xl	86	236	0	28.52	II
LTDEEFREPSTGKTCLPK-ENTKFVTK-a13-b4	NTD	NTD	intra-protein xl	177	325	0.27	28.44	III
VVEKPVAGTKGPAPNPPPVLK-GPPGAVDGKQNLR-a4-b9	NTD	NTD	intra-protein xl	115	49	0	28.38	II
VVEKPVAGTKGPAPNPPPVLK-VVEKPVAGTK-a4-b4	NTD	NTD	intra-protein xl	115	115	0.78	28.31	II
RVVEKPVAGTKGPAPNPPPVLK-LTDEEFREPSTGKTCLPK-a11-b13	NTD	NTD	intra-protein xl	121	177	0	28.28	III
GPPGAVDGKQNLR-MYDLLLIKCAK-a9-b8	NTD	NTD	intra-protein xl	49	337	0.32	28	III
VVEKPVAGTKGPAPNPPPVLK-RCKHYVELLVEK-a10-b3	NTD	NTD	intra-protein xl	121	236	0.86	27.98	III
RCKHYVELLVEK-MKFHGAFR-a3-b2	NTD	NTD	intra-protein xl	236	55	0.6	27.98	II
KGPPKPMELLESTIYESSVVPAPKK-MKFHGAFR-a24-b2	NTD	NTD	intra-protein xl	85	55	0.42	27.86	II
TGKIGIFQHIIR-ENTKFVTK-a3-b4	NTD	NTD	intra-protein xl	367	325	0.79	27.78	III
GPPGAVDGKQNLR-RVVEKPVAGTK-a9-b5	NTD	NTD	intra-protein xl	49	115	0	27.72	III
RVVEKPVAGTKGPAPNPPPVLK-KAPMDSLFDYGTYR-a11-b1	NTD	NTD	intra-protein xl	121	86	0	27.71	II
GSPDGLEGLLSFLLTHKK-VVEKPVAGTK-a17-b4	NTD	NTD	intra-protein xl	162	115	0	27.69	II
VVEKPVAGTKGPAPNPPPVLK-GSPDGLEGLLSFLLTHKKR-a10-b17	NTD	NTD	intra-protein xl	121	162	0.83	27.65	III
HYVELLVEKGADVHAQAR-ENTKFVTK-a9-b4	NTD	NTD	intra-protein xl	245	325	0.36	27.62	I
KAPMDSLFDYGTYR-RVVEKPVAGTK-a1-b5	NTD	NTD	intra-protein xl	86	115	0.32	27.5	III
RVVEKPVAGTKGPAPNPPPVLK-QHPSENKR-a11-b7	NTD	NTD	intra-protein xl	121	106	0	27.41	III
LTDEEFREPSTGKTCLPK-LTDEEFREPSTGKTCLPK-a13-b13	NTD	NTD	intra-protein xl	177	177	0	27.41	I
KGPPKPMELLESTIYESSVVPAPK-GPPGAVDGKQNLR-a5-b9	NTD	NTD	intra-protein xl	66	49	0.4	27.4	I
VVEKPVAGTKGPAPNPPPVLK-QHPSENKR-a4-b7	NTD	NTD	intra-protein xl	115	106	0.94	27.38	III
KGPPKPMELLESTIYESSVVPAPK-QHPSENKR-a1-b7	NTD	NTD	intra-protein xl	62	106	0.3	27.38	III
GSPDGLEGLLSFLLTHKK-NDTIPILLDIAEKTGNMR-a17-b13	NTD	NTD	intra-protein xl	162	204	0.33	27.35	III
VVEKPVAGTKGPAPNPPPVLK-MKFHGAFRK-a10-b2	NTD	NTD	intra-protein xl	121	55	0	27.34	I
KGPPKPMELLESTIYESSVVPAPKK-QHPSENKR-a24-b7	NTD	NTD	intra-protein xl	85	106	0	27.3	II
ENTKFVTK-ENTKFVTK-a4-b4	NTD	NTD	intra-protein xl	325	325	0	27.27	III
VVEKPVAGTKGPAPNPPPVLK-QHPSENKR-a4-b7	NTD	NTD	intra-protein xl	115	106	0.91	27.26	I
RVVEKPVAGTKGPAPNPPPVLK-KAPMDSLFDYGTYR-a11-b1	NTD	NTD	intra-protein xl	121	86	0	27.23	I
RVVEKPVAGTKGPAPNPPPVLK-RVVEKPVAGTK-a11-b5	NTD	NTD	intra-protein xl	121	115	0.74	27.12	II
KGPPKPMELLESTIYESSVVPAPK-MKFHGAFR-a1-b2	NTD	NTD	intra-protein xl	62	55	0.92	27.12	I
LTDEEFREPSTGKTCLPK-LTDEEFREPSTGKTCLPK-a13-b13	NTD	NTD	intra-protein xl	177	177	0	26.95	III
GSPDGLEGLLSFLLTHKK-MKFHGAFR-a17-b2	NTD	NTD	intra-protein xl	162	55	0	26.94	III
KGPPKPMELLESTIYESSVVPAPK-KAPMDSLFDYGTYR-a5-b1	NTD	NTD	intra-protein xl	66	86	0.52	26.88	II
KGPPKPMELLESTIYESSVVPAPK-MKFHGAFR-a5-b2	NTD	NTD	intra-protein xl	66	55	0.89	26.76	I
EPSTGKTCLPK-MKFHGAFR-a6-b2	NTD	NTD	intra-protein xl	177	55	0.91	26.75	III
NDTIPILLDIAEKTGNMR-TGKIGIFQHIIR-a13-b3	NTD	NTD	intra-protein xl	204	367	0	26.68	II
LTDEEFREPSTGKTCLPK-EPSTGKTCLPK-a13-b6	NTD	NTD	intra-protein xl	177	177	0	26.66	III
GPAPNPPPVLKVFNRPILFDIVSR-ENTKFVTK-a11-b4	NTD	NTD	intra-protein xl	132	325	0	26.65	II
RCKHYVELLVEK-QHPSENKR-a3-b7	NTD	NTD	intra-protein xl	236	106	0.93	26.54	III
TCLPKALLNLSAGR-CKHYVELLVEK-a5-b2	NTD	NTD	intra-protein xl	182	236	0.47	26.51	I
GSPDGLEGLLSFLLTHKK-ENTKFVTK-a17-b4	NTD	NTD	intra-protein xl	162	325	0.31	26.5	III
HYVELLVEKGADVHAQAR-LTDEEFREPSTGKTCLPK-a9-b13	NTD	NTD	intra-protein xl	245	177	0.25	26.4	II
HYVELLVEKGADVHAQAR-ENTKFVTK-a9-b4	NTD	NTD	intra-protein xl	245	325	0.35	26.39	III
VVEKPVAGTKGPAPNPPPVLK-NDTIPILLDIAEKTGNMR-a10-b13	NTD	NTD	intra-protein xl	121	204	0.59	26.38	II
GPPGAVDGKQNLR-MYDLLLIKCAK-a9-b8	NTD	NTD	intra-protein xl	49	337	0.78	26.31	II
GPAPNPPPVLKVFNRPILFDIVSR-GPPGAVDGKQNLR-a11-b9	NTD	NTD	intra-protein xl	132	49	0.37	26.29	I
CKHYVELLVEK-QHPSENKR-a2-b7	NTD	NTD	intra-protein xl	236	106	0	26.21	I
KGPPKPMELLESTIYESSVVPAPK-GPPGAVDGKQNLR-a5-b9	NTD	NTD	intra-protein xl	66	49	0.3	26.17	II
KGPPKPMELLESTIYESSVVPAPK-GPPGAVDGKQNLR-a5-b9	NTD	NTD	intra-protein xl	66	49	0	26.09	III
NDTIPILLDIAEKTGNMR-MKFHGAFR-a13-b2	NTD	NTD	intra-protein xl	204	55	0.93	26.08	II
KGPPKPMELLESTIYESSVVPAPK-MKFHGAFR-a5-b2	NTD	NTD	intra-protein xl	66	55	0.88	26.07	III
KGPPKPMELLESTIYESSVVPAPKK-MKFHGAFR-a24-b2	NTD	NTD	intra-protein xl	85	55	0.44	26.07	I
LTDEEFREPSTGKTCLPK-LTDEEFREPSTGKTCLPK-a13-b13	NTD	NTD	intra-protein xl	177	177	0	26.04	II
GSPDGLEGLLSFLLTHKK-VVEKPVAGTK-a17-b4	NTD	NTD	intra-protein xl	162	115	0	26.02	I
KGPPKPMELLESTIYESSVVPAPKK-GPPGAVDGKQNLR-a24-b9	NTD	NTD	intra-protein xl	85	49	0.84	25.93	III
KAPMDSLFDYGTYR-RVVEKPVAGTK-a1-b5	NTD	NTD	intra-protein xl	86	115	0.4	25.9	I
HYVELLVEKGADVHAQAR-LTDEEFREPSTGKTCLPK-a9-b13	NTD	NTD	intra-protein xl	245	177	0.23	25.52	I
KGPPKPMELLESTIYESSVVPAPK-KAPMDSLFDYGTYR-a5-b1	NTD	NTD	intra-protein xl	66	86	0.61	25.48	III
KAPMDSLFDYGTYR-RVVEKPVAGTK-a1-b5	NTD	NTD	intra-protein xl	86	115	0.32	25.41	II
ENTKFVTK-ENTKFVTK-a4-b4	NTD	NTD	intra-protein xl	325	325	0	25.31	I
GSPDGLEGLLSFLLTHKK-GPPGAVDGKQNLR-a17-b9	NTD	NTD	intra-protein xl	162	49	0.6	25.21	III
KGPPKPMELLESTIYESSVVPAPK-MKFHGAFR-a1-b2	NTD	NTD	intra-protein xl	62	55	0.93	25.21	III
NDTIPILLDIAEKTGNMR-GPPGAVDGKQNLR-a13-b9	NTD	NTD	intra-protein xl	204	49	0.69	25.14	III
NDTIPILLDIAEKTGNMR-TGKIGIFQHIIR-a13-b3	NTD	NTD	intra-protein xl	204	367	0	25.13	III
RVVEKPVAGTKGPAPNPPPVLK-HYVELLVEKGADVHAQAR-a5-b9	NTD	NTD	intra-protein xl	115	245	0	25.02	I

## Sheet: Dataset Fig. 3b+c
Table 2. Identified cross-links for 1:1 ARD and IDR mixture.
refers to Figure 3b+c, crosslinks were identified in at least two of three replicates with deltaS < 0.95 and at least one link with ld-score ≥ 25.
Note: Due to the N-terminal Methionine missing in the construct, the search sequence was one amino acid shorter and the positions of the respective lysine residues are shifted -1 compared to the uniprot TRPV4 sequence.
Note: The absolute positions of crosslink sites in the ARD sequence in this dataset start with position 1 as N-terminal position whereas in Fig. 3b, the N-terminus of the ARD sequence starts with position 134 to simplify the comparison to Fig. 3a. Therefore, there is a difference of 133 between the absolute position of crosslink sites in the ARD in this list of crosslinks and the depiction in Fig…
crosslinked peptides	protein1	protein2	type	pos1	pos2	deltaS	ld-score	biological replicate
NDTIPILLDIAEKTGNMR-QHPSENKR-a13-b7	ARD	IDR	inter-protein xl	71	106	0.94	41.97	II
FVTKMYDLLLIK-MKFHGAFR-a4-b2	ARD	IDR	inter-protein xl	196	55	0.34	37.53	I
CKHYVELLVEK-VVEKPVAGTK-a2-b4	ARD	IDR	inter-protein xl	103	115	0	37.14	I
NDTIPILLDIAEKTGNMR-MKFHGAFR-a13-b2	ARD	IDR	inter-protein xl	71	55	0.93	36.96	III
CKHYVELLVEK-MKFHGAFR-a2-b2	ARD	IDR	inter-protein xl	103	55	0.79	36.47	III
TGKIGIFQHIIR-VVEKPVAGTK-a3-b4	ARD	IDR	inter-protein xl	234	115	0	36.3	II
LTDEEFREPSTGKTCLPK-MKFHGAFR-a13-b2	ARD	IDR	inter-protein xl	44	55	0	36.18	I
LTDEEFREPSTGKTCLPK-MKFHGAFR-a13-b2	ARD	IDR	inter-protein xl	44	55	0.86	36.18	II
CKHYVELLVEK-VVEKPVAGTK-a2-b4	ARD	IDR	inter-protein xl	103	115	0	35.82	III
GPPGAVDGKQNLR-CKHYVELLVEK-a9-b2	IDR	ARD	inter-protein xl	49	103	0	35.56	II
TGKIGIFQHIIR-VVEKPVAGTK-a3-b4	ARD	IDR	inter-protein xl	234	115	0	34.99	III
CKHYVELLVEK-VVEKPVAGTK-a2-b4	ARD	IDR	inter-protein xl	103	115	0	34.52	II
GPPGAVDGKQNLR-CKHYVELLVEK-a9-b2	IDR	ARD	inter-protein xl	49	103	0.51	34.05	I
TGKIGIFQHIIR-VVEKPVAGTK-a3-b4	ARD	IDR	inter-protein xl	234	115	0	33.47	I
FVTKMYDLLLIK-MKFHGAFR-a4-b2	ARD	IDR	inter-protein xl	196	55	0.3	33.17	II
TGKIGIFQHIIR-MKFHGAFR-a3-b2	ARD	IDR	inter-protein xl	234	55	0	33.12	II
HYVELLVEKGADVHAQAR-VVEKPVAGTK-a9-b4	ARD	IDR	inter-protein xl	112	115	0	32.68	III
GPPGAVDGKQNLR-CKHYVELLVEK-a9-b2	IDR	ARD	inter-protein xl	49	103	0.5	32.59	III
TGKIGIFQHIIR-MKFHGAFR-a3-b2	ARD	IDR	inter-protein xl	234	55	0.8	32.46	I
LTDEEFREPSTGKTCLPK-MKFHGAFR-a13-b2	ARD	IDR	inter-protein xl	44	55	0	32.28	III
NDTIPILLDIAEKTGNMR-GPAPNPPPVLKV-a13-b11	ARD	IDR	inter-protein xl	71	132	0	32.17	II
LTDEEFREPSTGKTCLPK-VVEKPVAGTK-a13-b4	ARD	IDR	inter-protein xl	44	115	0	31.97	I
CKHYVELLVEK-MKFHGAFR-a2-b2	ARD	IDR	inter-protein xl	103	55	0	31.96	II
HYVELLVEKGADVHAQAR-VVEKPVAGTK-a9-b4	ARD	IDR	inter-protein xl	112	115	0	31.18	II
TGKIGIFQHIIR-MKFHGAFR-a3-b2	ARD	IDR	inter-protein xl	234	55	0	30.73	III
NDTIPILLDIAEKTGNMR-QHPSENKR-a13-b7	ARD	IDR	inter-protein xl	71	106	0.95	30.06	III
NDTIPILLDIAEKTGNMR-GPAPNPPPVLKV-a13-b11	ARD	IDR	inter-protein xl	71	132	0	29.85	III
GSPDGLEGLLSFLLTHKK-GPAPNPPPVLKV-a17-b11	ARD	IDR	inter-protein xl	29	132	0	29.81	III
LTDEEFREPSTGKTCLPK-VVEKPVAGTK-a13-b4	ARD	IDR	inter-protein xl	44	115	0.39	29.79	II
HYVELLVEKGADVHAQAR-VVEKPVAGTK-a9-b4	ARD	IDR	inter-protein xl	112	115	0	29.64	I
LTDEEFREPSTGKTCLPK-VVEKPVAGTK-a13-b4	ARD	IDR	inter-protein xl	44	115	0	28.73	III
LFPDTNLEALLNNDGLSPLMMAAKTGK-MKFHGAFR-a24-b2	ARD	IDR	inter-protein xl	231	55	0	27.91	I
GSPDGLEGLLSFLLTHKK-KAPMDSLFDYGTYR-a17-b1	ARD	IDR	inter-protein xl	29	86	0	27.06	II
GSPDGLEGLLSFLLTHKK-GPAPNPPPVLKV-a17-b11	ARD	IDR	inter-protein xl	29	132	0	26.4	II
LFPDTNLEALLNNDGLSPLMMAAKTGK-MKFHGAFR-a24-b2	ARD	IDR	inter-protein xl	231	55	0	26.37	II
GSPDGLEGLLSFLLTHKK-VVEKPVAGTK-a17-b4	ARD	IDR	inter-protein xl	29	115	0	25.71	III
HYVELLVEKGADVHAQAR-GPPGAVDGKQNLR-a9-b9	ARD	IDR	inter-protein xl	112	49	0.56	25.43	I
GSPDGLEGLLSFLLTHKK-KAPMDSLFDYGTYR-a17-b1	ARD	IDR	inter-protein xl	29	86	0	25.13	I
LFPDTNLEALLNNDGLSPLMMAAKTGK-MKFHGAFR-a24-b2	ARD	IDR	inter-protein xl	231	55	0.35	25.05	III
VVEKPVAGTKGPAPNPPPVLKV-VVEKPVAGTKGPAPNPPPVLK-a10-b10	IDR	IDR	intra-protein xl	121	121	0	56.87	I
VVEKPVAGTKGPAPNPPPVLK-GPPGAVDGKQNLR-a10-b9	IDR	IDR	intra-protein xl	121	49	0	50.37	III
VVEKPVAGTKGPAPNPPPVLK-VVEKPVAGTK-a10-b4	IDR	IDR	intra-protein xl	121	115	0	46.71	I
VVEKPVAGTKGPAPNPPPVLK-VVEKPVAGTK-a10-b4	IDR	IDR	intra-protein xl	121	115	0	46.06	III
VVEKPVAGTKGPAPNPPPVLK-VVEKPVAGTK-a10-b4	IDR	IDR	intra-protein xl	121	115	0	45.87	II
VVEKPVAGTKGPAPNPPPVLK-GPPGAVDGKQNLR-a10-b9	IDR	IDR	intra-protein xl	121	49	0	45	I
VVEKPVAGTKGPAPNPPPVLKV-RVVEKPVAGTK-a10-b5	IDR	IDR	intra-protein xl	121	115	0.39	44.93	II
VVEKPVAGTKGPAPNPPPVLKV-VVEKPVAGTKGPAPNPPPVLK-a10-b10	IDR	IDR	intra-protein xl	121	121	0	44.86	II
VVEKPVAGTKGPAPNPPPVLKV-MKFHGAFR-a10-b2	IDR	IDR	intra-protein xl	121	55	0	44.77	I
RVVEKPVAGTK-VVEKPVAGTK-a5-b4	IDR	IDR	intra-protein xl	115	115	0	44.37	II
VVEKPVAGTKGPAPNPPPVLKV-VVEKPVAGTK-a10-b4	IDR	IDR	intra-protein xl	121	115	0.22	43.3	I
VVEKPVAGTK-MKFHGAFR-a4-b2	IDR	IDR	intra-protein xl	115	55	0.71	42.57	III
GPPGAVDGKQNLR-MKFHGAFR-a9-b2	IDR	IDR	intra-protein xl	49	55	0.72	42.57	I
NDTIPILLDIAEKTGNMR-NDTIPILLDIAEKTGNMR-a13-b13	ARD	ARD	intra-protein xl	71	71	0	42.11	III
VVEKPVAGTKGPAPNPPPVLK-KAPMDSLFDYGTYR-a10-b1	IDR	IDR	intra-protein xl	121	86	0	41.51	I
GPPGAVDGKQNLR-MKFHGAFR-a9-b2	IDR	IDR	intra-protein xl	49	55	0	41.45	II
GPPGAVDGKQNLR-MKFHGAFR-a9-b2	IDR	IDR	intra-protein xl	49	55	0.78	41.45	III
VVEKPVAGTKGPAPNPPPVLK-GPPGAVDGKQNLR-a10-b9	IDR	IDR	intra-protein xl	121	49	0	41.16	II
VVEKPVAGTKGPAPNPPPVLKV-RVVEKPVAGTK-a10-b5	IDR	IDR	intra-protein xl	121	115	0.57	41.04	III
KAPMDSLFDYGTYR-GPPGAVDGKQNLR-a1-b9	IDR	IDR	intra-protein xl	86	49	0	41.03	I
VVEKPVAGTKGPAPNPPPVLKV-VVEKPVAGTK-a4-b4	IDR	IDR	intra-protein xl	115	115	0.28	41.01	III
RVVEKPVAGTKGPAPNPPPVLK-RVVEKPVAGTK-a11-b5	IDR	IDR	intra-protein xl	121	115	0.71	40.8	II
RVVEKPVAGTKGPAPNPPPVLK-MKFHGAFR-a11-b2	IDR	IDR	intra-protein xl	121	55	0	40.68	II
VVEKPVAGTKGPAPNPPPVLKV-VVEKPVAGTK-a10-b4	IDR	IDR	intra-protein xl	121	115	0.26	40.64	II
NDTIPILLDIAEKTGNMR-NDTIPILLDIAEKTGNMR-a13-b13	ARD	ARD	intra-protein xl	71	71	0	40.32	I
VVEKPVAGTKGPAPNPPPVLKV-RVVEKPVAGTK-a4-b5	IDR	IDR	intra-protein xl	115	115	0.6	40.25	III
RVVEKPVAGTKGPAPNPPPVLK-GPPGAVDGKQNLR-a11-b9	IDR	IDR	intra-protein xl	121	49	0	40	III
RVVEKPVAGTK-MKFHGAFR-a5-b2	IDR	IDR	intra-protein xl	115	55	0.88	39.93	I
GPPGAVDGKQNLR-GPPGAVDGKQNLR-a9-b9	IDR	IDR	intra-protein xl	49	49	0	39.78	I
TGKIGIFQHIIR-MYDLLLIKCAK-a3-b8	ARD	ARD	intra-protein xl	234	204	0	39.65	II
VVEKPVAGTKGPAPNPPPVLKV-MKFHGAFR-a10-b2	IDR	IDR	intra-protein xl	121	55	0	39.59	II
RVVEKPVAGTK-MKFHGAFR-a5-b2	IDR	IDR	intra-protein xl	115	55	0.84	39.54	II
RVVEKPVAGTK-RVVEKPVAGTK-a5-b5	IDR	IDR	intra-protein xl	115	115	0.77	39.4	III
VVEKPVAGTKGPAPNPPPVLK-RVVEKPVAGTK-a10-b5	IDR	IDR	intra-protein xl	121	115	0.95	39.37	I
VVEKPVAGTKGPAPNPPPVLKV-RVVEKPVAGTK-a10-b5	IDR	IDR	intra-protein xl	121	115	0.19	39.36	I
KAPMDSLFDYGTYR-MKFHGAFR-a1-b2	IDR	IDR	intra-protein xl	86	55	0	39.3	II
VVEKPVAGTKGPAPNPPPVLKV-MKFHGAFR-a10-b2	IDR	IDR	intra-protein xl	121	55	0	39.28	III
KAPMDSLFDYGTYR-VVEKPVAGTK-a1-b4	IDR	IDR	intra-protein xl	86	115	0	39.25	III
VVEKPVAGTKGPAPNPPPVLKV-RVVEKPVAGTK-a4-b5	IDR	IDR	intra-protein xl	115	115	0	39.22	II
GPPGAVDGKQNLR-VVEKPVAGTK-a9-b4	IDR	IDR	intra-protein xl	49	115	0.71	39.22	III
VVEKPVAGTK-MKFHGAFR-a4-b2	IDR	IDR	intra-protein xl	115	55	0.68	39.22	I
VVEKPVAGTKGPAPNPPPVLKV-VVEKPVAGTK-a10-b4	IDR	IDR	intra-protein xl	121	115	0	39.18	III
GPPGAVDGKQNLR-VVEKPVAGTK-a9-b4	IDR	IDR	intra-protein xl	49	115	0.57	39.18	I
GPPGAVDGKQNLR-GPPGAVDGKQNLR-a9-b9	IDR	IDR	intra-protein xl	49	49	0	39.09	II
RVVEKPVAGTK-VVEKPVAGTK-a5-b4	IDR	IDR	intra-protein xl	115	115	0	39.08	III
VVEKPVAGTK-VVEKPVAGTK-a4-b4	IDR	IDR	intra-protein xl	115	115	0	38.83	III
TGKIGIFQHIIR-TGKIGIFQHIIR-a3-b3	ARD	ARD	intra-protein xl	234	234	0	38.75	I
VVEKPVAGTKGPAPNPPPVLKV-GPPGAVDGKQNLR-a4-b9	IDR	IDR	intra-protein xl	115	49	0.81	38.55	I
VVEKPVAGTK-MKFHGAFR-a4-b2	IDR	IDR	intra-protein xl	115	55	0.74	38.51	II
RVVEKPVAGTK-RVVEKPVAGTK-a5-b5	IDR	IDR	intra-protein xl	115	115	0.86	38.49	II
KGPPKPMELLESTIYESSVVPAPK-MKFHGAFR-a5-b2	IDR	IDR	intra-protein xl	66	55	0.89	38.13	III
KAPMDSLFDYGTYR-GPPGAVDGKQNLR-a1-b9	IDR	IDR	intra-protein xl	86	49	0	38.07	III
KAPMDSLFDYGTYR-MKFHGAFR-a1-b2	IDR	IDR	intra-protein xl	86	55	0	38.07	III
VVEKPVAGTKGPAPNPPPVLK-MKFHGAFR-a10-b2	IDR	IDR	intra-protein xl	121	55	0	37.93	I
RVVEKPVAGTKGPAPNPPPVLK-VVEKPVAGTK-a11-b4	IDR	IDR	intra-protein xl	121	115	0.94	37.92	I
GPPGAVDGKQNLR-GPPGAVDGKQNLR-a9-b9	IDR	IDR	intra-protein xl	49	49	0	37.77	III
MKFHGAFR-MKFHGAFR-a2-b2	IDR	IDR	intra-protein xl	55	55	0.76	37.77	III
MKFHGAFR-MKFHGAFR-a2-b2	IDR	IDR	intra-protein xl	55	55	0	37.75	I
VVEKPVAGTKGPAPNPPPVLK-KAPMDSLFDYGTYR-a10-b1	IDR	IDR	intra-protein xl	121	86	0	37.74	III
GPAPNPPPVLKV-RVVEKPVAGTK-a11-b5	IDR	IDR	intra-protein xl	132	115	0.35	37.71	I
VVEKPVAGTK-VVEKPVAGTK-a4-b4	IDR	IDR	intra-protein xl	115	115	0	37.52	II
KAPMDSLFDYGTYR-VVEKPVAGTK-a1-b4	IDR	IDR	intra-protein xl	86	115	0	37.49	II
RVVEKPVAGTKGPAPNPPPVLK-MKFHGAFR-a11-b2	IDR	IDR	intra-protein xl	121	55	0	37.42	III
GPPGAVDGKQNLR-VVEKPVAGTK-a9-b4	IDR	IDR	intra-protein xl	49	115	0.64	37.33	II
VVEKPVAGTKGPAPNPPPVLKV-GPPGAVDGKQNLR-a10-b9	IDR	IDR	intra-protein xl	121	49	0	37.3	III
VVEKPVAGTK-VVEKPVAGTK-a4-b4	IDR	IDR	intra-protein xl	115	115	0	37.14	I
KGPPKPMELLESTIYESSVVPAPK-QHPSENKR-a5-b7	IDR	IDR	intra-protein xl	66	106	0.21	37.09	III
RVVEKPVAGTKGPAPNPPPVLK-VVEKPVAGTKGPAPNPPPVLK-a11-b10	IDR	IDR	intra-protein xl	121	121	0	36.99	I
VVEKPVAGTKGPAPNPPPVLKV-GPPGAVDGKQNLR-a10-b9	IDR	IDR	intra-protein xl	121	49	0	36.98	II
VVEKPVAGTKGPAPNPPPVLKV-GPPGAVDGKQNLR-a10-b9	IDR	IDR	intra-protein xl	121	49	0.79	36.92	I
TGKIGIFQHIIR-TGKIGIFQHIIR-a3-b3	ARD	ARD	intra-protein xl	234	234	0	36.88	III
KAPMDSLFDYGTYR-GPPGAVDGKQNLR-a1-b9	IDR	IDR	intra-protein xl	86	49	0	36.8	II
KGPPKPMELLESTIYESSVVPAPK-MKFHGAFR-a5-b2	IDR	IDR	intra-protein xl	66	55	0.9	36.8	II
KAPMDSLFDYGTYR-VVEKPVAGTK-a1-b4	IDR	IDR	intra-protein xl	86	115	0	36.6	I
VVEKPVAGTKGPAPNPPPVLK-KAPMDSLFDYGTYR-a10-b1	IDR	IDR	intra-protein xl	121	86	0	36.47	II
KAPMDSLFDYGTYR-GPAPNPPPVLKV-a1-b11	IDR	IDR	intra-protein xl	86	132	0	36.46	III
RVVEKPVAGTKGPAPNPPPVLK-GPPGAVDGKQNLR-a11-b9	IDR	IDR	intra-protein xl	121	49	0.56	36.31	II
VVEKPVAGTKGPAPNPPPVLK-MKFHGAFR-a10-b2	IDR	IDR	intra-protein xl	121	55	0	36	III
VVEKPVAGTK-QHPSENKR-a4-b7	IDR	IDR	intra-protein xl	115	106	0	35.96	III
RVVEKPVAGTKGPAPNPPPVLK-MKFHGAFR-a5-b2	IDR	IDR	intra-protein xl	115	55	0	35.91	I
RVVEKPVAGTK-QHPSENKR-a5-b7	IDR	IDR	intra-protein xl	115	106	0.93	35.85	I
MKFHGAFR-QHPSENKR-a2-b7	IDR	IDR	intra-protein xl	55	106	0.56	35.78	III
MKFHGAFR-MKFHGAFR-a2-b2	IDR	IDR	intra-protein xl	55	55	0	35.67	II
RVVEKPVAGTKGPAPNPPPVLK-QHPSENKR-a11-b7	IDR	IDR	intra-protein xl	121	106	0	35.55	III
VVEKPVAGTKGPAPNPPPVLKV-RRVVEKPVAGTK-a10-b6	IDR	IDR	intra-protein xl	121	115	0.51	35.4	III
KAPMDSLFDYGTYR-GPAPNPPPVLKV-a1-b11	IDR	IDR	intra-protein xl	86	132	0	35.39	I
VVEKPVAGTKGPAPNPPPVLK-MKFHGAFR-a10-b2	IDR	IDR	intra-protein xl	121	55	0	35.22	II
RVVEKPVAGTKGPAPNPPPVLK-GPPGAVDGKQNLR-a11-b9	IDR	IDR	intra-protein xl	121	49	0.18	35.14	I
KAPMDSLFDYGTYR-KAPMDSLFDYGTYR-a1-b1	IDR	IDR	intra-protein xl	86	86	0	35.12	II
RVVEKPVAGTK-VVEKPVAGTK-a5-b4	IDR	IDR	intra-protein xl	115	115	0	35.06	I
VVEKPVAGTK-QHPSENKR-a4-b7	IDR	IDR	intra-protein xl	115	106	0	35	I
GPAPNPPPVLKV-VVEKPVAGTK-a11-b4	IDR	IDR	intra-protein xl	132	115	0.62	34.99	I
VVEKPVAGTKGPAPNPPPVLKV-RRVVEKPVAGTK-a10-b6	IDR	IDR	intra-protein xl	121	115	0.41	34.84	I
RVVEKPVAGTKGPAPNPPPVLK-VVEKPVAGTK-a11-b4	IDR	IDR	intra-protein xl	121	115	0.91	34.67	II
RVVEKPVAGTK-RVVEKPVAGTK-a5-b5	IDR	IDR	intra-protein xl	115	115	0.87	34.51	I
KGPPKPMELLESTIYESSVVPAPK-MKFHGAFR-a5-b2	IDR	IDR	intra-protein xl	66	55	0.93	34.46	I
RVVEKPVAGTK-MKFHGAFR-a5-b2	IDR	IDR	intra-protein xl	115	55	0.81	34.43	III
KAPMDSLFDYGTYR-KAPMDSLFDYGTYR-a1-b1	IDR	IDR	intra-protein xl	86	86	0	34.42	III
KGPPKPMELLESTIYESSVVPAPK-MKFHGAFR-a1-b2	IDR	IDR	intra-protein xl	62	55	0.31	34.37	II
GPPGAVDGKQNLR-QHPSENKR-a9-b7	IDR	IDR	intra-protein xl	49	106	0.93	34.36	I
GPPGAVDGKQNLR-GPAPNPPPVLKV-a9-b11	IDR	IDR	intra-protein xl	49	132	0.59	34.36	II
VVEKPVAGTKGPAPNPPPVLK-GPAPNPPPVLKV-a10-b11	IDR	IDR	intra-protein xl	121	132	0	34.29	II
KAPMDSLFDYGTYR-GPAPNPPPVLKV-a1-b11	IDR	IDR	intra-protein xl	86	132	0	34.24	II
GPAPNPPPVLKV-VVEKPVAGTK-a11-b4	IDR	IDR	intra-protein xl	132	115	0.94	34.2	II
TGKIGIFQHIIR-MYDLLLIKCAK-a3-b8	ARD	ARD	intra-protein xl	234	204	0	33.96	I
GPPGAVDGKQNLR-QHPSENKR-a9-b7	IDR	IDR	intra-protein xl	49	106	0.7	33.95	II
GSPDGLEGLLSFLLTHKK-NDTIPILLDIAEKTGNMR-a17-b13	ARD	ARD	intra-protein xl	29	71	0.31	33.92	I
KAPMDSLFDYGTYR-QHPSENKR-a1-b7	IDR	IDR	intra-protein xl	86	106	0	33.88	II
GPPGAVDGKQNLR-GPAPNPPPVLKV-a9-b11	IDR	IDR	intra-protein xl	49	132	0.54	33.86	I
KAPMDSLFDYGTYR-QHPSENKR-a1-b7	IDR	IDR	intra-protein xl	86	106	0.91	33.65	I
KAPMDSLFDYGTYR-MKFHGAFR-a1-b2	IDR	IDR	intra-protein xl	86	55	0	33.64	I
LTDEEFREPSTGKTCLPK-ENTKFVTK-a13-b4	ARD	ARD	intra-protein xl	44	192	0	33.56	II
GPPGAVDGKQNLR-QHPSENKR-a9-b7	IDR	IDR	intra-protein xl	49	106	0.61	33.53	III
VVEKPVAGTK-QHPSENKR-a4-b7	IDR	IDR	intra-protein xl	115	106	0	33.46	II
VVEKPVAGTKGPAPNPPPVLKV-KAPMDSLFDYGTYR-a4-b1	IDR	IDR	intra-protein xl	115	86	0	33.45	II
RVVEKPVAGTKGPAPNPPPVLK-GPAPNPPPVLKV-a11-b11	IDR	IDR	intra-protein xl	121	132	0	33.45	II
VVEKPVAGTKGPAPNPPPVLK-VVEKPVAGTK-a4-b4	IDR	IDR	intra-protein xl	115	115	0	33.34	III
VVEKPVAGTKGPAPNPPPVLKV-QHPSENKR-a10-b7	IDR	IDR	intra-protein xl	121	106	0.92	33.26	II
GPAPNPPPVLKV-RVVEKPVAGTK-a11-b5	IDR	IDR	intra-protein xl	132	115	0.29	33.21	II
GPAPNPPPVLKV-RVVEKPVAGTK-a11-b5	IDR	IDR	intra-protein xl	132	115	0.23	33.14	III
GPPKPMELLESTIYESSVVPAPK-KAPMDSLFDYGTYR-a4-b1	IDR	IDR	intra-protein xl	66	86	0.63	33.12	III
GPAPNPPPVLKV-QHPSENKR-a11-b7	IDR	IDR	intra-protein xl	132	106	0	33.04	I
VVEKPVAGTKGPAPNPPPVLK-QHPSENKR-a10-b7	IDR	IDR	intra-protein xl	121	106	0.92	32.95	III
GPPGAVDGKQNLR-GPAPNPPPVLKV-a9-b11	IDR	IDR	intra-protein xl	49	132	0.54	32.93	III
VVEKPVAGTKGPAPNPPPVLKV-QHPSENKR-a10-b7	IDR	IDR	intra-protein xl	121	106	0.87	32.84	I
RVVEKPVAGTKGPAPNPPPVLK-VVEKPVAGTKGPAPNPPPVLKV-a11-b10	IDR	IDR	intra-protein xl	121	121	0	32.7	I
RVVEKPVAGTKGPAPNPPPVLK-VVEKPVAGTKGPAPNPPPVLK-a5-b10	IDR	IDR	intra-protein xl	115	121	0	32.65	II
KGPPKPMELLESTIYESSVVPAPKK-MKFHGAFR-a24-b2	IDR	IDR	intra-protein xl	85	55	0.22	32.47	II
GPAPNPPPVLKV-MKFHGAFR-a11-b2	IDR	IDR	intra-protein xl	132	55	0	32.35	III
VVEKPVAGTKGPAPNPPPVLK-QHPSENKR-a10-b7	IDR	IDR	intra-protein xl	121	106	0	32.31	II
MKFHGAFR-QHPSENKR-a2-b7	IDR	IDR	intra-protein xl	55	106	0.85	32.29	I
VVEKPVAGTKGPAPNPPPVLK-RVVEKPVAGTK-a10-b5	IDR	IDR	intra-protein xl	121	115	0.82	32.2	III
VVEKPVAGTKGPAPNPPPVLKV-VVEKPVAGTK-a4-b4	IDR	IDR	intra-protein xl	115	115	0	32.03	I
KGPPKPMELLESTIYESSVVPAPK-QHPSENKR-a1-b7	IDR	IDR	intra-protein xl	62	106	0.94	31.99	II
MKFHGAFR-QHPSENKR-a2-b7	IDR	IDR	intra-protein xl	55	106	0	31.94	II
KAPMDSLFDYGTYR-QHPSENKR-a1-b7	IDR	IDR	intra-protein xl	86	106	0	31.94	III
RVVEKPVAGTKGPAPNPPPVLK-MKFHGAFR-a11-b2	IDR	IDR	intra-protein xl	121	55	0	31.86	I
GPAPNPPPVLKV-QHPSENKR-a11-b7	IDR	IDR	intra-protein xl	132	106	0	31.77	III
KGPPKPMELLESTIYESSVVPAPK-KAPMDSLFDYGTYR-a5-b1	IDR	IDR	intra-protein xl	66	86	0.49	31.75	III
RVVEKPVAGTKGPAPNPPPVLK-QHPSENKR-a11-b7	IDR	IDR	intra-protein xl	121	106	0.92	31.74	II
VVEKPVAGTKGPAPNPPPVLKV-KAPMDSLFDYGTYR-a10-b1	IDR	IDR	intra-protein xl	121	86	0	31.67	I
GPPGAVDGKQNLR-RVVEKPVAGTK-a9-b5	IDR	IDR	intra-protein xl	49	115	0.61	31.43	II
KGPPKPMELLESTIYESSVVPAPK-KAPMDSLFDYGTYR-a5-b1	IDR	IDR	intra-protein xl	66	86	0.62	31.4	I
GPPKPMELLESTIYESSVVPAPK-MKFHGAFR-a4-b2	IDR	IDR	intra-protein xl	66	55	0	31.39	II
GPAPNPPPVLKV-QHPSENKR-a11-b7	IDR	IDR	intra-protein xl	132	106	0	31.33	II
KGPPKPMELLESTIYESSVVPAPK-QHPSENKR-a5-b7	IDR	IDR	intra-protein xl	66	106	0.36	31.17	I
VVEKPVAGTKGPAPNPPPVLK-VVEKPVAGTKGPAPNPPPVLK-a10-b10	IDR	IDR	intra-protein xl	121	121	0	31.16	I
RVVEKPVAGTK-QHPSENKR-a5-b7	IDR	IDR	intra-protein xl	115	106	0	30.96	III
GPPKPMELLESTIYESSVVPAPK-MKFHGAFR-a4-b2	IDR	IDR	intra-protein xl	66	55	0	30.95	III
KGPPKPMELLESTIYESSVVPAPKK-MKFHGAFR-a24-b2	IDR	IDR	intra-protein xl	85	55	0.32	30.95	III
VVEKPVAGTKGPAPNPPPVLK-QHPSENKR-a10-b7	IDR	IDR	intra-protein xl	121	106	0.88	30.9	I
GPPKPMELLESTIYESSVVPAPK-MKFHGAFRK-a4-b2	IDR	IDR	intra-protein xl	66	55	0	30.9	II
VVEKPVAGTKGPAPNPPPVLKV-GPAPNPPPVLKV-a10-b11	IDR	IDR	intra-protein xl	121	132	0	30.79	II
KGPPKPMELLESTIYESSVVPAPK-QHPSENKR-a5-b7	IDR	IDR	intra-protein xl	66	106	0.33	30.78	II
VVEKPVAGTKGPAPNPPPVLKV-RVVEKPVAGTK-a4-b5	IDR	IDR	intra-protein xl	115	115	0.4	30.75	I
KGPPKPMELLESTIYESSVVPAPK-GPPGAVDGKQNLR-a5-b9	IDR	IDR	intra-protein xl	66	49	0.31	30.73	III
GPAPNPPPVLKV-VVEKPVAGTK-a11-b4	IDR	IDR	intra-protein xl	132	115	0	30.68	III
VVEKPVAGTKGPAPNPPPVLK-VVEKPVAGTKGPAPNPPPVLK-a10-b10	IDR	IDR	intra-protein xl	121	121	0	30.66	II
GPPGAVDGKQNLR-RVVEKPVAGTK-a9-b5	IDR	IDR	intra-protein xl	49	115	0	30.61	III
KGPPKPMELLESTIYESSVVPAPK-KAPMDSLFDYGTYR-a5-b1	IDR	IDR	intra-protein xl	66	86	0.54	30.59	II
KAPMDSLFDYGTYR-RVVEKPVAGTK-a1-b5	IDR	IDR	intra-protein xl	86	115	0	30.28	II
GPPKPMELLESTIYESSVVPAPK-KAPMDSLFDYGTYR-a4-b1	IDR	IDR	intra-protein xl	66	86	0.6	30.28	II
KGPPKPMELLESTIYESSVVPAPK-VVEKPVAGTK-a5-b4	IDR	IDR	intra-protein xl	66	115	0	30.27	III
VVEKPVAGTKGPAPNPPPVLKV-KAPMDSLFDYGTYR-a10-b1	IDR	IDR	intra-protein xl	121	86	0	30.25	III
RVVEKPVAGTKGPAPNPPPVLK-GPPGAVDGKQNLR-a5-b9	IDR	IDR	intra-protein xl	115	49	0.56	30.22	II
RVVEKPVAGTKGPAPNPPPVLK-KAPMDSLFDYGTYR-a5-b1	IDR	IDR	intra-protein xl	115	86	0	30.05	III
GPAPNPPPVLKV-MKFHGAFR-a11-b2	IDR	IDR	intra-protein xl	132	55	0.3	29.97	I
GPPKPMELLESTIYESSVVPAPK-KAPMDSLFDYGTYR-a4-b1	IDR	IDR	intra-protein xl	66	86	0.75	29.97	I
KGPPKPMELLESTIYESSVVPAPK-GPPGAVDGKQNLR-a5-b9	IDR	IDR	intra-protein xl	66	49	0.31	29.87	I
RRVVEKPVAGTK-VVEKPVAGTK-a6-b4	IDR	IDR	intra-protein xl	115	115	0.75	29.84	I
RVVEKPVAGTKGPAPNPPPVLK-KAPMDSLFDYGTYR-a11-b1	IDR	IDR	intra-protein xl	121	86	0	29.63	III
KGPPKPMELLESTIYESSVVPAPKK-QHPSENKR-a24-b7	IDR	IDR	intra-protein xl	85	106	0	29.61	III
GPPKPMELLESTIYESSVVPAPK-GPPGAVDGKQNLR-a4-b9	IDR	IDR	intra-protein xl	66	49	0	29.59	III
VVEKPVAGTKGPAPNPPPVLK-KAPMDSLFDYGTYR-a4-b1	IDR	IDR	intra-protein xl	115	86	0	29.53	II
KGPPKPMELLESTIYESSVVPAPK-QHPSENKR-a1-b7	IDR	IDR	intra-protein xl	62	106	0.26	29.26	I
KAPMDSLFDYGTYR-RVVEKPVAGTK-a1-b5	IDR	IDR	intra-protein xl	86	115	0	29.24	III
RVVEKPVAGTKGPAPNPPPVLK-GPAPNPPPVLKV-a11-b11	IDR	IDR	intra-protein xl	121	132	0	29.2	III
KGPPKPMELLESTIYESSVVPAPK-GPPGAVDGKQNLR-a5-b9	IDR	IDR	intra-protein xl	66	49	0.4	29.08	II
VVEKPVAGTKGPAPNPPPVLKV-RRVVEKPVAGTK-a10-b6	IDR	IDR	intra-protein xl	121	115	0.55	29.06	II
VVEKPVAGTKGPAPNPPPVLKV-QHPSENKR-a10-b7	IDR	IDR	intra-protein xl	121	106	0.84	29.02	III
KGPPKPMELLESTIYESSVVPAPKK-MKFHGAFR-a24-b2	IDR	IDR	intra-protein xl	85	55	0.42	28.94	I
KGPPKPMELLESTIYESSVVPAPK-KAPMDSLFDYGTYR-a1-b1	IDR	IDR	intra-protein xl	62	86	0.47	28.92	II
VVEKPVAGTKGPAPNPPPVLKV-GPAPNPPPVLKV-a10-b11	IDR	IDR	intra-protein xl	121	132	0	28.85	III
GSPDGLEGLLSFLLTHKK-NDTIPILLDIAEKTGNMR-a17-b13	ARD	ARD	intra-protein xl	29	71	0.2	28.75	III
GPPKPMELLESTIYESSVVPAPK-MKFHGAFR-a4-b2	IDR	IDR	intra-protein xl	66	55	0	28.61	I
RVVEKPVAGTKGPAPNPPPVLK-QHPSENKR-a11-b7	IDR	IDR	intra-protein xl	121	106	0.72	28.54	I
LTDEEFREPSTGKTCLPK-ENTKFVTK-a13-b4	ARD	ARD	intra-protein xl	44	192	0	28.46	I
NDTIPILLDIAEKTGNMR-CKHYVELLVEK-a13-b2	ARD	ARD	intra-protein xl	71	103	0	28.27	III
KGPPKPMELLESTIYESSVVPAPKK-VVEKPVAGTK-a24-b4	IDR	IDR	intra-protein xl	85	115	0	28.18	I
KGPPKPMELLESTIYESSVVPAPKK-RVVEKPVAGTK-a24-b5	IDR	IDR	intra-protein xl	85	115	0	28.16	I
GPAPNPPPVLKV-MKFHGAFR-a11-b2	IDR	IDR	intra-protein xl	132	55	0	28.16	II
VVEKPVAGTKGPAPNPPPVLKV-MKFHGAFR-a4-b2	IDR	IDR	intra-protein xl	115	55	0	28.07	III
GPPGAVDGKQNLR-RVVEKPVAGTK-a9-b5	IDR	IDR	intra-protein xl	49	115	0.6	28.02	I
NDTIPILLDIAEKTGNMR-CKHYVELLVEK-a13-b2	ARD	ARD	intra-protein xl	71	103	0.19	27.96	II
VVEKPVAGTKGPAPNPPPVLK-RVVEKPVAGTK-a10-b5	IDR	IDR	intra-protein xl	121	115	0.95	27.77	II
GPPKPMELLESTIYESSVVPAPK-MKFHGAFRK-a4-b2	IDR	IDR	intra-protein xl	66	55	0	27.66	I
KGPPKPMELLESTIYESSVVPAPK-RVVEKPVAGTK-a1-b5	IDR	IDR	intra-protein xl	62	115	0.4	27.63	II
KGPPKPMELLESTIYESSVVPAPK-VVEKPVAGTK-a5-b4	IDR	IDR	intra-protein xl	66	115	0.38	27.59	II
KGPPKPMELLESTIYESSVVPAPK-GPPGAVDGKQNLR-a1-b9	IDR	IDR	intra-protein xl	62	49	0.27	27.56	III
KGPPKPMELLESTIYESSVVPAPK-KAPMDSLFDYGTYR-a1-b1	IDR	IDR	intra-protein xl	62	86	0.52	27.47	I
GPPKPMELLESTIYESSVVPAPK-MKFHGAFRK-a4-b2	IDR	IDR	intra-protein xl	66	55	0	27.31	III
GPPKPMELLESTIYESSVVPAPK-GPPGAVDGKQNLR-a4-b9	IDR	IDR	intra-protein xl	66	49	0.95	27.3	I
VVEKPVAGTKGPAPNPPPVLK-GPAPNPPPVLKV-a10-b11	IDR	IDR	intra-protein xl	121	132	0	27.27	III
RVVEKPVAGTK-QHPSENKR-a5-b7	IDR	IDR	intra-protein xl	115	106	0.89	27.24	II
HYVELLVEKGADVHAQAR-NDTIPILLDIAEKTGNMR-a9-b13	ARD	ARD	intra-protein xl	112	71	0.19	27.22	III
VVEKPVAGTKGPAPNPPPVLK-GPAPNPPPVLKV-a10-b11	IDR	IDR	intra-protein xl	121	132	0	27.22	I
KGPPKPMELLESTIYESSVVPAPKK-QHPSENKR-a24-b7	IDR	IDR	intra-protein xl	85	106	0	27.11	I
RVVEKPVAGTKGPAPNPPPVLK-RVVEKPVAGTK-a11-b5	IDR	IDR	intra-protein xl	121	115	0.9	27.01	III
KGPPKPMELLESTIYESSVVPAPK-QHPSENKR-a1-b7	IDR	IDR	intra-protein xl	62	106	0.3	26.93	III
LTDEEFREPSTGKTCLPK-ENTKFVTK-a13-b4	ARD	ARD	intra-protein xl	44	192	0	26.86	III
GSPDGLEGLLSFLLTHKK-TCLPKALLNLSAGR-a17-b5	ARD	ARD	intra-protein xl	29	49	0	26.82	III
RVVEKPVAGTKGPAPNPPPVLK-MKFHGAFR-a5-b2	IDR	IDR	intra-protein xl	115	55	0	26.74	II
VVEKPVAGTKGPAPNPPPVLKV-KAPMDSLFDYGTYR-a10-b1	IDR	IDR	intra-protein xl	121	86	0	26.72	II
KGPPKPMELLESTIYESSVVPAPKK-GPPGAVDGKQNLR-a24-b9	IDR	IDR	intra-protein xl	85	49	0	26.57	III
KGPPKPMELLESTIYESSVVPAPK-MKFHGAFR-a1-b2	IDR	IDR	intra-protein xl	62	55	0	26.47	I
VVEKPVAGTKGPAPNPPPVLKV-GPPGAVDGKQNLR-a4-b9	IDR	IDR	intra-protein xl	115	49	0.75	26.33	II
GSPDGLEGLLSFLLTHKK-ENTKFVTK-a17-b4	ARD	ARD	intra-protein xl	29	192	0	26.31	III
VVEKPVAGTKGPAPNPPPVLKV-QHPSENKR-a4-b7	IDR	IDR	intra-protein xl	115	106	0.93	26.3	III
KAPMDSLFDYGTYR-RVVEKPVAGTK-a1-b5	IDR	IDR	intra-protein xl	86	115	0	26.27	I
NDTIPILLDIAEKTGNMR-CKHYVELLVEK-a13-b2	ARD	ARD	intra-protein xl	71	103	0	26.25	I
KGPPKPMELLESTIYESSVVPAPK-VVEKPVAGTK-a1-b4	IDR	IDR	intra-protein xl	62	115	0.39	26.24	II
KGPPKPMELLESTIYESSVVPAPK-KAPMDSLFDYGTYR-a1-b1	IDR	IDR	intra-protein xl	62	86	0.46	26.19	III
NDTIPILLDIAEKTGNMR-NDTIPILLDIAEKTGNMR-a13-b13	ARD	ARD	intra-protein xl	71	71	0	26.01	II
RVVEKPVAGTKGPAPNPPPVLK-GPAPNPPPVLKV-a5-b11	IDR	IDR	intra-protein xl	115	132	0	25.9	I
KGPPKPMELLESTIYESSVVPAPK-GPPGAVDGKQNLR-a1-b9	IDR	IDR	intra-protein xl	62	49	0.32	25.67	I
KGPPKPMELLESTIYESSVVPAPKK-QHPSENKR-a24-b7	IDR	IDR	intra-protein xl	85	106	0	25.51	II
NDTIPILLDIAEKTGNMR-TGKIGIFQHIIR-a13-b3	ARD	ARD	intra-protein xl	71	234	0.33	25.48	II
KGPPKPMELLESTIYESSVVPAPK-GPAPNPPPVLKV-a5-b11	IDR	IDR	intra-protein xl	66	132	0.21	25.35	III
KGPPKPMELLESTIYESSVVPAPK-GPAPNPPPVLKV-a5-b11	IDR	IDR	intra-protein xl	66	132	0.22	25.31	II
KGPPKPMELLESTIYESSVVPAPK-VVEKPVAGTK-a1-b4	IDR	IDR	intra-protein xl	62	115	0.23	25.29	I
VVEKPVAGTKGPAPNPPPVLKV-GPAPNPPPVLKV-a10-b11	IDR	IDR	intra-protein xl	121	132	0	25.29	I
GSPDGLEGLLSFLLTHKK-TCLPKALLNLSAGR-a17-b5	ARD	ARD	intra-protein xl	29	49	0	25.17	II
KGPPKPMELLESTIYESSVVPAPK-VVEKPVAGTK-a5-b4	IDR	IDR	intra-protein xl	66	115	0.37	25	I
