# Supplementary material for: Crosstalk between regulatory elements in disordered TRPV4 N-terminus modulates lipid-dependent channel activity
Source: Nat Commun. 2023 Jul 13;14:4165. doi: 10.1038/s41467-023-39808-4 (PMC10344929; doi:10.1038/s41467-023-39808-4)
Supplement: Supplementary file 11 — Source Data [file 41467_2023_39808_MOESM11_ESM.xlsx]

## Sheet: Figure 1b
SDS-PAGE analysis of purified TRPV4 ARD, IDR, and NTD (shown in Figure 1b)
Marker: BioRad Protein Dual Color Standards
Staining: Coomassie Brilliant blue G 250

## Sheet: Figure 1c
Circular Dichroism spectra shown in Figure 1c
	ARD		NTD		IDR
wavelength (nm)	MRE (deg cm^2 dmol^-1) (mean from n=3)	error (SEM from n=3)	MRE (deg cm^2 dmol^-1) (mean from n=3)	error (s.d. from n=3)	MRE (deg cm^2 dmol^-1) (mean from n=3)	error (SEM from n=3)
250	82.6	314.6	-351.05	235.5	250.09	179.63
249	-210.57	223.45	-386.82	173.24	254.36	211.52
248	-410.53	237.58	-574.32	178.57	222.3	107.95
247	-335.28	167.93	-669.83	190.11	115.43	325.91
246	-436.68	190.71	-708.12	144.31	237.26	142.32
245	-705.92	201.81	-999.96	144.56	211.61	81.6
244	-896.41	99.85	-1069.47	164.51	17.1	280.38
243	-1316.66	187.65	-1461.99	180.75	147.49	336.89
242	-1524.93	9.28	-1601.46	259.64	141.08	68.53
241	-2038.65	110.55	-2136.63	94.63	-115.43	236.73
240	-2608.33	179.04	-2329.69	186.36	-207.34	201.66
239	-3236.76	194.21	-2916.53	192.91	-305.66	84.6
238	-4067.6	242.86	-3420.56	229.4	-209.48	298.82
237	-5088.61	202.61	-4241.51	226.06	-250.09	68.75
236	-6121.7	274.95	-4949.6	122.9	-483.08	156.51
235	-7355.98	379.15	-5699.3	368.18	-508.73	159.56
234	-8730.67	178.35	-6562.05	161.99	-671.18	305.62
233	-10050.6	304.85	-7659.05	285.19	-878.51	230.15
232	-11821.7	309.59	-8601.17	164.49	-910.58	119.61
231	-13288.1	273.04	-9556.15	242.85	-1387.24	184.07
230	-14801.1	308.46	-10746.4	182.65	-1226.93	274.68
229	-16361.6	145.46	-11741.7	267.15	-1556.1	27.12
228	-17724.3	151.85	-12733	374.11	-1483.43	260.23
227	-19159.1	373.83	-13425.6	380.62	-1573.2	118.6
226	-20206.1	252.77	-14207.4	341.2	-1821.15	269.83
225	-20787.4	283.4	-14770.9	475.89	-1812.6	254.79
224	-21339.8	106.44	-15065.7	417.83	-1684.35	287.24
223	-21883.1	80.21	-15412.7	404.17	-1752.75	169.49
222	-21743	250.77	-15296	587.55	-1983.6	69.75
221	-21520.8	313.6	-15297.4	645.49	-2019.94	307.77
220	-21230.6	62.52	-15287.4	399.79	-2308.5	279.29
219	-20809.6	173.34	-15258.1	442.91	-2289.26	43.94
218	-20624.1	46.5	-15002.2	777.7	-2607.75	40.52
217	-19976.4	261.84	-14782.2	517.89	-2840.74	202.08
216	-19766.8	372.31	-14663.7	703.21	-3310.99	328.57
215	-19072.9	142.67	-15063.1	529.57	-3755.59	204.73
214	-19069	378.28	-15051.8	488.19	-3832.54	153.64
213	-19285.8	252.34	-15084.6	681.49	-4666.16	106.38
212	-19142.8	292.88	-15719.8	586.75	-4696.09	217.72
211	-19782	87.49	-16149.3	757.97	-6143.18	187.6
210	-20414.1	428.23	-17013.6	682.14	-6179.51	345.13
209	-20584.9	135.23	-17349.3	846.81	-7124.29	211.39
208	-20745.8	203.77	-18060.2	574.65	-8387.55	50.48
207	-19153.8	255.42	-17762.2	1038.95	-9422.1	90.57
206	-16891.1	442.13	-16945.3	550.96	-10360.5	43.54
205	-12843.7	853.29	-15471.4	711.07	-11206.9	264.77
204	-8138.15	168.56	-13279.8	1057.8	-12177.3	235.11
203	-2412.11	47.79	-10812.3	663.89	-13586	53.5
202	5196.73	902.6	-6469.98	1228.79	-14229.3	60.19
201	13528.4	99.38	-2033.84	1704.4	-14030.5	120.93
200	23594.7	570.43	2739.2	1368.21	-14408.9	162.79
199					-13440.6	256.28
198					-14126.7	334.21
197					-13870.2	172.01
196					-13107.1	218.47
195					-11147.1	166.48
194					-10852.1	145.24
193					-8017.76	209.56
192					-7081.54	325.96
191					-5841.79	21.07
190					-5801.18	80.78

## Sheet: Figure 1d
SEC-MALS profiles of BSA standard (not shown in manuscript) and TRPV4 ARD, IDR and NTD (shown in Fig. 1 c)																																								Calculated molecular weights of TRPV4 ARD, NTD and IDR from MALS data
BSA (raw data)											ARD (raw data)									IDR (raw data)									NTD (raw data)											Calculated MW (Da)	ARD	NTD	IDR
volume (mL)	UV absorbance	volume (mL)	differential refractive index	volume (mL)	rayleigh ratio	volume (mL)	molar mass (Da)	volume (mL)	molar mass (Da)		volume (mL)	UV absorbance	volume (mL)	differential refractive index	volume (mL)	rayleigh ratio	volume (mL)	molar mass (Da)		volume (mL)	UV absorbance	volume (mL)	differential refractive index	volume (mL)	rayleigh ratio	volume (mL)	molar mass (Da)		volume (mL)	UV absorbance	volume (mL)	differential refractive index	volume (mL)	rayleigh ratio	volume (mL)	molar mass	volume (mL)	molar mass (Da)			26665.3	44616.6	16880.5
0	-0.0780483	-0.180939	-0.0477543	-0.0429318	0.00785608	11.1605	125465	13.088	66349		0	0.00943561	-0.186092	0.0253895	-0.0492966	0.00896914	15.7078	26665.3		0	0.0131673	-0.195118	0.00527746	-0.0515036	0.0201231	14.0138	16880.5		0	0.0108729	-0.20771	0.0120806	-0.0446972	0.012711	10.6621	134559	12.7496	44616.6			26668	44666.1	16837.2
0.00841728	-0.0676585	-0.173044	-0.0477528	-0.0345145	0.00673299	11.1689	125429	13.0964	66326.9		0.00841728	0.00826963	-0.178197	0.025489	-0.0408793	0.00825645	15.7163	26668		0.00841728	0.0112383	-0.187223	0.00524369	-0.0430863	0.0184273	14.0222	16837.2		0.00841728	0.00719221	-0.199815	0.0120202	-0.0362799	0.0114147	10.6705	134525	12.758	44666.1			26662.3	44703.6	16793
0.0168346	-0.0586665	-0.165149	-0.0477736	-0.0260972	0.0057237	11.1773	125465	13.1049	66324.2		0.0168346	0.0072653	-0.170302	0.0255833	-0.0324621	0.00753808	15.7247	26662.3		0.0168346	0.00960437	-0.179328	0.00520993	-0.034669	0.0168462	14.0306	16793		0.0168346	0.00478976	-0.19192	0.0119766	-0.0278626	0.010218	10.6789	134510	12.7664	44703.6			26658.6	44731.8	16747.9
0.0252518	-0.0508844	-0.157254	-0.0478465	-0.01768	0.00486516	11.1857	125531	13.1133	66324.6		0.0252518	0.00639993	-0.162407	0.0255959	-0.0240448	0.00687443	15.7331	26658.6		0.0252518	0.00822027	-0.171433	0.00492412	-0.0262517	0.0153809	14.039	16747.9		0.0252518	0.00321913	-0.184025	0.011933	-0.0194453	0.00912965	10.6873	134483	12.7748	44731.8			26655	44750.7	16702.4
0.0336691	-0.0441492	-0.149359	-0.0478641	-0.00926269	0.00416288	11.1941	125633	13.1217	66347.8		0.0336691	0.00565304	-0.154512	0.0256086	-0.0156275	0.0063039	15.7415	26655		0.0336691	0.00704702	-0.163538	0.00473403	-0.0178344	0.0140285	14.0474	16702.4		0.0336691	0.00219194	-0.17613	0.0119607	-0.011028	0.0081504	10.6957	134416	12.7832	44750.7			26654.3	44760.1	16656.8
0.0420864	-0.0383202	-0.141464	-0.0477684	-0.000845408	0.00354439	11.2026	125680	13.1301	66385		0.0420864	0.00500824	-0.146617	0.0256069	-0.00721022	0.00578463	15.7499	26654.3		0.0420864	0.00605257	-0.155643	0.00493951	-0.00941717	0.0127845	14.0559	16656.8		0.0420864	0.00152266	-0.168235	0.0120175	-0.00261076	0.00727566	10.7042	134320	12.7917	44760.1			26651.1	44760.8	16611.7
0.0505037	-0.0332763	-0.133569	-0.0476171	0.00757187	0.0029981	11.211	125685	13.1385	66364.3		0.0505037	0.00445336	-0.138722	0.0256848	0.00120706	0.00531229	15.7584	26651.1		0.0505037	0.00521091	-0.147748	0.00521798	-0.000999892	0.0116434	14.0643	16611.7		0.0505037	0.00108512	-0.16034	0.0120277	0.00580651	0.00649768	10.7126	134251	12.8001	44760.8			26648.1	44755.2	16567.2
0.0589209	-0.0289116	-0.125674	-0.0474972	0.0159891	0.00248706	11.2194	125673	13.1469	66356.3		0.0589209	0.00397594	-0.130827	0.0258036	0.00962433	0.00488941	15.7668	26648.1		0.058921	0.00449838	-0.139853	0.00517886	0.00741739	0.0106004	14.0727	16567.2		0.0589209	0.000798991	-0.152445	0.0120136	0.0142238	0.00580733	10.721	134211	12.8085	44755.2			26644.8	44745.2	16524.2
0.0673382	-0.0251346	-0.117779	-0.0474725	0.0244064	0.00202524	11.2278	125669	13.1554	66356.8		0.0673382	0.00356405	-0.122932	0.0258801	0.0180416	0.00450777	15.7752	26644.8		0.0673382	0.00389492	-0.131958	0.00513975	0.0158347	0.00965097	14.0811	16524.2		0.0673382	0.000613629	-0.14455	0.0119995	0.0226411	0.00519546	10.7294	134160	12.8169	44745.2			26648.3	44732.2	16483
0.0757555	-0.0218658	-0.109884	-0.0474599	0.0328237	0.00163097	11.2362	125681	13.1638	66351.2		0.0757555	0.00320863	-0.115037	0.0259463	0.0264589	0.00415119	15.7836	26648.3		0.0757555	0.00338367	-0.124063	0.00507517	0.0242519	0.00879101	14.0895	16483		0.0757555	0.000493187	-0.136655	0.0119911	0.0310583	0.00465357	10.7378	134100	12.8253	44732.2			26646.6	44716.9	16443.7
0.0841728	-0.0190369	-0.101989	-0.047442	0.041241	0.00128894	11.2446	125704	13.1722	66335.4		0.0841728	0.00290148	-0.107142	0.0259981	0.0348762	0.00381745	15.792	26646.6		0.0841728	0.00295013	-0.116168	0.00519899	0.0326692	0.00801635	14.0979	16443.7		0.0841728	0.000415159	-0.12876	0.0120038	0.0394756	0.00417422	10.7463	134071	12.8337	44716.9			26639.9	44698.7	16406.4
0.0925901	-0.0165888	-0.0940944	-0.0474241	0.0496583	0.000992515	11.2531	125695	13.1806	66325.5		0.0925901	0.00263561	-0.099247	0.0260342	0.0432934	0.00349812	15.8004	26639.9		0.0925901	0.00258236	-0.108273	0.00531596	0.0410865	0.00732239	14.1064	16406.4		0.0925901	0.000364117	-0.120865	0.0120136	0.0478929	0.00375101	10.7547	134125	12.8422	44698.7			26632.5	44677.8	16371.4
0.101007	-0.0144698	-0.0861994	-0.0474211	0.0580755	0.000741834	11.2615	125641	13.189	66332.4		0.101007	0.00240748	-0.091352	0.0261145	0.0517107	0.00324605	15.8089	26632.5		0.101007	0.00227147	-0.100378	0.00536342	0.0495038	0.00670365	14.1148	16371.4		0.101007	0.000330703	-0.11297	0.0120113	0.0563102	0.00337834	10.7631	134226	12.8506	44677.8			26627.2	44655	16338.9
0.109425	-0.012635	-0.0783044	-0.0474206	0.0664928	0.000520162	11.2699	125587	13.1974	66327.3		0.109425	0.00221173	-0.0834571	0.0261874	0.060128	0.00302154	15.8173	26627.2		0.109425	0.00200779	-0.0924833	0.00543976	0.0579211	0.00615359	14.1232	16338.9		0.109425	0.000307662	-0.105075	0.0120514	0.0647275	0.00305107	10.7715	134306	12.859	44655			26623.8	44631.2	16308.9
0.117842	-0.011046	-0.0704095	-0.04742	0.0749101	0.000323651	11.2783	125525	13.2059	66331.3		0.117842	0.00204399	-0.0755621	0.0262091	0.0685453	0.00282242	15.8257	26623.8		0.117842	0.00178402	-0.0845883	0.00556977	0.0663383	0.00566456	14.1316	16308.9		0.117842	0.000298946	-0.0971798	0.012143	0.0731447	0.00276426	10.7799	134363	12.8674	44631.2			26620.2	44607.5	16281.5
0.126259	-0.00967079	-0.0625145	-0.0474001	0.0833274	0.000139687	11.2867	125449	13.2143	66380.2		0.126259	0.00189935	-0.0676671	0.0262383	0.0769626	0.00266858	15.8341	26620.2		0.126259	0.00159369	-0.0766934	0.00565797	0.0747556	0.00522799	14.14	16281.5		0.126259	0.000296051	-0.0892848	0.012162	0.081562	0.00251289	10.7883	134400	12.8758	44607.5			26624.3	44586.6	16256.6
0.134676	-0.00848064	-0.0546195	-0.0473931	0.0917447	-3.00701e-05	11.2951	125390	13.2227	66369.4		0.134676	0.00177413	-0.0597722	0.0263163	0.0853798	0.00252979	15.8425	26624.3		0.134676	0.00143271	-0.0687984	0.00575026	0.0831729	0.00483493	14.1484	16256.6		0.134676	0.000294855	-0.0813898	0.0120761	0.0899793	0.00229181	10.7968	134419	12.8842	44586.6			26622.8	44568.8	16234.2
0.143094	-0.00745078	-0.0467245	-0.0473861	0.100162	-0.000187616	11.3036	125315	13.2311	66357.2		0.143094	0.00166564	-0.0518772	0.0263975	0.0937971	0.00239163	15.8509	26622.8		0.143094	0.00129674	-0.0609035	0.00585425	0.0915902	0.00447661	14.1569	16234.2		0.143094	0.000294768	-0.0734949	0.0119903	0.0983966	0.00209591	10.8052	134440	12.8927	44568.8			26612.9	44551	16214.2
0.151511	-0.00655964	-0.0388296	-0.0473517	0.108579	-0.000322544	11.312	125263	13.2395	66346.8		0.151511	0.00156889	-0.0439822	0.026467	0.102214	0.00225406	15.8594	26612.9		0.151511	0.00118143	-0.0530085	0.00592078	0.100007	0.00414523	14.1653	16214.2		0.151511	0.000297001	-0.0655999	0.0118711	0.106814	0.00192037	10.8136	134428	12.9011	44551			26607.6	44533.2	16199
0.159928	-0.00578877	-0.0309346	-0.0473406	0.116996	-0.000418783	11.3204	125179	13.248	66346.7		0.159928	0.00148539	-0.0360873	0.0265599	0.110632	0.00211944	15.8678	26607.6		0.159928	0.00108358	-0.0451136	0.00601691	0.108425	0.00383452	14.1737	16199		0.159928	0.000297643	-0.0577049	0.0119036	0.115231	0.00176097	10.822	134347	12.9095	44533.2			26599.1	44516.9	16185.7
0.168346	-0.00512205	-0.0230396	-0.0472756	0.125414	-0.000501793	11.3288	125053	13.2564	66356.9		0.168346	0.00141426	-0.0281923	0.026635	0.119049	0.00198394	15.8762	26599.1		0.168346	0.00100044	-0.0372186	0.00614113	0.116842	0.00354014	14.1821	16185.7		0.168346	0.000297154	-0.0498099	0.0120123	0.123648	0.0016144	10.8304	134246	12.9179	44516.9			26598.7	44512.2	16171.7
0.176763	-0.00454489	-0.0151447	-0.04725	0.133831	-0.000579016	11.3372	125045	13.2648	66349.9		0.176763	0.00135357	-0.0202973	0.0266622	0.127466	0.00183103	15.8846	26598.7		0.176763	0.000930012	-0.0293237	0.0062388	0.125259	0.0032597	14.1905	16171.7		0.176763	0.000289177	-0.0419149	0.0121006	0.132066	0.00147838	10.8388	134133	12.9263	44512.2			26593.9	44510.6	16159.2
0.18518	-0.00404462	-0.00724968	-0.0472244	0.142248	-0.000651289	11.3456	125192	13.2732	66349.5		0.18518	0.00130181	-0.0124024	0.0266847	0.135884	0.00169756	15.893	26593.9		0.18518	0.000869987	-0.0214287	0.00629132	0.133677	0.00299253	14.1989	16159.2		0.18518	0.000286405	-0.0340199	0.0120732	0.140483	0.00135167	10.8473	133988	12.9347	44510.6			26588.1	44496.9	16148.6
0.193597	-0.00361106	0.000645298	-0.0471727	0.150666	-0.000734753	11.3541	125171	13.2816	66346.9		0.193597	0.001257	-0.0045074	0.0267241	0.144301	0.00159435	15.9014	26588.1		0.193597	0.000818744	-0.0135338	0.00638044	0.142094	0.00273918	14.2074	16148.6		0.193597	0.000284144	-0.0261249	0.0120457	0.1489	0.00123384	10.8557	133767	12.9432	44496.9			26580.3	44481	16139.9
0.202015	-0.00323537	0.00854027	-0.0471689	0.159083	-0.000788018	11.3625	125170	13.29	66343		0.202015	0.00121816	0.00338756	0.0267648	0.152718	0.00151886	15.9099	26580.3		0.202015	0.000774692	-0.00563881	0.00647195	0.150511	0.0025008	14.2158	16139.9		0.202015	0.000282215	-0.01823	0.0120047	0.157318	0.00112495	10.8641	133487	12.9516	44481			26573.7	44468.9	16133
0.210432	-0.0029102	0.0164352	-0.0471854	0.1675	-0.000816763	11.3709	125112	13.2985	66340.5		0.210432	0.00118485	0.0112825	0.0268336	0.161135	0.00147768	15.9183	26573.7		0.210432	0.000736626	0.00225615	0.00655773	0.158928	0.00227859	14.2242	16133		0.210432	0.000279545	-0.010335	0.0119748	0.165735	0.00102527	10.8725	133210	12.96	44468.9			26572.3	44459.7	16128.1
0.218849	-0.00262872	0.0243302	-0.0472019	0.175917	-0.000841334	11.3793	125014	13.3069	66327.2		0.218849	0.00115918	0.0191775	0.026921	0.169553	0.0014598	15.9267	26572.3		0.218849	0.000703621	0.0101511	0.00664167	0.167346	0.00207338	14.2326	16128.1		0.218849	0.000279049	-0.00243998	0.0119491	0.174152	0.000934919	10.8809	132937	12.9684	44459.7			26568	44450	16125.3
0.227267	-0.00238453	0.0322252	-0.0471918	0.184335	-0.000866212	11.3877	124954	13.3153	66308.9		0.227267	0.00113872	0.0270725	0.026965	0.17797	0.001463	15.9351	26568		0.227267	0.000676483	0.0180461	0.00668509	0.175763	0.00188527	14.241	16125.3		0.227267	0.000279065	0.00545501	0.0118541	0.182569	0.00085379	10.8893	132662	12.9768	44450			26560.3	44438.2	16124.8
0.235684	-0.00217303	0.0401202	-0.047136	0.192752	-0.000891441	11.3961	124768	13.3237	66303.1		0.235684	0.00112128	0.0349674	0.0269921	0.186387	0.00146345	15.9435	26560.3		0.235684	0.000654464	0.025941	0.00676543	0.18418	0.00171365	14.2495	16124.8		0.235684	0.000279426	0.01335	0.0118404	0.190987	0.000781475	10.8978	132374	12.9852	44438.2			26555.3	44427.4	16126.7
0.244101	-0.00199009	0.0480151	-0.0470582	0.201169	-0.000925741	11.4046	124586	13.3321	66287.8		0.244101	0.00110619	0.0428624	0.0270448	0.194804	0.00146114	15.9519	26555.3		0.244101	0.000636229	0.033836	0.00683153	0.192598	0.00155718	14.2579	16126.7		0.244101	0.000289509	0.021245	0.0118166	0.199404	0.000717379	10.9062	132054	12.9937	44427.4			26557.4	44418.8	16131.1
0.252518	-0.00183186	0.0559101	-0.0470472	0.209587	-0.00095486	11.413	124443	13.3405	66272.2		0.252518	0.00109314	0.0507574	0.0271641	0.203222	0.00143003	15.9604	26557.4		0.252518	0.000621161	0.0417309	0.00684015	0.201015	0.00141411	14.2663	16131.1		0.252518	0.00029638	0.02914	0.0117928	0.207821	0.00066086	10.9146	131716	13.0021	44418.8			26557.5	44412	16138
0.260936	-0.00169522	0.0638051	-0.0470271	0.218004	-0.00097186	11.4214	124307	13.349	66273.3		0.260936	0.00108279	0.0586523	0.0272363	0.211639	0.00139194	15.9688	26557.5		0.260936	0.000608261	0.0496259	0.00694422	0.209432	0.00128251	14.2747	16138		0.260936	0.000300534	0.0370349	0.0118124	0.216238	0.000611359	10.923	131357	13.0105	44412			26555.4	44406.2	16147.7
0.269353	-0.00157797	0.0717001	-0.0469657	0.226421	-0.000977095	11.4298	124166	13.3574	66263.8		0.269353	0.00107319	0.0665473	0.027293	0.220056	0.00134738	15.9772	26555.4		0.269353	0.000596745	0.0575208	0.00703759	0.217849	0.0011607	14.2831	16147.7		0.269353	0.000302907	0.0449299	0.0118007	0.224656	0.000568448	10.9314	130996	13.0189	44406.2			26560.4	44401	16160.5
0.27777	-0.00147733	0.079595	-0.0469049	0.234838	-0.000983853			13.3658	66251.1		0.27777	0.00106426	0.0744423	0.0273709	0.228474	0.00128563	15.9856	26560.4		0.27777	0.000586372	0.0654158	0.00707975	0.226267	0.00104741	14.2915	16160.5		0.27777	0.000299872	0.0528249	0.0117685	0.233073	0.00053178	10.9399	130624	13.0273	44401			26558.9	44396.2	16176.5
0.286187	-0.00138948	0.08749	-0.0468639	0.243256	-0.000992223			13.3742	66246.2		0.286187	0.00105547	0.0823372	0.0273987	0.236891	0.00117065	15.994	26558.9		0.286187	0.000570923	0.0733107	0.00711936	0.234684	0.000942045	14.3	16176.5		0.286187	0.00029628	0.0607199	0.0117363	0.24149	0.000500952	10.9483	130207	13.0358	44396.2			26562.4	44391.4	16195.5
0.294605	-0.00131184	0.095385	-0.0468176	0.251673	-0.000999671			13.3826	66249.2		0.294605	0.0010482	0.0902322	0.0274412	0.245308	0.0010763	16.0025	26562.4		0.294605	0.000552279	0.0812057	0.00719779	0.243101	0.000844603	14.3084	16195.5		0.294605	0.000292321	0.0686149	0.0118172	0.249908	0.000475336	10.9567	129761	13.0442	44391.4			26561.4	44387.2	16217.5
0.303022	-0.00124437	0.10328	-0.0467744	0.26009	-0.00100626			13.391	66266.2		0.303022	0.00104275	0.0981271	0.0275026	0.253725	0.00103199	16.0109	26561.4		0.303022	0.000536701	0.0891006	0.00727925	0.251518	0.000755592	14.3168	16217.5		0.303022	0.000283494	0.0765099	0.0117813	0.258325	0.000453951	10.9651	129293	13.0526	44387.2			26556.9	44384.2	16242.3
0.311439	-0.00118636	0.111175	-0.0467258	0.268507	-0.00105227			13.3995	66256.1		0.311439	0.00103757	0.106022	0.0275368	0.262143	0.000991889	16.0193	26556.9		0.311439	0.000524139	0.0969956	0.00734836	0.259936	0.00067574	14.3252	16242.3		0.311439	0.000265254	0.0844049	0.0117453	0.266742	0.000435421	10.9735	128830	13.061	44384.2			26555.6	44382.9	16269.6
0.319857	-0.00113654	0.11907	-0.0466618	0.276925	-0.00108527			13.4079	66276.8		0.319857	0.00103261	0.113917	0.0276434	0.27056	0.000965495	16.0277	26555.6		0.319857	0.000513445	0.104891	0.00739947	0.268353	0.00060568	14.3336	16269.6		0.319857	0.000250307	0.0922999	0.0116807	0.275159	0.000418062	10.9819	128376	13.0694	44382.9			26559.4	44383.3	16299.1
0.328274	-0.00109413	0.126965	-0.0466044	0.285342	-0.00111744			13.4163	66256.9		0.328274	0.00102759	0.121812	0.0277858	0.278977	0.000934123	16.0361	26559.4		0.328274	0.000504284	0.112786	0.00739432	0.27677	0.000545642	14.342	16299.1		0.328274	0.000244613	0.100195	0.0116388	0.283577	0.000400064			13.0778	44383.3			26557.8	44385.6	16330.7
0.336691	-0.00105798	0.13486	-0.0465419	0.293759	-0.00114914			13.4247	66285.3		0.336691	0.00102224	0.129707	0.0278746	0.287395	0.000898201	16.0445	26557.8		0.336691	0.00049714	0.12068	0.00740022	0.285188	0.000495237	14.3505	16330.7		0.336691	0.000242274	0.10809	0.011597	0.291994	0.000379752			13.0863	44385.6			26506.7	44389.1	16364.2
0.345108	-0.0010272	0.142755	-0.0464823	0.302177	-0.00118781			13.4331	66280.9		0.345108	0.00101687	0.137602	0.0279585	0.295812	0.000858183	16.053	26506.7		0.345108	0.000490595	0.128575	0.00746557	0.293605	0.000453369	14.3589	16364.2		0.345108	0.000241306	0.115985	0.0115165	0.300411	0.000355843			13.0947	44389.1				44392.9	16399.7
0.353526	-0.00100031	0.15065	-0.0464418	0.310594	-0.00119651			13.4415	66269.8		0.353526	0.00101221	0.145497	0.0280427	0.304229	0.000814471				0.353526	0.000484473	0.13647	0.00752502	0.302022	0.000418328	14.3673	16399.7		0.353526	0.000240754	0.12388	0.0114973	0.308829	0.000327658			13.1031	44392.9				44396.8	16437.3
0.361943	-0.000976422	0.158545	-0.046354	0.319011	-0.00117398			13.45	66251.4		0.361943	0.00101164	0.153392	0.0281934	0.312646	0.000773066				0.361943	0.00047981	0.144365	0.00759858	0.310439	0.000388018	14.3757	16437.3		0.361943	0.000240232	0.131775	0.0114597	0.317246	0.000295245			13.1115	44396.8				44399.9	16477.4
0.37036	-0.000955534	0.16644	-0.0462805	0.327428	-0.00115771			13.4584	66241.8		0.37036	0.00101045	0.161287	0.0284127	0.321064	0.000729932				0.37036	0.000474135	0.15226	0.00767598	0.318857	0.000360302	14.3841	16477.4		0.37036	0.000239729	0.13967	0.0114221	0.325663	0.000259405			13.1199	44399.9				44400.6	16520.5
0.378778	-0.000937637	0.174335	-0.0462249	0.335846	-0.0011477			13.4668	66238.3		0.378778	0.0010087	0.169182	0.0286268	0.329481	0.000685478				0.378778	0.000470322	0.160155	0.00767106	0.327274	0.000333359	14.3925	16520.5		0.378778	0.000236747	0.147565	0.0113488	0.33408	0.000221617			13.1283	44400.6				44399.7	16566.8
0.387195	-0.000922314	0.18223	-0.0461828	0.344263	-0.00114842			13.4752	66238.7		0.387195	0.00100574	0.177077	0.0286771	0.337898	0.000667889				0.387195	0.000467414	0.16805	0.00774307	0.335691	0.000305973	14.401	16566.8		0.387195	0.00023974	0.15546	0.0112874	0.342498	0.000183895			13.1368	44399.7				44398.2	16616.7
0.395612	-0.000908949	0.190125	-0.0461388	0.35268	-0.00115731			13.4836	66216.7		0.395612	0.00100339	0.184972	0.0286802	0.346315	0.000655672				0.395612	0.000464684	0.175945	0.0078556	0.344109	0.000277687	14.4094	16616.7		0.395612	0.00024222	0.163355	0.0112406	0.350915	0.000148584			13.1452	44398.2				44396.9	16670.3
0.404029	-0.000897505	0.19802	-0.0460483	0.361098	-0.00116621			13.4921	66226.4		0.404029	0.0010028	0.192867	0.0285924	0.354733	0.000643459				0.404029	0.000462069	0.18384	0.00792689	0.352526	0.000248794	14.4178	16670.3		0.404029	0.000243721	0.17125	0.0112634	0.359332	0.000118111			13.1536	44396.9				43837	16727.5
0.412447	-0.00084065	0.205915	-0.0459866	0.369515	-0.00117496			13.5005	66204.4		0.412447	0.00100202	0.200762	0.0285046	0.36315	0.000631206				0.412447	0.000459302	0.191735	0.00797674	0.360943	0.000220185	14.4262	16727.5		0.412447	0.000244591	0.179145	0.0112962	0.367749	9.46971e-05			13.162	43837					16787.9
0.420864	-0.000815306	0.21381	-0.0459351	0.377932	-0.00119015			13.5089	66210.5		0.420864	0.00100106	0.208657	0.0284544	0.371567	0.000614095				0.420864	0.000454911	0.19963	0.00800898	0.36936	0.000193123	14.4346	16787.9		0.420864	0.000251067	0.18704	0.0112636	0.376167	8.00399e-05						mean	26601.3	44511.4	16376.1
0.429281	-0.000815001	0.221705	-0.0458766	0.386349	-0.00118786			13.5173	66201.3		0.429281	0.000999578	0.216552	0.028502	0.379985	0.000601807				0.429281	0.000450699	0.207525	0.00809024	0.377778	0.000169014				0.429281	0.000260426	0.194935	0.0112309	0.384584	7.50159e-05						SEM	41.8586	164.708	225.92
0.437698	-0.000814061	0.2296	-0.0458312	0.394767	-0.00115947			13.5257	66233.6		0.437698	0.000999562	0.224447	0.0285241	0.388402	0.000586834				0.437699	0.000446757	0.21542	0.00814656	0.386195	0.000149224				0.437698	0.000263877	0.20283	0.0111715	0.393001	7.94424e-05
0.446116	-0.00081244	0.237495	-0.0457462	0.403184	-0.00112168			13.5341	66248.5		0.446116	0.00100096	0.232342	0.0286321	0.396819	0.000569362				0.446116	0.000442816	0.223315	0.00820779	0.394612	0.000134947				0.446116	0.000263463	0.210725	0.011154	0.401419	9.1982e-05						calc	28035.3	42546.7	14529.4
0.454533	-0.000810832	0.24539	-0.0456819	0.411601	-0.00108442			13.5426	66214.2		0.454533	0.00100341	0.240237	0.0288363	0.405236	0.000545048				0.454533	0.000441573	0.23121	0.0082696	0.403029	0.000127092				0.454533	0.000257834	0.21862	0.0111093	0.409836	0.000110242							1.05391	0.95586	0.887235
0.46295	-0.000809595	0.253284	-0.0455954	0.420019	-0.00105694			13.551	66185.5		0.46295	0.00100497	0.248131	0.028839	0.413654	0.000565327				0.46295	0.000441073	0.239105	0.00827394	0.411447	0.000126173				0.46295	0.000251784	0.226515	0.0110645	0.418253	0.000131085
0.471368	-0.000808664	0.261179	-0.0455385	0.428436	-0.00103822			13.5594	66158.6		0.471368	0.00100576	0.256026	0.0288318	0.422071	0.000601431				0.471368	0.000441079	0.247	0.00828801	0.419864	0.000132193				0.471368	0.000246182	0.23441	0.0110695	0.42667	0.000151112
0.479785	-0.000807679	0.269074	-0.0454738	0.436853	-0.00103522			13.5678	66132.5		0.479785	0.00100424	0.263921	0.0288246	0.430488	0.000625496				0.479785	0.00044131	0.254895	0.00835814	0.428281	0.000144552				0.479785	0.000240865	0.242305	0.0110416	0.435088	0.000167206
0.488202	-0.000805678	0.276969	-0.0453912	0.44527	-0.00105397			13.5762	66097.6		0.488202	0.00100152	0.271816	0.0288542	0.438906	0.000638316				0.488202	0.000441203	0.26279	0.00842066	0.436699	0.000162057				0.488202	0.000232229	0.2502	0.0110136	0.443505	0.000177015
0.496619	-0.000802754	0.284864	-0.0453282	0.453688	-0.00104923						0.496619	0.00100002	0.279711	0.0289559	0.447323	0.000614846				0.496619	0.000440772	0.270685	0.00843516	0.445116	0.000183054				0.496619	0.000227197	0.258095	0.0109675	0.451922	0.000179256
0.505037	-0.000799963	0.292759	-0.0452991	0.462105	-0.00104041						0.505037	0.000999574	0.287606	0.0289847	0.45574	0.000612019				0.505037	0.000439163	0.27858	0.00846774	0.453533	0.000205686				0.505037	0.00022216	0.26599	0.010974	0.46034	0.00017378
0.513454	-0.000797397	0.300654	-0.045236	0.470522	-0.0010284						0.513454	0.000998785	0.295501	0.0290099	0.464157	0.000616515				0.513454	0.000436706	0.286475	0.00849999	0.46195	0.000228228				0.513454	0.000217118	0.273885	0.0109544	0.468757	0.000161434
0.521871	-0.000794061	0.308549	-0.0451525	0.478939	-0.00100648						0.521871	0.000997697	0.303396	0.0290667	0.472575	0.000627828				0.521871	0.000435509	0.294369	0.00853954	0.470368	0.000249372				0.521871	0.000209833	0.28178	0.0108779	0.477174	0.000143785
0.530289	-0.000790637	0.316444	-0.0450778	0.487357	-0.000983888						0.530289	0.00099538	0.311291	0.0291109	0.480992	0.000658965				0.530289	0.000435454	0.302264	0.0086175	0.478785	0.000268414				0.530289	0.000216943	0.289675	0.0108015	0.485591	0.000123902
0.538706	-0.000787315	0.324339	-0.0450018	0.495774	-0.000979667						0.538706	0.00099055	0.319186	0.0291761	0.489409	0.000691343				0.538706	0.000435312	0.310159	0.00863015	0.487202	0.000285243				0.538706	0.000224511	0.297569	0.0107853	0.494009	0.000102915
0.547123	-0.000783842	0.332234	-0.0449302	0.504191	-0.000991989						0.547123	0.000988129	0.327081	0.0292561	0.497826	0.000724961				0.547123	0.00043471	0.318054	0.00863924	0.49562	0.000300182				0.547123	0.00023238	0.305464	0.0107609	0.502426	8.3178e-05
0.55554	-0.000780572	0.340129	-0.0448698	0.512609	-0.00100617						0.55554	0.000987538	0.334976	0.0293247	0.506244	0.000771368				0.55554	0.000433697	0.325949	0.00870169	0.504037	0.000313708				0.55554	0.000243704	0.313359	0.0107366	0.510843	6.72452e-05
0.563958	-0.000777489	0.348024	-0.0448107	0.521026	-0.00102168						0.563958	0.000987236	0.342871	0.0293423	0.514661	0.000804645				0.563958	0.000431934	0.333844	0.0087505	0.512454	0.000326166				0.563958	0.000249738	0.321254	0.0106931	0.51926	5.78373e-05
0.572375	-0.000774797	0.355919	-0.0447424	0.529443	-0.00104435						0.572375	0.000988892	0.350766	0.0293628	0.523078	0.000825313				0.572375	0.000428347	0.341739	0.00872503	0.520871	0.000337568				0.572375	0.000252313	0.329149	0.0107576	0.527678	5.77469e-05
0.580792	-0.00077244	0.363814	-0.0446664	0.53786	-0.0010423						0.580792	0.000989999	0.358661	0.0294304	0.531496	0.000768727				0.580792	0.000424983	0.349634	0.00873165	0.529289	0.000347555				0.580792	0.0002495	0.337044	0.010752	0.536095	6.95335e-05
0.589209	-0.000770276	0.371709	-0.0445949	0.546278	-0.00103081						0.589209	0.000990632	0.366556	0.0294825	0.539913	0.00072154				0.58921	0.000422463	0.357529	0.00877948	0.537706	0.000355525				0.589209	0.00024423	0.344939	0.0106824	0.544512	9.51685e-05
0.597627	-0.000768265	0.379604	-0.0445446	0.554695	-0.00101135						0.597627	0.00099053	0.374451	0.0294854	0.54833	0.000682929				0.597627	0.000420189	0.365424	0.00881	0.546123	0.000360912				0.597627	0.000240581	0.352834	0.0106129	0.55293	0.000135463
0.606044	-0.000766052	0.387499	-0.0444633	0.563112	-0.0009966						0.606044	0.000989937	0.382346	0.0295145	0.556747	0.00065037				0.606044	0.000418002	0.373319	0.00883064	0.554541	0.000363494				0.606044	0.000238	0.360729	0.0106359	0.561347	0.000189597
0.614461	-0.000763327	0.395394	-0.0443794	0.57153	-0.000986238						0.614461	0.000988922	0.390241	0.0295294	0.565165	0.000604279				0.614461	0.000415883	0.381214	0.00887147	0.562958	0.000363632				0.614461	0.000244049	0.368624	0.0106066	0.569764	0.000254939
0.622879	-0.000760894	0.403289	-0.0443152	0.579947	-0.000988937						0.622879	0.000988014	0.398136	0.0295801	0.573582	0.000545903				0.622879	0.000413844	0.389109	0.00890495	0.571375	0.000362321				0.622879	0.000249616	0.376519	0.0105773	0.578181	0.000327117
0.631296	-0.000760404	0.411184	-0.0442114	0.588364	-0.00100433						0.631296	0.000990803	0.406031	0.0296421	0.581999	0.000485916				0.631296	0.000411352	0.397004	0.00892615	0.579792	0.00036101				0.631296	0.000250997	0.384414	0.0105299	0.586599	0.000400555
0.639713	-0.000761559	0.419079	-0.0441696	0.596781	-0.0010088						0.639713	0.000992881	0.413926	0.029685	0.590417	0.00045218				0.639713	0.000408438	0.404899	0.00891163	0.58821	0.000361208				0.639713	0.000249638	0.392309	0.0105005	0.595016	0.000469328
0.64813	-0.000763323	0.426974	-0.0440779	0.605199	-0.00100319						0.64813	0.000994346	0.421821	0.0297013	0.598834	0.000442264				0.64813	0.000405089	0.412794	0.00895217	0.596627	0.000364004				0.64813	0.000243218	0.400204	0.0104399	0.603433	0.000528088
0.656548	-0.000763575	0.434869	-0.0439852	0.613616	-0.000993732						0.656548	0.000994602	0.429716	0.0297158	0.607251	0.000435861				0.656548	0.000402749	0.420689	0.00898728	0.605044	0.000369656				0.656548	0.000244923	0.408099	0.0103792	0.611851	0.000572926
0.664965	-0.000763937	0.442764	-0.0439393	0.622033	-0.000974996						0.664965	0.000991987	0.437611	0.0297888	0.615668	0.000431887				0.664965	0.000402209	0.428584	0.00901324	0.613461	0.000378999				0.664965	0.000246557	0.415994	0.010279	0.620268	0.000601827
0.673382	-0.000764402	0.450659	-0.0438471	0.63045	-0.000956681						0.673382	0.00098955	0.445506	0.0298453	0.624086	0.000422153				0.673382	0.000401786	0.436479	0.00900487	0.621879	0.000388639				0.673382	0.000254123	0.423889	0.0101457	0.628685	0.000614854
0.6818	-0.000765172	0.458554	-0.0437454	0.638868	-0.000957744						0.6818	0.00098994	0.453401	0.0298494	0.632503	0.000406705				0.6818	0.000401189	0.444374	0.0089965	0.630296	0.000396501				0.6818	0.000274806	0.431784	0.0101561	0.637102	0.000613804
0.690217	-0.000767364	0.466449	-0.0436588	0.647285	-0.00097622						0.690217	0.000990673	0.461296	0.0298689	0.64092	0.000340951				0.690217	0.00040043	0.452269	0.00900126	0.638713	0.000400697				0.690217	0.000308555	0.439679	0.0102508	0.64552	0.000601648
0.698634	-0.000768532	0.474344	-0.0435849	0.655702	-0.000999199						0.698634	0.000991229	0.469191	0.0298787	0.649337	0.000308078				0.698634	0.000399367	0.460164	0.00903746	0.647131	0.000400036				0.698634	0.000332176	0.447574	0.0102188	0.653937	0.000581893
0.707051	-0.000767959	0.482239	-0.0435088	0.66412	-0.00101624						0.707051	0.00099144	0.477085	0.0299	0.657755	0.00028783				0.707051	0.000398033	0.468058	0.00905804	0.655548	0.000394432				0.707051	0.000348122	0.455469	0.0101868	0.662354	0.000557957
0.715469	-0.000766981	0.490134	-0.0434226	0.672537	-0.00102727						0.715469	0.000991354	0.48498	0.0299535	0.666172	0.000268154				0.715469	0.000395446	0.475953	0.00906278	0.663965	0.000384982				0.715469	0.000358521	0.463364	0.0101277	0.670771	0.000532878
0.723886	-0.000766342	0.498029	-0.0433372	0.680954	-0.00103915						0.723886	0.000990926	0.492875	0.0299955	0.674589	0.000248983				0.723886	0.000391322	0.483848	0.00907669	0.672382	0.000373508				0.723886	0.000365084	0.471259	0.00999633	0.679189	0.000508967
0.732303	-0.000766016	0.505924	-0.0432353	0.689371	-0.00105191						0.732303	0.000990202	0.50077	0.0300009	0.683007	0.000228255				0.732303	0.000387874	0.491743	0.00906805	0.6808	0.000362389				0.732303	0.000369138	0.479154	0.00993666	0.687606	0.000487759
0.74072	-0.000766282	0.513819	-0.0431202	0.697789	-0.00107215						0.74072	0.000988842	0.508665	0.0300182	0.691424	0.000198704				0.740721	0.000385142	0.499638	0.00909592	0.689217	0.000353948				0.74072	0.000370425	0.487049	0.00989961	0.696023	0.000470026
0.749138	-0.000765863	0.521714	-0.0430761	0.706206	-0.00107763						0.749138	0.000983572	0.51656	0.0300382	0.699841	0.000161407				0.749138	0.000382906	0.507533	0.00911416	0.697634	0.000350085				0.749138	0.0003699	0.494944	0.00992721	0.704441	0.000455743
0.757555	-0.000764926	0.529609	-0.0429829	0.714623	-0.00106348						0.757555	0.000978334	0.524455	0.030088	0.708258	0.000154239				0.757555	0.000382129	0.515428	0.00912827	0.706052	0.000352019				0.757555	0.000366321	0.502839	0.00990863	0.712858	0.000444185
0.765972	-0.000763611	0.537504	-0.0429134	0.723041	-0.00104195						0.765972	0.000973123	0.53235	0.030156	0.716676	0.000170588				0.765972	0.000383132	0.523323	0.00915356	0.714469	0.000360307				0.765972	0.000365655	0.510734	0.00981867	0.721275	0.000434012
0.77439	-0.000762476	0.545399	-0.0428513	0.731458	-0.00103709						0.77439	0.000967387	0.540245	0.0301709	0.725093	0.000189837				0.77439	0.000383945	0.531218	0.0091619	0.722886	0.000374919				0.77439	0.000364056	0.518629	0.00972871	0.729692	0.000423403
0.782807	-0.000761132	0.553294	-0.0427737	0.739875	-0.00104739						0.782807	0.000962754	0.54814	0.0301768	0.73351	0.000196118				0.782807	0.000384048	0.539113	0.00915458	0.731303	0.000395405				0.782807	0.000361848	0.526524	0.00971342	0.73811	0.000410353
0.791224	-0.000759969	0.561188	-0.0426888	0.748292	-0.0010398						0.791224	0.000959072	0.556035	0.0301826	0.741928	0.000190585				0.791224	0.00038352	0.547008	0.00914726	0.739721	0.000421021				0.791224	0.000357723	0.534419	0.00968578	0.746527	0.000393038
0.799641	-0.00075897	0.569083	-0.0425847	0.75671	-0.000997301						0.799641	0.000956552	0.56393	0.0301823	0.750345	0.000178272				0.799642	0.000381758	0.554903	0.00912429	0.748138	0.000450712				0.799641	0.000359103	0.542314	0.00965814	0.754944	0.000370136
0.808059	-0.00075821	0.576978	-0.0424894	0.765127	-0.000963509						0.808059	0.000954162	0.571825	0.0301834	0.758762	0.000195777				0.808059	0.000379614	0.562798	0.00913846	0.756555	0.000483069				0.808059	0.000360099	0.550209	0.00970486	0.763362	0.00034112
0.816476	-0.000757675	0.584873	-0.042419	0.773544	-0.000938293						0.816476	0.000951889	0.57972	0.0302053	0.767179	0.000233091				0.816476	0.000377213	0.570693	0.00916359	0.764972	0.000516224				0.816476	0.000359739	0.558104	0.00968145	0.771779	0.000306344
0.824893	-0.000757758	0.592768	-0.0423214	0.781961	-0.000925764						0.824893	0.00095176	0.587615	0.0302054	0.775597	0.000289811				0.824893	0.000374595	0.578588	0.00917227	0.77339	0.000547862				0.824893	0.000358495	0.565999	0.00965803	0.780196	0.000267055
0.833311	-0.000758746	0.600663	-0.0422212	0.790379	-0.000957376						0.833311	0.000952505	0.59551	0.0302055	0.784014	0.000346309				0.833311	0.000371351	0.586483	0.00917118	0.781807	0.000575503				0.833311	0.000356315	0.573894	0.00956447	0.788613	0.000225104
0.841728	-0.000759036	0.608558	-0.04215	0.798796	-0.000963328						0.841728	0.000953172	0.603405	0.0302167	0.792431	0.000402565				0.841728	0.000367147	0.594378	0.0092003	0.790224	0.000596761				0.841728	0.000353516	0.581789	0.00953042	0.797031	0.000182619
0.850145	-0.00075826	0.616453	-0.0419858	0.807213	-0.000945151						0.850145	0.000953152	0.6113	0.0302298	0.800848	0.000455392				0.850145	0.000363061	0.602273	0.0092055	0.798642	0.00060985				0.850145	0.000346518	0.589684	0.00963464	0.805448	0.000141692
0.858562	-0.00075564	0.624348	-0.041836	0.815631	-0.000934113						0.858562	0.000952544	0.619195	0.0302563	0.809266	0.000496758				0.858562	0.000358966	0.610168	0.00919367	0.807059	0.000613907				0.858562	0.000341115	0.597579	0.00963176	0.813865	0.000104135
0.86698	-0.000752872	0.632243	-0.0417561	0.824048	-0.000929976						0.86698	0.000952915	0.62709	0.0302954	0.817683	0.000527477				0.86698	0.000355496	0.618063	0.00922544	0.815476	0.00060952				0.86698	0.000337688	0.605474	0.00961402	0.822282	7.13523e-05
0.875397	-0.000750427	0.640138	-0.0417288	0.832465	-0.000944557						0.875397	0.000952953	0.634985	0.0303053	0.8261	0.000529988				0.875397	0.000352761	0.625958	0.00921362	0.823893	0.000598403				0.875397	0.000334435	0.613369	0.00959628	0.8307	4.43305e-05
0.883814	-0.000748259	0.648033	-0.041635	0.840882	-0.000966103						0.883814	0.000952029	0.64288	0.0303152	0.834518	0.000515174				0.883814	0.000350423	0.633853	0.00920181	0.832311	0.000583222				0.883814	0.0003313	0.621264	0.00959154	0.839117	2.36486e-05
0.892231	-0.000746291	0.655928	-0.0414952	0.8493	-0.000985013						0.892231	0.000950278	0.650775	0.0303234	0.842935	0.00051771				0.892232	0.000348403	0.641747	0.00921929	0.840728	0.000567026				0.892231	0.000331161	0.629159	0.00957752	0.847534	9.51788e-06
0.900649	-0.000744498	0.663823	-0.0414029	0.857717	-0.000988157						0.900649	0.000949416	0.65867	0.0303388	0.851352	0.000525568				0.900649	0.000348224	0.649642	0.00921083	0.849145	0.000552691				0.900649	0.000332978	0.637054	0.00950491	0.855952	1.80503e-06
0.909066	-0.00074289	0.671718	-0.0413021	0.866134	-0.0009955						0.909066	0.00094856	0.666565	0.0303412	0.859769	0.000521211				0.909066	0.000348549	0.657537	0.00918673	0.857563	0.000542593				0.909066	0.0003342	0.644949	0.0094323	0.864369	2.26628e-08
0.917483	-0.000741095	0.679613	-0.0412228	0.874552	-0.00100695						0.917483	0.000946048	0.67446	0.0303382	0.868187	0.000505859				0.917483	0.00034852	0.665432	0.00918848	0.86598	0.000538292				0.917483	0.000336671	0.652844	0.00948328	0.872786	3.32687e-06
0.925901	-0.000739119	0.687508	-0.0411461	0.882969	-0.00104457						0.925901	0.00094211	0.682355	0.0303352	0.876604	0.000499226				0.925901	0.000348141	0.673327	0.00920476	0.874397	0.000540527				0.925901	0.000341014	0.660739	0.00947443	0.881203	1.05477e-05
0.934318	-0.000735245	0.695403	-0.04102	0.891386	-0.00109735						0.934318	0.000937474	0.69025	0.0303739	0.885021	0.000499999				0.934318	0.00034826	0.681222	0.00918442	0.882814	0.000549379				0.934318	0.000345135	0.668634	0.00945544	0.889621	2.03198e-05
0.942735	-0.000731184	0.703298	-0.0409292	0.899803	-0.00112569						0.942735	0.000932267	0.698145	0.0304059	0.893439	0.000500363				0.942735	0.000348109	0.689117	0.00916407	0.891232	0.000564479				0.942735	0.000348151	0.676529	0.00937159	0.898038	3.12589e-05
0.951152	-0.000727675	0.711193	-0.0408347	0.908221	-0.00112224						0.951152	0.000926573	0.70604	0.0304274	0.901856	0.000500607				0.951153	0.000347674	0.697012	0.0091693	0.899649	0.000585244				0.951152	0.000350451	0.684424	0.00928774	0.906455	4.21967e-05
0.95957	-0.000724623	0.719088	-0.0407113	0.916638	-0.00110748						0.95957	0.000922745	0.713934	0.0304314	0.910273	0.000527171				0.95957	0.00034618	0.704907	0.00918338	0.908066	0.000611001				0.95957	0.000356626	0.692319	0.009293	0.914873	5.24297e-05
0.967987	-0.000721961	0.726983	-0.040652	0.925055	-0.00109211						0.967987	0.000921968	0.721829	0.0304353	0.91869	0.000550663				0.967987	0.000342806	0.712802	0.00916851	0.916484	0.000640963				0.967987	0.000361925	0.700214	0.00927613	0.92329	6.18211e-05
0.976404	-0.000719521	0.734878	-0.0405539	0.933472	-0.00107642						0.976404	0.000922286	0.729724	0.0304761	0.927108	0.000571148				0.976404	0.000341203	0.720697	0.00915544	0.924901	0.000674212				0.976404	0.000361996	0.708109	0.00932523	0.931707	7.08017e-05
0.984822	-0.000717449	0.742773	-0.0404223	0.94189	-0.00106099						0.984822	0.000923025	0.737619	0.0305009	0.935525	0.000567784				0.984822	0.00033903	0.728592	0.00914397	0.933318	0.000709619				0.984822	0.000358654	0.716004	0.00954743	0.940124	8.01977e-05
0.993239	-0.000715431	0.750668	-0.0403205	0.950307	-0.00104774						0.993239	0.000923642	0.745514	0.0305408	0.943942	0.000514968				0.993239	0.000336208	0.736487	0.00913489	0.941735	0.000745845				0.993239	0.000354105	0.723899	0.00953554	0.948542	9.10503e-05
1.00166	-0.000713724	0.758563	-0.0402217	0.958724	-0.00103643						1.00166	0.000924155	0.753409	0.0305456	0.952359	0.000464476				1.00166	0.000332034	0.744382	0.00912581	0.950153	0.000781428				1.00166	0.000348766	0.731794	0.00952366	0.956959	0.000104363
1.01007	-0.000712282	0.766458	-0.0400994	0.967142	-0.00101931						1.01007	0.0009251	0.761304	0.0305503	0.960777	0.00046531				1.01007	0.000329109	0.752277	0.00913219	0.95857	0.000814949				1.01007	0.000339804	0.739689	0.00952966	0.965376	0.000120904
1.01849	-0.000710988	0.774353	-0.0400024	0.975559	-0.00100437						1.01849	0.000925781	0.769199	0.0305776	0.969194	0.000460379				1.01849	0.000326802	0.760172	0.00913086	0.966987	0.000845266				1.01849	0.000332916	0.747584	0.00951473	0.973793	0.000141123
1.02691	-0.000709066	0.782248	-0.0399717	0.983976	-0.000991515						1.02691	0.000926106	0.777094	0.0305888	0.977611	0.000450095				1.02691	0.000324717	0.768067	0.00912495	0.975404	0.000871722				1.02691	0.000322672	0.755479	0.0094998	0.982211	0.000165099
1.03533	-0.00070665	0.790143	-0.0399231	0.992393	-0.000963741						1.03533	0.000926124	0.784989	0.0306001	0.986029	0.000424015				1.03533	0.000322801	0.775962	0.00912453	0.983822	0.000894334				1.03533	0.000313028	0.763374	0.00953032	0.990628	0.0001925
1.04374	-0.000703432	0.798038	-0.0397789	1.00081	-0.000930823						1.04374	0.000925594	0.792884	0.0306064	0.994446	0.000415534				1.04374	0.00032208	0.783857	0.00912785	0.992239	0.000913825				1.04374	0.000304725	0.771269	0.00949311	0.999045	0.000222653
1.05216	-0.000700503	0.805933	-0.0396332	1.00923	-0.000898428						1.05216	0.00092459	0.800779	0.0306462	1.00286	0.000452295				1.05216	0.000321878	0.791752	0.00912541	1.00066	0.000931476				1.05216	0.000297294	0.779164	0.00945591	1.00746	0.000254588
1.06058	-0.000698163	0.813828	-0.0395277	1.01765	-0.000869021						1.06058	0.000922785	0.808674	0.0306456	1.01128	0.000488506				1.06058	0.000321288	0.799647	0.00910818	1.00907	0.00094889				1.06058	0.00028768	0.787059	0.00945284	1.01588	0.000287034
1.06899	-0.000696339	0.821723	-0.0394091	1.02606	-0.000848525						1.06899	0.000925037	0.816569	0.0306451	1.0197	0.000518808				1.06899	0.000320314	0.807541	0.00909095	1.01749	0.000967567				1.06899	0.000278164	0.794954	0.00944654	1.0243	0.00031857
1.07741	-0.000695115	0.829618	-0.0393301	1.03448	-0.000835998						1.07741	0.000926608	0.824464	0.0306752	1.02811	0.000543444				1.07741	0.000319254	0.815436	0.00906816	1.02591	0.000988516				1.07741	0.00027333	0.802849	0.00943163	1.03271	0.000347759
1.08583	-0.000694318	0.837513	-0.039263	1.0429	-0.000835012						1.08583	0.00092759	0.832359	0.0307178	1.03653	0.000534842				1.08583	0.000318908	0.823331	0.00905291	1.03433	0.00101197				1.08583	0.000271934	0.810744	0.00941673	1.04113	0.000373319
1.09425	-0.000692865	0.845408	-0.0391116	1.05131	-0.000833556						1.09425	0.00092638	0.840254	0.0307631	1.04495	0.000560504				1.09425	0.000318614	0.831226	0.00903307	1.04274	0.00103731				1.09425	0.000270861	0.818639	0.00945875	1.04955	0.000394382
1.10266	-0.000691125	0.853303	-0.0390079	1.05973	-0.000831435						1.10266	0.000922895	0.848149	0.0307965	1.05337	0.000584033				1.10266	0.000317962	0.839121	0.00901284	1.05116	0.00106314				1.10266	0.00027	0.826534	0.00945077	1.05797	0.000410558
1.11108	-0.000689457	0.861198	-0.0389324	1.06815	-0.000825055						1.11108	0.000920551	0.856044	0.0308172	1.06178	0.000591378				1.11108	0.00031698	0.847016	0.00901788	1.05958	0.00108759				1.11108	0.000269571	0.834429	0.00944278	1.06638	0.000421987
1.1195	-0.000687866	0.869092	-0.0388276	1.07657	-0.000823126						1.1195	0.00092132	0.863939	0.0308237	1.0702	0.000583501				1.1195	0.000315657	0.854911	0.00900661	1.06799	0.00110874				1.1195	0.000270235	0.842324	0.00941737	1.0748	0.000429249
1.12792	-0.00068662	0.876987	-0.0387217	1.08498	-0.000825291						1.12792	0.000921582	0.871834	0.0308303	1.07862	0.000515598				1.12792	0.000314038	0.862806	0.00898433	1.07641	0.00112492				1.12792	0.000271013	0.850219	0.00939197	1.08322	0.000433289
1.13633	-0.000685675	0.884882	-0.0386349	1.0934	-0.000832474						1.13633	0.000921407	0.879729	0.0308437	1.08704	0.000514287				1.13633	0.000311528	0.870701	0.00896204	1.08483	0.00113526				1.13633	0.000271867	0.858113	0.0093533	1.09164	0.000435196
1.14475	-0.000685109	0.892777	-0.0385653	1.10182	-0.000844088						1.14475	0.000920252	0.887624	0.0308571	1.09545	0.000520472				1.14475	0.000306713	0.878596	0.00894938	1.09325	0.00113992				1.14475	0.000273012	0.866008	0.00950377	1.10005	0.000436043
1.15317	-0.000685421	0.900672	-0.038483	1.11024	-0.000863352						1.15317	0.000917171	0.895519	0.030865	1.10387	0.000533485				1.15317	0.000301642	0.886491	0.00892226	1.10166	0.00114018				1.15317	0.00027399	0.873903	0.00956711	1.10847	0.000436715
1.16158	-0.000686004	0.908567	-0.038328	1.11865	-0.000884353						1.16158	0.00091307	0.903414	0.0309033	1.11229	0.000549708				1.16158	0.000296483	0.894386	0.00889514	1.11008	0.00113816				1.16158	0.000268986	0.881798	0.00957325	1.11689	0.000437805
1.17	-0.000685533	0.916462	-0.0382294	1.12707	-0.000906755						1.17	0.000910732	0.911309	0.0309502	1.12071	0.000560481				1.17	0.000293034	0.902281	0.00886383	1.1185	0.00113634				1.17	0.000260074	0.889693	0.00956876	1.1253	0.000439589
1.17842	-0.000683887	0.924357	-0.0381633	1.13549	-0.000930599						1.17842	0.000909282	0.919204	0.0309724	1.12912	0.000565836				1.17842	0.00029124	0.910176	0.00884746	1.12692	0.00113685				1.17842	0.000248907	0.897588	0.00955058	1.13372	0.000441975
1.18684	-0.000681818	0.932252	-0.0380369	1.1439	-0.000941818						1.18684	0.000908812	0.927099	0.0310102	1.13754	0.000521584				1.18684	0.000290023	0.918071	0.00882027	1.13533	0.00114077				1.18684	0.000247519	0.905483	0.00952555	1.14214	0.000444522
1.19525	-0.000679259	0.940147	-0.0379278	1.15232	-0.000949565						1.19525	0.000909753	0.934994	0.0310408	1.14596	0.000477406				1.19525	0.000288419	0.925966	0.00879308	1.14375	0.00114748				1.19525	0.000249652	0.913378	0.00950052	1.15056	0.000446491
1.20367	-0.000676446	0.948042	-0.0378488	1.16074	-0.000948089						1.20367	0.000911377	0.942888	0.0310981	1.15437	0.000433507				1.20367	0.000286429	0.933861	0.00876335	1.15217	0.00115457				1.20367	0.000251832	0.921273	0.00960535	1.15897	0.000446975
1.21209	-0.00067342	0.955937	-0.0377579	1.16916	-0.00094308						1.21209	0.000912991	0.950783	0.0311134	1.16279	0.000412982				1.21209	0.00028467	0.941756	0.00873647	1.16058	0.00115817				1.21209	0.000251021	0.929168	0.00969053	1.16739	0.000445087
1.22051	-0.000670371	0.963832	-0.0376627	1.17757	-0.000956806						1.22051	0.000914595	0.958678	0.0311489	1.17121	0.000390097				1.22051	0.000282778	0.949651	0.0087308	1.169	0.00115369				1.22051	0.000248259	0.937063	0.00976118	1.17581	0.000439978
1.22892	-0.000667786	0.971727	-0.0375815	1.18599	-0.000987456						1.22892	0.000915531	0.966573	0.0311666	1.17963	0.000365252				1.22892	0.000280747	0.957546	0.00871347	1.17742	0.00113667				1.22892	0.000246488	0.944958	0.00980668	1.18423	0.000431107
1.23734	-0.000665666	0.979622	-0.0374935	1.19441	-0.00101997						1.23734	0.000915892	0.974468	0.0311844	1.18804	0.000359434				1.23734	0.000276944	0.965441	0.00869135	1.18584	0.00110365				1.23734	0.000244929	0.952853	0.00979461	1.19264	0.000418323
1.24576	-0.000663935	0.987517	-0.0373766	1.20283	-0.00103026						1.24576	0.000915472	0.982363	0.0311987	1.19646	0.000361862				1.24576	0.000272617	0.973336	0.00866033	1.19425	0.00105287				1.24576	0.000243506	0.960748	0.00975374	1.20106	0.000402004
1.25417	-0.00066231	0.995412	-0.0372958	1.21124	-0.00103956						1.25417	0.000914288	0.990258	0.0312403	1.20488	0.000366039				1.25417	0.000268346	0.98123	0.00862932	1.20267	0.000984676				1.25417	0.000240201	0.968643	0.00971288	1.20948	0.000382997
1.26259	-0.000661141	1.00331	-0.0371684	1.21966	-0.00104842						1.26259	0.00091188	0.998153	0.0312697	1.2133	0.000372061				1.26259	0.000266136	0.989125	0.0085894	1.21109	0.000901465				1.26259	0.000235663	0.976538	0.00959474	1.21789	0.000362405
1.27101	-0.000660386	1.0112	-0.0370488	1.22808	-0.00105763						1.27101	0.000911723	1.00605	0.0313288	1.22171	0.000406707				1.27101	0.000265859	0.99702	0.00855616	1.21951	0.000807386				1.27101	0.000227721	0.984433	0.0097262	1.22631	0.000341424
1.27943	-0.000660234	1.0191	-0.0369867	1.23649	-0.00106716						1.27943	0.000912333	1.01394	0.0313486	1.23013	0.000487737				1.27943	0.000266426	1.00492	0.00852292	1.22792	0.000707855				1.27943	0.000216412	0.992328	0.00980934	1.23473	0.000321118
1.28784	-0.000658589	1.02699	-0.0368897	1.24491	-0.00108583						1.28784	0.000913317	1.02184	0.0313562	1.23855	0.000586064				1.28784	0.000266762	1.01281	0.00847339	1.23634	0.000608935				1.28784	0.000212064	1.00022	0.00978782	1.24315	0.000302256
1.29626	-0.000656889	1.03489	-0.0367617	1.25333	-0.00108323						1.29626	0.000914134	1.02973	0.0313638	1.24696	0.00064894				1.29626	0.000266838	1.02071	0.00842312	1.24476	0.000516711				1.29626	0.000210253	1.00812	0.0097663	1.25156	0.000285195
1.30468	-0.000655142	1.04278	-0.0366834	1.26175	-0.00107092						1.30468	0.00091481	1.03763	0.0314574	1.25538	0.000679123				1.30468	0.000264589	1.0286	0.00840546	1.25317	0.000436669				1.30468	0.000209168	1.01601	0.00973287	1.25998	0.000269947
1.3131	-0.000653341	1.05068	-0.0365704	1.27016	-0.0010503						1.3131	0.000916765	1.04552	0.0314959	1.2638	0.000652472				1.3131	0.000262428	1.0365	0.00837894	1.26159	0.000373073				1.3131	0.000208041	1.02391	0.00982238	1.2684	0.000256335
1.32151	-0.000651422	1.05857	-0.0364878	1.27858	-0.00100211						1.32151	0.000917463	1.05342	0.0315073	1.27222	0.000610085				1.32151	0.000260745	1.04439	0.00835242	1.27001	0.000328454				1.32151	0.000206881	1.0318	0.00986313	1.27682	0.000244188
1.32993	-0.000649727	1.06647	-0.0363843	1.287	-0.000957371						1.32993	0.000917076	1.06131	0.0315104	1.28063	0.000556515				1.32993	0.000259217	1.05229	0.00832199	1.27843	0.000303365				1.32993	0.000198752	1.0397	0.00999213	1.28523	0.00023349
1.33835	-0.000648771	1.07436	-0.03629	1.29542	-0.000940626						1.33835	0.00091493	1.06921	0.0315135	1.28905	0.000526272				1.33835	0.000256675	1.06018	0.00826892	1.28684	0.0002963				1.33835	0.000192904	1.04759	0.00998224	1.29365	0.000224466
1.34676	-0.000648375	1.08226	-0.0361982	1.30383	-0.00094898						1.34676	0.000912712	1.0771	0.0315281	1.29747	0.000553293				1.34676	0.000253193	1.06807	0.00822187	1.29526	0.000304107				1.34676	0.000190605	1.05549	0.00997235	1.30207	0.000217533
1.35518	-0.000646928	1.09015	-0.0361085	1.31225	-0.000960268						1.35518	0.000910952	1.085	0.0315679	1.30589	0.000605215				1.35518	0.000247524	1.07597	0.00818452	1.30368	0.00032248				1.35518	0.000190627	1.06338	0.00996253	1.31048	0.000213195
1.3636	-0.000645722	1.09805	-0.0360225	1.32067	-0.000977076						1.3636	0.000909182	1.09289	0.0316076	1.3143	0.00063744				1.3636	0.000242977	1.08386	0.00812096	1.3121	0.000346713				1.3636	0.000192507	1.07128	0.00998631	1.3189	0.000211823
1.37202	-0.000644775	1.10594	-0.0359278	1.32908	-0.000998795						1.37202	0.000906609	1.10079	0.0316304	1.32272	0.000651506				1.37202	0.000241028	1.09176	0.00807786	1.32051	0.00037233				1.37202	0.000198486	1.07917	0.00997147	1.32732	0.00021348
1.38043	-0.000644023	1.11384	-0.0357982	1.3375	-0.00101835						1.38043	0.000903343	1.10868	0.031663	1.33114	0.000631173				1.38043	0.000240157	1.09965	0.00804155	1.32893	0.000395696				1.38043	0.000204398	1.08707	0.0100013	1.33574	0.000217774
1.38885	-0.00064278	1.12173	-0.0357091	1.34592	-0.00103585						1.38885	0.000899618	1.11658	0.0316887	1.33955	0.00060479				1.38885	0.000238572	1.10755	0.00799696	1.33735	0.000414434				1.38885	0.000208534	1.09496	0.0100799	1.34415	0.00022386
1.39727	-0.000641127	1.12963	-0.0356172	1.35434	-0.00106412						1.39727	0.000895228	1.12447	0.0317573	1.34797	0.000578198				1.39727	0.000236273	1.11544	0.00792963	1.34576	0.000427323				1.39727	0.000210641	1.10286	0.0101344	1.35257	0.000230517
1.40569	-0.000639121	1.13752	-0.0355394	1.36275	-0.00106318						1.40569	0.000891229	1.13237	0.0317798	1.35639	0.000551265				1.40569	0.000233077	1.12334	0.00790322	1.35418	0.000434386				1.40569	0.000211423	1.11075	0.0101473	1.36099	0.000236328
1.4141	-0.000637431	1.14542	-0.0354464	1.37117	-0.00103026						1.4141	0.000889038	1.14026	0.0317838	1.36481	0.000505308				1.4141	0.00023084	1.13123	0.00786496	1.3626	0.000436418				1.4141	0.000209467	1.11865	0.0101777	1.36941	0.000239877
1.42252	-0.000636081	1.15331	-0.0353858	1.37959	-0.000993117						1.42252	0.000887421	1.14816	0.0318023	1.37322	0.000452096				1.42252	0.000229762	1.13913	0.00777181	1.37102	0.000434737				1.42252	0.000208996	1.12654	0.010274	1.37782	0.00023997
1.43094	-0.00063499	1.16121	-0.0353289	1.38801	-0.000961291						1.43094	0.000885609	1.15605	0.0318184	1.38164	0.000404836				1.43094	0.000228948	1.14702	0.00770528	1.37943	0.000430742				1.43094	0.000210381	1.13444	0.0102861	1.38624	0.000235684
1.43935	-0.000633392	1.1691	-0.0351923	1.39642	-0.00093434						1.43935	0.00088363	1.16395	0.0318303	1.39006	0.000385792				1.43935	0.000227824	1.15492	0.00766489	1.38785	0.000425715				1.43935	0.000211305	1.14233	0.010295	1.39466	0.000226411
1.44777	-0.000630747	1.177	-0.0350856	1.40484	-0.000920133						1.44777	0.000881857	1.17184	0.0318434	1.39848	0.000360313				1.44777	0.000226404	1.16281	0.00761616	1.39627	0.000420495				1.44777	0.00021011	1.15023	0.0103204	1.40307	0.000211864
1.45619	-0.000628276	1.18489	-0.0349659	1.41326	-0.000937702						1.45619	0.000879786	1.17974	0.0318455	1.40689	0.00032888				1.45619	0.000223428	1.17071	0.00757163	1.40469	0.000415414				1.45619	0.000207547	1.15812	0.0103479	1.41149	0.000192053
1.46461	-0.000626496	1.19279	-0.0348488	1.42167	-0.000939417						1.46461	0.000877457	1.18763	0.0318476	1.41531	0.00028408				1.46461	0.000219868	1.1786	0.00753192	1.4131	0.000410171				1.46461	0.00021918	1.16602	0.0104856	1.41991	0.000167308
1.47302	-0.000625335	1.20068	-0.0347315	1.43009	-0.000938091						1.47302	0.000873834	1.19553	0.0318677	1.42373	0.000258287				1.47302	0.000217241	1.1865	0.00749597	1.42152	0.000404152				1.47302	0.000225931	1.17391	0.0104975	1.42833	0.000138357
1.48144	-0.000625133	1.20858	-0.0346681	1.43851	-0.000939071						1.48144	0.000870137	1.20342	0.0319505	1.43214	0.000239353				1.48144	0.000215142	1.19439	0.00746001	1.42994	0.000396438				1.48144	0.000229491	1.18181	0.0105821	1.43674	0.000106356
1.48986	-0.000625251	1.21647	-0.0345878	1.44693	-0.00094218						1.48986	0.000869203	1.21132	0.0319652	1.44056	0.000218199				1.48986	0.000213326	1.20229	0.00743294	1.43835	0.000386073				1.48986	0.000229173	1.1897	0.0106229	1.44516	7.28729e-05
1.49828	-0.000626364	1.22437	-0.0345181	1.45534	-0.000949435						1.49828	0.000869502	1.21921	0.031977	1.44898	0.00019523				1.49828	0.000211741	1.21018	0.00740587	1.44677	0.000372224				1.49828	0.000222933	1.1976	0.0106828	1.45358	3.98419e-05
1.50669	-0.000627429	1.23226	-0.0344244	1.46376	-0.00096971						1.50669	0.000869577	1.22711	0.0319888	1.4574	0.000192962				1.50669	0.000211819	1.21808	0.00737453	1.45519	0.000354384				1.50669	0.000215709	1.20549	0.0107633	1.462	9.41115e-06
1.51511	-0.000626972	1.24016	-0.0343221	1.47218	-0.000983054						1.51511	0.000869133	1.235	0.0319871	1.46581	0.000191829				1.51511	0.000212855	1.22597	0.00733166	1.46361	0.000332401				1.51511	0.00020784	1.21339	0.0107543	1.47041	-1.61335e-05
1.52353	-0.000625198	1.24805	-0.0342708	1.4806	-0.000995425						1.52353	0.000868242	1.2429	0.0320019	1.47423	0.000191781				1.52353	0.000215687	1.23387	0.00730505	1.47202	0.000306484				1.52353	0.000197445	1.22128	0.0107565	1.47883	-3.45853e-05
1.53194	-0.000623447	1.25595	-0.0342136	1.48901	-0.00100708						1.53194	0.000866925	1.25079	0.0320078	1.48265	0.000199651				1.53194	0.000218799	1.24176	0.00723891	1.48044	0.000277124				1.53194	0.000192655	1.22918	0.0107587	1.48725	-4.39896e-05
1.54036	-0.000621704	1.26384	-0.034114	1.49743	-0.00101435						1.54036	0.000865512	1.25869	0.0320063	1.49107	0.000207176				1.54036	0.000220937	1.24966	0.00721093	1.48886	0.000245022				1.54036	0.00018876	1.23707	0.010758	1.49566	-4.28943e-05
1.54878	-0.000619712	1.27174	-0.0340025	1.50585	-0.00100661						1.54878	0.000863835	1.26658	0.0320048	1.49948	0.000214472				1.54878	0.000222169	1.25755	0.00715174	1.49728	0.000211049				1.54878	0.000185443	1.24497	0.0108539	1.50408	-3.05647e-05
1.5572	-0.000617526	1.27963	-0.033903	1.51426	-0.00099834						1.5572	0.000862088	1.27448	0.0320458	1.5079	0.000230277				1.5572	0.000222108	1.26545	0.00709589	1.50569	0.000176335				1.5572	0.00017517	1.25286	0.0109936	1.5125	-7.13343e-06
1.56561	-0.000615437	1.28753	-0.0338182	1.52268	-0.000991089						1.56561	0.00086028	1.28237	0.0320606	1.51632	0.000246355				1.56561	0.000220349	1.27334	0.00705279	1.51411	0.000141981				1.56561	0.000188398	1.26076	0.0109889	1.52092	2.62415e-05
1.57403	-0.000613442	1.29542	-0.0337521	1.5311	-0.000984755						1.57403	0.000858244	1.29027	0.0320657	1.52473	0.000256356				1.57403	0.000218405	1.28124	0.00701336	1.52253	0.000109047				1.57403	0.000195916	1.26865	0.0109842	1.52933	6.73732e-05
1.58245	-0.000611713	1.30332	-0.03369	1.53952	-0.000980392						1.58245	0.000853534	1.29816	0.0320659	1.53315	0.000260744				1.58245	0.000217914	1.28913	0.00695226	1.53094	7.8374e-05				1.58245	0.000199701	1.27655	0.0110816	1.53775	0.000113251
1.59087	-0.000610387	1.31121	-0.0336181	1.54793	-0.00100091						1.59087	0.000848873	1.30606	0.032063	1.54157	0.000253492				1.59087	0.000217313	1.29703	0.00693102	1.53936	5.04552e-05				1.59087	0.000198537	1.28444	0.0110874	1.54617	0.000160393
1.59928	-0.000609374	1.31911	-0.0335562	1.55635	-0.00102566						1.59928	0.000847044	1.31395	0.0320601	1.54999	0.000215444				1.59928	0.000216515	1.30492	0.00690633	1.54778	2.53275e-05				1.59928	0.000187897	1.29234	0.0110931	1.55459	0.000205335
1.6077	-0.000607924	1.327	-0.033457	1.56477	-0.00101566						1.6077	0.0008454	1.32185	0.0320824	1.5584	0.000232006				1.6077	0.000215417	1.31282	0.00687369	1.5562	2.58451e-06				1.6077	0.000179429	1.30023	0.0110995	1.563	0.000245173
1.61612	-0.000606178	1.3349	-0.0333958	1.57319	-0.000997314						1.61612	0.00084367	1.32974	0.0321418	1.56682	0.000262382				1.61612	0.00021533	1.32071	0.00684105	1.56461	-1.84869e-05				1.61612	0.000165561	1.30813	0.011217	1.57142	0.000277922
1.62453	-0.000604905	1.34279	-0.0333194	1.5816	-0.000980401						1.62453	0.000841867	1.33764	0.032149	1.57524	0.00029201				1.62453	0.000215337	1.32861	0.00680485	1.57303	-3.86084e-05				1.62453	0.000156938	1.31602	0.0112531	1.57984	0.000302726
1.63295	-0.000604025	1.35069	-0.0332155	1.59002	-0.000964938						1.63295	0.000839829	1.34553	0.0321563	1.58366	0.000320904				1.63295	0.000214349	1.3365	0.00673699	1.58145	-5.82114e-05				1.63295	0.000150701	1.32392	0.0112891	1.58825	0.00031978
1.64137	-0.000603093	1.35858	-0.0331321	1.59844	-0.000942048						1.64137	0.000837101	1.35343	0.0321539	1.59207	0.000343538				1.64137	0.000212445	1.3444	0.00666934	1.58987	-7.72772e-05				1.64137	0.000146035	1.33181	0.0112861	1.59667	0.000330105
1.64979	-0.000599885	1.36648	-0.0330735	1.60685	-0.000933284						1.64979	0.00083378	1.36132	0.0321469	1.60049	0.000360321				1.64979	0.00021028	1.35229	0.0067005	1.59828	-9.53038e-05				1.64979	0.000153619	1.33971	0.011352	1.60509	0.000335111
1.6582	-0.000596922	1.37437	-0.0330262	1.61527	-0.000937386						1.6582	0.000830007	1.36922	0.0321398	1.60891	0.000357373				1.6582	0.00020793	1.36019	0.00667296	1.6067	-0.000111464				1.6582	0.000170823	1.3476	0.0113919	1.61351	0.000336202
1.66662	-0.000594248	1.38227	-0.032925	1.62369	-0.000968727						1.66662	0.000826329	1.37711	0.032126	1.61732	0.000311358				1.66662	0.000207283	1.36808	0.00664543	1.61512	-0.000124815				1.66662	0.000181881	1.3555	0.011486	1.62192	0.000334477
1.67504	-0.000591012	1.39016	-0.0328617	1.63211	-0.000957754						1.67504	0.000823969	1.38501	0.0321121	1.62574	0.000268489				1.67504	0.000206924	1.37598	0.00661121	1.62353	-0.000134481				1.67504	0.000188923	1.36339	0.0115278	1.63034	0.000330569
1.68346	-0.000587769	1.39806	-0.0327989	1.64052	-0.000924315						1.68346	0.000823861	1.3929	0.0321194	1.63416	0.000228478				1.68346	0.000206522	1.38387	0.006564	1.63195	-0.000139686				1.68346	0.00019294	1.37129	0.0115417	1.63876	0.00032474
1.69187	-0.000584445	1.40595	-0.0327393	1.64894	-0.000891649						1.69187	0.000824554	1.4008	0.0321215	1.64258	0.00018812				1.69187	0.000205631	1.39177	0.00649113	1.64037	-0.000139857				1.69187	0.000198601	1.37918	0.0115606	1.64718	0.000316921
1.70029	-0.000581397	1.41385	-0.0327316	1.65736	-0.000880855						1.70029	0.000825066	1.40869	0.0321237	1.65099	0.000195775				1.70029	0.000204295	1.39966	0.00645671	1.64879	-0.000134359				1.70029	0.000202654	1.38708	0.0115795	1.65559	0.000307198
1.70871	-0.000578983	1.42174	-0.0326663	1.66578	-0.000889709						1.70871	0.000824985	1.41659	0.0321244	1.65941	0.000209204				1.70871	0.000204458	1.40756	0.00642161	1.6572	-0.000122564				1.70871	0.000204292	1.39497	0.0116316	1.66401	0.000295788
1.71712	-0.000577138	1.42964	-0.0326035	1.67419	-0.00088549						1.71712	0.000824394	1.42448	0.0321209	1.66783	0.000224088				1.71712	0.000204715	1.41545	0.00636716	1.66562	-0.000103922				1.71712	0.000204351	1.40287	0.0116507	1.67243	0.000283175
1.72554	-0.000576217	1.43753	-0.0325223	1.68261	-0.000880852						1.72554	0.000823357	1.43238	0.0321175	1.67625	0.000232502				1.72554	0.000204764	1.42335	0.00634255	1.67404	-7.81227e-05				1.72554	0.000200184	1.41076	0.0116427	1.68084	0.000270023
1.73396	-0.000576806	1.44543	-0.0324062	1.69103	-0.000879597						1.73396	0.000821934	1.44027	0.0321122	1.68466	0.000234958				1.73396	0.000204623	1.43124	0.00631699	1.68246	-4.52604e-05				1.73396	0.000198459	1.41866	0.0116348	1.68926	0.000256975
1.74238	-0.000576955	1.45332	-0.0323558	1.69944	-0.000881399						1.74238	0.000818999	1.44817	0.032104	1.69308	0.000224412				1.74238	0.000205447	1.43914	0.00628876	1.69087	-5.95289e-06				1.74238	0.000198426	1.42655	0.0116922	1.69768	0.00024461
1.75079	-0.00057531	1.46122	-0.0323229	1.70786	-0.000883493						1.75079	0.000815982	1.45606	0.0320846	1.7015	0.000226017				1.75079	0.00020648	1.44703	0.00626052	1.69929	3.87297e-05				1.75079	0.000201232	1.43445	0.0118185	1.7061	0.000233163
1.75921	-0.000573642	1.46911	-0.03227	1.71628	-0.000878396						1.75921	0.00081333	1.46396	0.0320807	1.70991	0.000247732				1.75921	0.00020736	1.45493	0.00619782	1.70771	8.73229e-05				1.75921	0.000203772	1.44234	0.0118743	1.71451	0.000222549
1.76763	-0.000572109	1.47701	-0.0322369	1.7247	-0.00086514						1.76763	0.000810994	1.47185	0.0320768	1.71833	0.000281686				1.76763	0.000207929	1.46282	0.00616001	1.71613	0.000138217				1.76763	0.00020508	1.45024	0.0118712	1.72293	0.000212441
1.77605	-0.000569731	1.4849	-0.0321515	1.73311	-0.00085086						1.77605	0.000809605	1.47975	0.0320597	1.72675	0.000311268				1.77605	0.000208223	1.47072	0.0061222	1.72454	0.000189843				1.77605	0.000205585	1.45813	0.0118697	1.73135	0.000202367
1.78446	-0.000567872	1.4928	-0.0320804	1.74153	-0.00085039						1.78446	0.000808347	1.48764	0.0319883	1.73517	0.000336832				1.78446	0.000208295	1.47861	0.0060839	1.73296	0.000240895				1.78446	0.00020655	1.46603	0.0119103	1.73977	0.00019196
1.79288	-0.000566489	1.50069	-0.0320316	1.74995	-0.000862374						1.79288	0.000806333	1.49554	0.0319966	1.74358	0.000355529				1.79288	0.000208022	1.48651	0.00604525	1.74138	0.000290435				1.79288	0.000207346	1.47392	0.0120358	1.74818	0.00018101
1.8013	-0.000566044	1.50859	-0.0320056	1.75837	-0.000864493						1.8013	0.000803669	1.50343	0.0319782	1.752	0.000332627				1.8013	0.000207446	1.4944	0.0060066	1.74979	0.000337702				1.8013	0.000208031	1.48182	0.0120492	1.7566	0.000169512
1.80971	-0.000566469	1.51648	-0.0319348	1.76678	-0.000834825						1.80971	0.000801791	1.51133	0.0319598	1.76042	0.000308762				1.80971	0.000207383	1.5023	0.00595085	1.75821	0.00038227				1.80971	0.000208458	1.48971	0.012043	1.76502	0.000157676
1.81813	-0.000566192	1.52438	-0.0318653	1.7752	-0.000796863						1.81813	0.000801497	1.51922	0.0319233	1.76884	0.000283964				1.81813	0.000207346	1.51019	0.00591536	1.76663	0.000423761				1.81813	0.0002072	1.49761	0.0120369	1.77343	0.000145886
1.82655	-0.00056587	1.53227	-0.0318284	1.78362	-0.000763814						1.82655	0.000801668	1.52712	0.0319207	1.77725	0.000251223				1.82655	0.000206791	1.51809	0.00587245	1.77505	0.000461671				1.82655	0.000204847	1.5055	0.0121011	1.78185	0.000134639
1.83497	-0.000565509	1.54017	-0.0317621	1.79203	-0.000735334						1.83497	0.000801806	1.53501	0.0319181	1.78567	0.000258077				1.83497	0.000205762	1.52598	0.00582954	1.78346	0.000495317				1.83497	0.00020421	1.5134	0.012142	1.79027	0.000124529
1.84338	-0.000565087	1.54806	-0.0316645	1.80045	-0.000743658						1.84338	0.000801698	1.54291	0.0319006	1.79409	0.000277375				1.84338	0.000203224	1.53388	0.00576686	1.79188	0.000523941				1.84338	0.000204524	1.52129	0.0121974	1.79869	0.000116226
1.8518	-0.000563831	1.55596	-0.0316257	1.80887	-0.000757617						1.8518	0.000801378	1.5508	0.031876	1.8025	0.000291631				1.8518	0.000200688	1.54177	0.00571527	1.8003	0.000546721				1.8518	0.000204744	1.52919	0.0122682	1.8071	0.000110401
1.86022	-0.000562627	1.56385	-0.0315846	1.81729	-0.000758277						1.86022	0.000801727	1.5587	0.0318588	1.81092	0.000301491				1.86022	0.000198641	1.54967	0.00569198	1.80872	0.000563271				1.86022	0.000201833	1.53708	0.0122648	1.81552	0.000107656
1.86864	-0.000561604	1.57175	-0.0315396	1.8257	-0.00075763						1.86864	0.000801974	1.56659	0.031816	1.81934	0.000327701				1.86864	0.000196797	1.55756	0.005663	1.81713	0.000573708				1.86864	0.00019688	1.54498	0.0122701	1.82394	0.000108418
1.87705	-0.000560734	1.57964	-0.0315061	1.83412	-0.00075932						1.87705	0.000801901	1.57449	0.0317773	1.82776	0.000354038				1.87705	0.000195107	1.56546	0.00563401	1.82555	0.000578744				1.87705	0.000193701	1.55287	0.0122753	1.83236	0.00011284
1.88547	-0.000559937	1.58754	-0.0314742	1.84254	-0.000763133						1.88547	0.00080155	1.58238	0.0317445	1.83617	0.000369263				1.88547	0.000193921	1.57335	0.00556244	1.83397	0.000579683				1.88547	0.000191551	1.56077	0.012257	1.84077	0.000120722
1.89389	-0.00055937	1.59543	-0.0314154	1.85096	-0.000809198						1.89389	0.000800729	1.59028	0.0317371	1.84459	0.000374657				1.89389	0.000193189	1.58125	0.00551392	1.84238	0.000577911				1.89389	0.000190071	1.56866	0.0123196	1.84919	0.000131466
1.9023	-0.00055899	1.60333	-0.0313467	1.85937	-0.000874341						1.9023	0.000800347	1.59817	0.0316891	1.85301	0.000406554				1.90231	0.000193565	1.58914	0.00544878	1.8508	0.000574782				1.9023	0.000188605	1.57656	0.0123021	1.85761	0.000144133
1.91072	-0.000558526	1.61122	-0.0312952	1.86779	-0.000922307						1.91072	0.00080104	1.60607	0.0316337	1.86143	0.000427819				1.91072	0.000194815	1.59704	0.00541017	1.85922	0.000571268				1.91072	0.000187146	1.58445	0.0123132	1.86602	0.000157641
1.91914	-0.000558154	1.61912	-0.0312373	1.87621	-0.000961055						1.91914	0.000801702	1.61396	0.0316099	1.86984	0.000439221				1.91914	0.000195789	1.60493	0.00538276	1.86764	0.000567791				1.91914	0.000184806	1.59235	0.0123135	1.87444	0.000170924
1.92756	-0.000557821	1.62701	-0.031189	1.88462	-0.0009936						1.92756	0.000802339	1.62186	0.0315913	1.87826	0.000425851				1.92756	0.000196118	1.61283	0.00535535	1.87605	0.000564115				1.92756	0.000194662	1.60024	0.0123138	1.88286	0.000183227
1.93597	-0.000556782	1.63491	-0.0311644	1.89304	-0.00102075						1.93597	0.000805105	1.62975	0.0315564	1.88668	0.000402975				1.93597	0.000195877	1.62072	0.0052757	1.88447	0.000559485				1.93597	0.000209598	1.60814	0.0123577	1.89128	0.000194198
1.94439	-0.000555958	1.6428	-0.0310927	1.90146	-0.00104031						1.94439	0.000808053	1.63765	0.0315245	1.89509	0.000402644				1.94439	0.000193942	1.62862	0.0052193	1.89289	0.000552917				1.94439	0.000216138	1.61603	0.0123822	1.89969	0.000203862
1.95281	-0.000555322	1.65069	-0.0310401	1.90988	-0.00104934						1.95281	0.000811161	1.64554	0.0315001	1.90351	0.000409497				1.95281	0.000192646	1.63651	0.00517306	1.90131	0.000543418				1.95281	0.000217187	1.62393	0.0123769	1.90811	0.000212423
1.96123	-0.000554908	1.65859	-0.03102	1.91829	-0.00105332						1.96123	0.000815905	1.65344	0.0314544	1.91193	0.00042298				1.96123	0.000192099	1.64441	0.00512819	1.90972	0.000530334				1.96123	0.000210539	1.63182	0.0123539	1.91653	0.000220051
1.96964	-0.000554711	1.66648	-0.030983	1.92671	-0.00105295						1.96964	0.000819513	1.66133	0.0314245	1.92035	0.000449069				1.96964	0.000191713	1.6523	0.00505457	1.91814	0.000513566				1.96964	0.00020124	1.63972	0.0123308	1.92495	0.000226647
1.97806	-0.000554635	1.67438	-0.0309445	1.93513	-0.00104925						1.97806	0.000822141	1.66923	0.0313849	1.92876	0.000485801				1.97806	0.000191427	1.6602	0.00501213	1.92656	0.000493631				1.97806	0.000205395	1.64761	0.0123114	1.93336	0.000231856
1.98648	-0.000553668	1.68227	-0.0309055	1.94355	-0.00101773						1.98648	0.000823259	1.67712	0.0313019	1.93718	0.000499673				1.98648	0.000191319	1.66809	0.00497622	1.93497	0.000471726				1.98648	0.000208237	1.65551	0.0123037	1.94178	0.000235124
1.99489	-0.000552509	1.69017	-0.0308591	1.95196	-0.000987729						1.99489	0.000821836	1.68502	0.0312937	1.9456	0.000492646				1.9949	0.000193642	1.67599	0.00494031	1.94339	0.000449591				1.99489	0.000208006	1.6634	0.0123246	1.9502	0.000235845
2.00331	-0.000551193	1.69806	-0.0307879	1.96038	-0.000959666						2.00331	0.000819699	1.69291	0.0312776	1.95402	0.000467234				2.00331	0.000195546	1.68388	0.00486068	1.95181	0.000429264				2.00331	0.000205764	1.6713	0.0123299	1.95861	0.000233611
2.01173	-0.000549898	1.70596	-0.0307134	1.9688	-0.000925786						2.01173	0.000817308	1.70081	0.0312229	1.96243	0.000444017				2.01173	0.000196905	1.69178	0.00480142	1.96023	0.000412787				2.01173	0.000199135	1.67919	0.0123515	1.96703	0.000228309
2.02015	-0.000547808	1.71385	-0.0307048	1.97721	-0.000897396						2.02015	0.000814704	1.7087	0.0311726	1.97085	0.000420597				2.02015	0.000197367	1.69967	0.00476106	1.96864	0.000402017				2.02015	0.000193398	1.68709	0.0123339	1.97545	0.000220165
2.02856	-0.000545166	1.72175	-0.0306766	1.98563	-0.000874066						2.02856	0.000814649	1.7166	0.0311699	1.97927	0.000396731				2.02856	0.000195257	1.70757	0.00472071	1.97706	0.000398393				2.02856	0.000186875	1.69498	0.0123135	1.98387	0.000209658
2.03698	-0.000542569	1.72964	-0.030635	1.99405	-0.000874237						2.03698	0.000815075	1.72449	0.0311156	1.98768	0.000342735				2.03698	0.000192221	1.71546	0.00464168	1.98548	0.000402828				2.03698	0.000179832	1.70288	0.0122931	1.99228	0.000197311
2.0454	-0.000540353	1.73754	-0.0305795	2.00247	-0.000879827						2.0454	0.000815919	1.73239	0.0310785	1.9961	0.000284103				2.0454	0.000189694	1.72336	0.00458043	1.9939	0.000415604				2.0454	0.000168171	1.71077	0.01228	2.0007	0.000183553
2.05382	-0.000538652	1.74543	-0.0305576	2.01088	-0.000889798						2.05382	0.000818321	1.74028	0.0310075	2.00452	0.000222511				2.05382	0.000187344	1.73125	0.00455419	2.00231	0.000436378				2.05382	0.000161474	1.71867	0.012263	2.00912	0.0001686
2.06223	-0.000537385	1.75333	-0.0305458	2.0193	-0.000905585						2.06223	0.00082021	1.74817	0.0309147	2.01294	0.000183152				2.06223	0.000185118	1.73915	0.00452082	2.01073	0.000464202				2.06223	0.00015659	1.72656	0.0122423	2.01754	0.000152489
2.07065	-0.000536288	1.76122	-0.030479	2.02772	-0.000926514						2.07065	0.000821524	1.75607	0.030885	2.02135	0.000224251				2.07065	0.000183325	1.74704	0.0044329	2.01915	0.000497484				2.07065	0.000152892	1.73446	0.0122217	2.02595	0.000135133
2.07907	-0.000535322	1.76912	-0.0304288	2.03614	-0.000942583						2.07907	0.000822344	1.76396	0.0308614	2.02977	0.000251452				2.07907	0.000183282	1.75494	0.0044029	2.02756	0.000534183				2.07907	0.000152239	1.74235	0.0122059	2.03437	0.000116569
2.08748	-0.000534072	1.77701	-0.0303784	2.04455	-0.000947819						2.08748	0.000822803	1.77186	0.0308377	2.03819	0.000265799				2.08749	0.000183193	1.76283	0.00437314	2.03598	0.000572135				2.08748	0.000149396	1.75025	0.0122171	2.04279	9.70997e-05
2.0959	-0.000531605	1.78491	-0.0303521	2.05297	-0.00094987						2.0959	0.000822633	1.77975	0.030767	2.04661	0.000251957				2.0959	0.000182626	1.77073	0.00431567	2.0444	0.00060934				2.0959	0.000145121	1.75814	0.0122018	2.05121	7.742e-05
2.10432	-0.000529347	1.7928	-0.0303425	2.06139	-0.000962047						2.10432	0.000821919	1.78765	0.0306871	2.05502	0.000205158				2.10432	0.000181629	1.77862	0.00424066	2.05282	0.000644265				2.10432	0.000137238	1.76604	0.0121865	2.05962	5.86715e-05
2.11274	-0.000526218	1.8007	-0.0303329	2.06981	-0.000983386						2.11274	0.00081952	1.79554	0.0306476	2.06344	0.000189841				2.11274	0.000179499	1.78652	0.0041795	2.06123	0.000676075				2.11274	0.000130967	1.77393	0.0121957	2.06804	4.23327e-05
2.12115	-0.0005227	1.80859	-0.0303046	2.07822	-0.00101458						2.12115	0.000816301	1.80344	0.0305787	2.07186	0.000189221				2.12115	0.000179297	1.79441	0.00414017	2.06965	0.000704608				2.12115	0.000126911	1.78183	0.0122326	2.07646	3.00496e-05
2.12957	-0.000519629	1.81649	-0.0302369	2.08664	-0.00103425						2.12957	0.000814204	1.81133	0.0305241	2.08027	0.000202084				2.12957	0.000180047	1.80231	0.00409222	2.07807	0.000730265				2.12957	0.000126218	1.78972	0.0122042	2.08487	2.33572e-05
2.13799	-0.000516004	1.82438	-0.0302062	2.09506	-0.00105063						2.13799	0.000812182	1.81923	0.0304929	2.08869	0.000231591				2.13799	0.000180749	1.8102	0.00404428	2.08649	0.000753696				2.13799	0.000125362	1.79762	0.0121758	2.09329	2.3497e-05
2.14641	-0.000512997	1.83228	-0.0301845	2.10347	-0.0010643						2.14641	0.000810227	1.82712	0.0304193	2.09711	0.000290054				2.14641	0.000181352	1.8181	0.00396604	2.0949	0.000775447				2.14641	0.000124407	1.80551	0.0121363	2.10171	3.11834e-05
2.15482	-0.000510536	1.84017	-0.0301516	2.11189	-0.00104196						2.15482	0.000809321	1.83502	0.0303554	2.10553	0.000354607				2.15482	0.000181795	1.82599	0.00393185	2.10332	0.000795588				2.15482	0.000128146	1.81341	0.0121327	2.11013	4.6504e-05
2.16324	-0.000508786	1.84807	-0.0301163	2.12031	-0.00102422						2.16324	0.000810607	1.84291	0.0302988	2.11394	0.000405253				2.16324	0.000181884	1.83389	0.00390235	2.11174	0.000813538				2.16324	0.000133126	1.8213	0.0121184	2.11854	6.89463e-05
2.17166	-0.000508314	1.85596	-0.0300915	2.12873	-0.00101139						2.17166	0.000811529	1.85081	0.030231	2.12236	0.000442581				2.17166	0.000181658	1.84178	0.00387285	2.12015	0.000827951				2.17166	0.000138917	1.8292	0.012104	2.12696	9.74799e-05
2.18008	-0.000508093	1.86386	-0.0300601	2.13714	-0.00101246						2.18007	0.000813098	1.8587	0.030201	2.13078	0.000402022				2.18008	0.000178058	1.84968	0.0038344	2.12857	0.000836974				2.18007	0.000143412	1.83709	0.0121085	2.13538	0.000130697
2.18849	-0.000507354	1.87175	-0.0300464	2.14556	-0.00101659						2.18849	0.000814215	1.8666	0.0301157	2.1392	0.000358473				2.18849	0.000172578	1.85757	0.00379574	2.13699	0.000838539				2.18849	0.000150137	1.84499	0.0120991	2.1438	0.000166965
2.19691	-0.000505217	1.87965	-0.0300327	2.15398	-0.00101045						2.19691	0.000814816	1.87449	0.0300204	2.14761	0.000328857				2.19691	0.000167476	1.86547	0.00375708	2.14541	0.000830798				2.19691	0.00015708	1.85288	0.0120896	2.15221	0.000204581
2.20533	-0.000502237	1.88754	-0.0300102	2.1624	-0.000967786						2.20533	0.000814973	1.88239	0.0299785	2.15603	0.000340217				2.20533	0.00016283	1.87336	0.00372471	2.15382	0.000812554				2.20533	0.000172231	1.86078	0.0120676	2.16063	0.000241867
2.21374	-0.000499586	1.89544	-0.0299814	2.17081	-0.000922798						2.21374	0.000815579	1.89028	0.0299112	2.16445	0.000358227				2.21374	0.000158581	1.88126	0.00365479	2.16224	0.000783684				2.21374	0.000178873	1.86867	0.0120456	2.16905	0.00027717
2.22216	-0.000497398	1.90333	-0.0299557	2.17923	-0.000869653						2.22216	0.00081522	1.89818	0.0298433	2.17286	0.000367552				2.22216	0.00015467	1.88915	0.00360124	2.17066	0.000745359				2.22216	0.000179952	1.87657	0.0119859	2.17746	0.00030897
2.23058	-0.000495619	1.91123	-0.0299529	2.18765	-0.000817927						2.23058	0.000814027	1.90607	0.0297794	2.18128	0.00036866				2.23058	0.00015051	1.89705	0.00354179	2.17908	0.000700001				2.23058	0.000174067	1.88446	0.0119172	2.18588	0.000335884
2.239	-0.000494359	1.91912	-0.0299496	2.19606	-0.000782802						2.239	0.000810376	1.91397	0.0296893	2.1897	0.000331278				2.239	0.000145856	1.90494	0.00348845	2.18749	0.000650889				2.239	0.000164482	1.89236	0.0119174	2.1943	0.000356762
2.24741	-0.000493323	1.92702	-0.0299313	2.20448	-0.000762581						2.24741	0.000807002	1.92186	0.0296558	2.19812	0.000293888				2.24741	0.000142659	1.91284	0.00343384	2.19591	0.000601545				2.24741	0.000156314	1.90025	0.0118954	2.20272	0.000370763
2.25583	-0.000492494	1.93491	-0.029913	2.2129	-0.00078886						2.25583	0.000803096	1.92976	0.0295813	2.20653	0.000314509				2.25583	0.000141123	1.92073	0.00339057	2.20433	0.00055504				2.25583	0.000142558	1.90815	0.0118735	2.21113	0.000377453
2.26425	-0.000492046	1.94281	-0.029908	2.22132	-0.000826805						2.26425	0.000798733	1.93765	0.0295045	2.21495	0.000328206				2.26425	0.0001398	1.92863	0.00332321	2.21274	0.000513271				2.26425	0.000137946	1.91604	0.0118304	2.21955	0.000376884
2.27267	-0.000490134	1.9507	-0.0298779	2.22973	-0.000855261						2.27267	0.000794906	1.94555	0.0294444	2.22337	0.000335477				2.27267	0.000138569	1.93652	0.00326997	2.22116	0.000476841				2.27267	0.000139627	1.92394	0.0117917	2.22797	0.000369717
2.28108	-0.000487995	1.9586	-0.0298572	2.23815	-0.000879742						2.28108	0.000791044	1.95344	0.0293725	2.23179	0.00032678				2.28108	0.000137494	1.94441	0.00323994	2.22958	0.000445052				2.28108	0.000139666	1.93183	0.0117531	2.23639	0.000357125
2.2895	-0.000485995	1.96649	-0.0298495	2.24657	-0.000901948						2.2895	0.00078715	1.96134	0.029271	2.2402	0.00029476				2.2895	0.000136507	1.95231	0.00317334	2.238	0.000416398				2.2895	0.000138632	1.93973	0.0116685	2.2448	0.000340697
2.29792	-0.00048434	1.97439	-0.0297835	2.25499	-0.000922194						2.29792	0.000782616	1.96923	0.0292081	2.24862	0.00026523				2.29792	0.000135355	1.9602	0.0031131	2.24641	0.000389186				2.29792	0.000135695	1.94762	0.0115894	2.25322	0.000322307
2.30633	-0.00048294	1.98228	-0.0297781	2.2634	-0.00094183						2.30633	0.000778746	1.97713	0.0291217	2.25704	0.000241427				2.30633	0.000134044	1.9681	0.00308	2.25483	0.000362186				2.30633	0.000137659	1.95552	0.011564	2.26164	0.00030378
2.31475	-0.000480901	1.99018	-0.0297802	2.27182	-0.000920372						2.31475	0.000774915	1.98502	0.029049	2.26545	0.000222853				2.31475	0.000132775	1.97599	0.00305163	2.26325	0.000334947				2.31475	0.000140031	1.96341	0.0115436	2.27005	0.000286836
2.32317	-0.000478991	1.99807	-0.0297824	2.28024	-0.000901437						2.32317	0.000771118	1.99292	0.0289911	2.27387	0.000207272				2.32317	0.000132775	1.98389	0.00295899	2.27167	0.000307921				2.32317	0.000141713	1.97131	0.0115168	2.27847	0.000272928
2.33159	-0.000477731	2.00597	-0.0297671	2.28865	-0.00088563						2.33159	0.000767659	2.00081	0.0288883	2.28229	0.000196591				2.33159	0.000133177	1.99178	0.00289343	2.28008	0.000282288				2.33159	0.00014324	1.9792	0.0114899	2.28689	0.000263062
2.34	-0.000476985	2.01386	-0.0297112	2.29707	-0.000882421						2.34	0.000765868	2.00871	0.0288059	2.29071	0.000185565				2.34	0.000132654	1.99968	0.0028492	2.2885	0.000259534				2.34	0.000144025	1.9871	0.0114989	2.29531	0.000257765
2.34842	-0.000475668	2.02176	-0.0296946	2.30549	-0.000880755						2.34842	0.000764768	2.0166	0.0287653	2.29912	0.000175031				2.34842	0.000131261	2.00757	0.00281681	2.29692	0.000241111				2.34842	0.000144337	1.99499	0.0114832	2.30372	0.00025706
2.35684	-0.000473231	2.02965	-0.0296909	2.31391	-0.000887864						2.35684	0.000761781	2.0245	0.0286651	2.30754	0.000252468				2.35684	0.000131508	2.01547	0.00278443	2.30533	0.000228038				2.35684	0.00015554	2.00289	0.0114541	2.31214	0.000260505
2.36526	-0.000470487	2.03755	-0.0296872	2.32232	-0.000910817						2.36526	0.00075717	2.03239	0.0285613	2.31596	0.000329941				2.36526	0.000132635	2.02336	0.00274091	2.31375	0.000220786				2.36526	0.000164861	2.01078	0.0114251	2.32056	0.000267178
2.37367	-0.000468144	2.04544	-0.0296599	2.33074	-0.000910833						2.37367	0.000751987	2.04029	0.0284844	2.32438	0.000391401				2.37367	0.000134459	2.03126	0.00268388	2.32217	0.000219153				2.37367	0.000170838	2.01868	0.0113452	2.32898	0.000275881
2.38209	-0.000466222	2.05334	-0.0296541	2.33916	-0.000900328						2.38209	0.000748687	2.04818	0.0283769	2.33279	0.00043809				2.38209	0.000137241	2.03915	0.00265117	2.33059	0.000222332				2.38209	0.00017463	2.02657	0.0112283	2.33739	0.000285251
2.39051	-0.00046466	2.06123	-0.0296444	2.34758	-0.000888523						2.39051	0.000745963	2.05608	0.0283001	2.34121	0.000455077				2.39051	0.000139617	2.04705	0.00259121	2.339	0.000229201				2.39051	0.00017487	2.03447	0.0111687	2.34581	0.000293978
2.39892	-0.00046337	2.06913	-0.0296348	2.35599	-0.000882609						2.39892	0.000747338	2.06397	0.0282205	2.34963	0.000431616				2.39892	0.000141419	2.05494	0.00256456	2.34742	0.000238466				2.39892	0.000165533	2.04236	0.0111223	2.35423	0.000300991
2.40734	-0.000462321	2.07702	-0.0296182	2.36441	-0.000882032						2.40734	0.000749327	2.07187	0.0281226	2.35804	0.000413808				2.40734	0.000142725	2.06284	0.00247739	2.35584	0.000248831				2.40734	0.00015754	2.05026	0.0110344	2.36264	0.000305618
2.41576	-0.000461529	2.08492	-0.0295762	2.37283	-0.000902485						2.41576	0.000751031	2.07976	0.0280398	2.36646	0.000390376				2.41576	0.000142165	2.07073	0.00239291	2.36426	0.000259137				2.41576	0.000150524	2.05815	0.0109224	2.37106	0.00030761
2.42418	-0.000459445	2.09281	-0.0295298	2.38124	-0.00091329						2.42418	0.00075136	2.08766	0.0279687	2.37488	0.000361871				2.42418	0.000141258	2.07863	0.00237645	2.37267	0.000268408				2.42418	0.000144146	2.06605	0.010895	2.37948	0.000307084
2.43259	-0.000456773	2.10071	-0.0295063	2.38966	-0.000926494						2.43259	0.000750503	2.09555	0.0279059	2.3833	0.000334328				2.43259	0.000141044	2.08652	0.00235494	2.38109	0.000275844				2.43259	0.000142369	2.07394	0.0108667	2.3879	0.000304405
2.44101	-0.000454491	2.1086	-0.0294715	2.39808	-0.000942069						2.44101	0.000746393	2.10345	0.0277924	2.39171	0.000334197				2.44101	0.000141042	2.09442	0.00232694	2.38951	0.000280703				2.44101	0.000142029	2.08184	0.0108418	2.39631	0.000299978
2.44943	-0.000452582	2.1165	-0.0294655	2.4065	-0.00092981						2.44943	0.000743629	2.11134	0.0276527	2.40013	0.000348502				2.44943	0.000141	2.10231	0.00229895	2.39792	0.000282272				2.44943	0.000139108	2.08973	0.0107492	2.40473	0.000294123
2.45785	-0.000451003	2.12439	-0.0294563	2.41491	-0.000914409						2.45785	0.000743771	2.11924	0.0275638	2.40855	0.000351701				2.45785	0.000140846	2.11021	0.00222438	2.40634	0.000279946				2.45785	0.000134503	2.09763	0.0106591	2.41315	0.000287019
2.46626	-0.000449837	2.13229	-0.0294471	2.42333	-0.000896766						2.46626	0.000746685	2.12713	0.0274732	2.41697	0.000344514				2.46626	0.000140559	2.1181	0.00219525	2.41476	0.000273289				2.46626	0.000131338	2.10552	0.0105965	2.42157	0.000278732
2.47468	-0.000449022	2.14018	-0.029443	2.43175	-0.000867178						2.47468	0.000751211	2.13503	0.0273556	2.42538	0.000303927				2.47468	0.000139661	2.126	0.0021745	2.42318	0.000262198				2.47468	0.000131623	2.11342	0.0104696	2.42998	0.000269259
2.4831	-0.00044841	2.14808	-0.0294059	2.44017	-0.000836022						2.4831	0.000755654	2.14292	0.0272785	2.4338	0.000277111				2.4831	0.000138211	2.13389	0.00214876	2.43159	0.000247091				2.4831	0.00013915	2.12131	0.0104033	2.4384	0.000258655
2.49151	-0.000447986	2.15597	-0.0293941	2.44858	-0.000828918						2.49151	0.000759088	2.15082	0.0272176	2.44222	0.000263275				2.49151	0.000136522	2.14179	0.00212279	2.44001	0.000228883				2.49151	0.000141451	2.12921	0.0103505	2.44682	0.000247054
2.49993	-0.000447922	2.16387	-0.0293822	2.457	-0.000843479						2.49993	0.000761656	2.15871	0.0271243	2.45063	0.000246411				2.49993	0.000134648	2.14968	0.00209681	2.44843	0.000208964				2.49993	0.000140333	2.1371	0.0102773	2.45523	0.000234579
2.50835	-0.000446346	2.17176	-0.0293695	2.46542	-0.000852324						2.50835	0.000765845	2.16661	0.027007	2.45905	0.000227058				2.50835	0.000131491	2.15758	0.00207061	2.45685	0.000188891				2.50835	0.000133952	2.145	0.0101482	2.46365	0.000221329
2.51677	-0.000442815	2.17966	-0.0293487	2.47383	-0.000849774						2.51677	0.000769359	2.1745	0.0268779	2.46747	0.000235813				2.51677	0.00012877	2.16547	0.00204221	2.46526	0.000170341				2.51677	0.000124519	2.15289	0.0101062	2.47207	0.00020733
2.52518	-0.000439592	2.18755	-0.0293389	2.48225	-0.000842737						2.52518	0.000773763	2.1824	0.0268057	2.47589	0.000287148				2.52518	0.000128028	2.17337	0.00201382	2.47368	0.000154688				2.52518	0.000117798	2.16079	0.0100647	2.48049	0.000192517
2.5336	-0.000436549	2.19545	-0.029329	2.49067	-0.00083416						2.5336	0.000777706	2.19029	0.0267176	2.4843	0.000337384				2.5336	0.000127859	2.18126	0.00197158	2.4821	0.00014284				2.5336	0.000112849	2.16868	0.00999945	2.4889	0.000176876
2.54202	-0.000433938	2.20334	-0.029313	2.49909	-0.000824294						2.54202	0.000780639	2.19819	0.0266292	2.49272	0.000383043				2.54202	0.000127698	2.18916	0.00192157	2.49051	0.0001352				2.54202	0.000108219	2.17658	0.00990091	2.49732	0.000160518
2.55044	-0.000431661	2.21124	-0.0292459	2.5075	-0.000810668						2.55044	0.000782704	2.20608	0.0265162	2.50114	0.000379782				2.55044	0.0001269	2.19705	0.00189386	2.49893	0.000131716				2.55044	9.71482e-05	2.18447	0.00985871	2.50574	0.000143826
2.55885	-0.000428913	2.21913	-0.0292199	2.51592	-0.000796837						2.55885	0.000784301	2.21398	0.0264181	2.50956	0.000332697				2.55885	0.000125518	2.20495	0.00186615	2.50735	0.000132024				2.55885	9.10212e-05	2.19237	0.00983404	2.51416	0.000127488
2.56727	-0.000426653	2.22703	-0.0292123	2.52434	-0.0007829						2.56727	0.000785123	2.22187	0.0263257	2.51797	0.000341835				2.56727	0.000125012	2.21284	0.00183439	2.51577	0.000135877				2.56727	9.26065e-05	2.20026	0.00978962	2.52257	0.000112463
2.57569	-0.000424827	2.23492	-0.0292048	2.53276	-0.00076666						2.57569	0.000785277	2.22977	0.0262135	2.52639	0.000357988				2.57569	0.000125057	2.22074	0.00180482	2.52418	0.000143275				2.57569	9.44569e-05	2.20816	0.0097452	2.53099	9.9874e-05
2.5841	-0.000423571	2.24282	-0.0291788	2.54117	-0.000753926						2.5841	0.000784466	2.23766	0.0261157	2.53481	0.000374936				2.5841	0.000125547	2.22863	0.00176893	2.5326	0.000154674				2.5841	9.64809e-05	2.21605	0.00967019	2.53941	9.08723e-05
2.59252	-0.00042183	2.25071	-0.0291498	2.54959	-0.00074439						2.59252	0.000782495	2.24556	0.0260118	2.54322	0.000370096				2.59252	0.000126213	2.23653	0.00172339	2.54102	0.000170955				2.59252	9.89027e-05	2.22395	0.00953168	2.54782	8.65113e-05
2.60094	-0.000419362	2.25861	-0.0291404	2.55801	-0.00071175						2.60094	0.000779704	2.25345	0.0259184	2.55164	0.000345459				2.60094	0.000127014	2.24442	0.00169285	2.54944	0.000193278				2.60094	0.000103473	2.23184	0.00943879	2.55624	8.76008e-05
2.60936	-0.000417046	2.2665	-0.029136	2.56642	-0.000673927						2.60936	0.000776568	2.26135	0.0257971	2.56006	0.000315291				2.60936	0.000127204	2.25232	0.00164221	2.55785	0.000222811				2.60936	0.000106069	2.23974	0.00944154	2.56466	9.45696e-05
2.61777	-0.000414865	2.2744	-0.0291347	2.57484	-0.000631926						2.61777	0.000773136	2.26924	0.0256827	2.56848	0.000296806				2.61777	0.000126825	2.26021	0.00162618	2.56627	0.000260311				2.61777	0.000107375	2.24763	0.00943717	2.57308	0.000107425
2.62619	-0.000412895	2.28229	-0.0291333	2.58326	-0.000593122						2.62619	0.000769447	2.27714	0.0255949	2.57689	0.000282028				2.62619	0.000125531	2.26811	0.0016277	2.57469	0.000305754				2.62619	0.00010653	2.25553	0.00941934	2.58149	0.000125684
2.63461	-0.000411176	2.29019	-0.0291056	2.59168	-0.00056697						2.63461	0.000764935	2.28503	0.0255037	2.58531	0.000265667				2.63461	0.000123785	2.276	0.00161418	2.5831	0.000358073				2.63461	0.000107549	2.26342	0.00935883	2.58991	0.000148341
2.64303	-0.000409671	2.29808	-0.0290949	2.60009	-0.000552132						2.64303	0.000759687	2.29293	0.0254122	2.59373	0.000247823				2.64303	0.000121326	2.2839	0.00157242	2.59152	0.000415211				2.64303	0.000108317	2.27132	0.00929832	2.59833	0.000173884
2.65144	-0.000408286	2.30598	-0.0290835	2.60851	-0.000541						2.65144	0.000754917	2.30082	0.0252798	2.60215	0.000223773				2.65144	0.000118838	2.29179	0.00153066	2.59994	0.000474321				2.65144	0.000108672	2.27921	0.00919284	2.60675	0.000200316
2.65986	-0.000406453	2.31387	-0.0290803	2.61693	-0.000497592						2.65986	0.000750528	2.30872	0.0251806	2.61056	0.000208165				2.65986	0.000117217	2.29969	0.00150392	2.60836	0.000532108				2.65986	0.000108756	2.28711	0.00912104	2.61516	0.000225331
2.66828	-0.000404903	2.32177	-0.029079	2.62535	-0.000443971						2.66828	0.000746296	2.31661	0.0250995	2.61898	0.000194797				2.66828	0.000115684	2.30758	0.00150776	2.61677	0.000585307				2.66828	0.000107785	2.295	0.00905552	2.62358	0.000246514
2.67669	-0.000403536	2.32966	-0.0290777	2.63376	-0.000381837						2.67669	0.000742198	2.32451	0.0250072	2.6274	0.000183611				2.67669	0.000114173	2.31548	0.00149103	2.62519	0.000630981				2.67669	0.000106127	2.3029	0.00908541	2.632	0.000261635
2.68511	-0.000401695	2.33756	-0.0290354	2.64218	-0.000328846						2.68511	0.000738043	2.3324	0.0249096	2.63582	0.000189133				2.68511	0.000112533	2.32337	0.00147431	2.63361	0.00066695				2.68511	0.000104497	2.31079	0.00906684	2.64041	0.000269014
2.69353	-0.000399947	2.34545	-0.0290091	2.6506	-0.000284259						2.69353	0.000734007	2.3403	0.0248102	2.64423	0.000198419				2.69353	0.000112631	2.33127	0.00145952	2.64203	0.000691892				2.69353	0.000102409	2.31869	0.00902146	2.64883	0.000267819
2.70195	-0.000398255	2.35335	-0.0289965	2.65901	-0.000249035						2.70195	0.00073217	2.34819	0.024725	2.65265	0.000211189				2.70195	0.000112732	2.33916	0.00144191	2.65044	0.000705486				2.70195	0.000102049	2.32658	0.00897608	2.65725	0.000258317
2.71036	-0.00039607	2.36124	-0.0289981	2.66743	-0.000230217						2.71036	0.000731005	2.35609	0.0246239	2.66107	0.000229961				2.71036	0.000112719	2.34706	0.00141608	2.65886	0.000708444				2.71036	0.00010685	2.33448	0.00890655	2.66567	0.000241857
2.71878	-0.000393032	2.36914	-0.0289996	2.67585	-0.000221781						2.71878	0.000729814	2.36398	0.0245029	2.66948	0.000240751				2.71878	0.000113156	2.35495	0.00139025	2.66728	0.000702587				2.71878	0.00010932	2.34237	0.00886326	2.67408	0.000220679
2.7272	-0.000389252	2.37703	-0.0289757	2.68427	-0.000222342						2.7272	0.000728604	2.37188	0.0243838	2.6779	0.000244157				2.7272	0.00011354	2.36285	0.00136067	2.67569	0.000690805				2.7272	0.000110264	2.35027	0.00881996	2.6825	0.000197569
2.73562	-0.00038594	2.38493	-0.0289654	2.69268	-0.000236582						2.73562	0.000729154	2.37977	0.0242907	2.68632	0.0002321				2.73562	0.00011372	2.37074	0.00132812	2.68411	0.000676956				2.73562	0.000109327	2.35816	0.00868882	2.69092	0.000175409
2.74403	-0.000382693	2.39282	-0.028949	2.7011	-0.000181857						2.74403	0.000731996	2.38767	0.02418	2.69474	0.000216068				2.74403	0.000113543	2.37864	0.00129556	2.69253	0.000665463				2.74403	0.000109469	2.36606	0.00863758	2.69934	0.000156758
2.75245	-0.000379889	2.40072	-0.0289449	2.70952	-9.7197e-05						2.75245	0.000735128	2.39556	0.024113	2.70315	0.000211734				2.75245	0.000113051	2.38653	0.00125586	2.70095	0.000660765				2.75245	0.000110321	2.37395	0.00861464	2.70775	0.000143592
2.76087	-0.000377507	2.40861	-0.0289341	2.71794	-1.82394e-05						2.76087	0.000737283	2.40346	0.024039	2.71157	0.000212667				2.76087	0.000112497	2.39443	0.00127117	2.70936	0.000666711				2.76087	0.000114614	2.38185	0.0085526	2.71617	0.000137072
2.76928	-0.000375434	2.41651	-0.0289233	2.72635	5.21561e-05						2.76928	0.000738596	2.41135	0.0239326	2.71999	0.00020154				2.76928	0.000112675	2.40232	0.00124632	2.71778	0.000686001				2.76928	0.000117715	2.38974	0.00845619	2.72459	0.000137553
2.7777	-0.000372546	2.4244	-0.0288973	2.73477	0.000100448						2.7777	0.00073841	2.41925	0.023844	2.72841	0.000179293				2.7777	0.000112953	2.41022	0.00121919	2.7262	0.000719775				2.7777	0.000119015	2.39764	0.00848303	2.733	0.000144692
2.78612	-0.00036903	2.4323	-0.0288913	2.74319	0.000129032						2.78612	0.000738363	2.42714	0.0237764	2.73682	0.000138004				2.78612	0.000112585	2.41811	0.00119205	2.73462	0.000767455				2.78612	0.000119139	2.40553	0.00846814	2.74142	0.000157597
2.79454	-0.00036512	2.44019	-0.0288899	2.7516	0.000130431						2.79454	0.000738678	2.43504	0.0236833	2.74524	0.000117363				2.79454	0.000111621	2.42601	0.00116261	2.74303	0.000826812				2.79454	0.000117472	2.41343	0.00843575	2.74984	0.000174972
2.80295	-0.000360931	2.44809	-0.0288885	2.76002	0.000137465						2.80295	0.000739753	2.44293	0.0236169	2.75366	0.000100835				2.80295	0.000109648	2.4339	0.00113735	2.75145	0.000894349				2.80295	0.000116583	2.42132	0.00840336	2.75826	0.000195265
2.81137	-0.000357783	2.45598	-0.0289055	2.76844	0.000192618						2.81137	0.000740529	2.45083	0.0235285	2.76207	8.61852e-05				2.81137	0.000106068	2.4418	0.00115359	2.75987	0.000965663				2.81137	0.000115227	2.42922	0.00835458	2.76667	0.000216818
2.81979	-0.000355561	2.46388	-0.0288861	2.77686	0.000243385						2.81979	0.000740794	2.45872	0.0234311	2.77049	7.23172e-05				2.81979	0.000102724	2.44969	0.00117227	2.76828	0.00103599				2.81979	0.000113565	2.43711	0.0083058	2.77509	0.000238011
2.82821	-0.00035453	2.47177	-0.0288631	2.78527	0.000283327						2.82821	0.000740618	2.46662	0.0233349	2.77891	5.93323e-05				2.82821	9.9698e-05	2.45759	0.00114948	2.7767	0.00110069				2.82821	0.000110496	2.44501	0.00825517	2.78351	0.000257443
2.83662	-0.000352292	2.47967	-0.0288624	2.79369	0.000313647						2.83662	0.000739644	2.47451	0.0232706	2.78733	6.86155e-05				2.83662	9.68524e-05	2.46548	0.00111366	2.78512	0.00115576				2.83662	0.000108259	2.4529	0.00824934	2.79193	0.000274144
2.84504	-0.000349896	2.48756	-0.0288618	2.80211	0.000329654						2.84504	0.000738254	2.48241	0.0231849	2.79574	6.66877e-05				2.84504	9.57196e-05	2.47338	0.00107785	2.79354	0.00119809				2.84504	0.000106562	2.4608	0.00823142	2.80034	0.000287632
2.85346	-0.000347593	2.49546	-0.0288658	2.81053	0.00034847						2.85346	0.000736472	2.4903	0.0230972	2.80416	5.46944e-05				2.85346	9.52164e-05	2.48127	0.00105195	2.80195	0.00122576				2.85346	0.000103898	2.46869	0.00820605	2.80876	0.000298071
2.86187	-0.000345353	2.50335	-0.028896	2.81894	0.000366701						2.86187	0.000732102	2.4982	0.0230355	2.81258	5.37071e-05				2.86187	9.40825e-05	2.48917	0.00102605	2.81037	0.00123801				2.86187	0.000102768	2.47659	0.00818068	2.81718	0.000306089
2.87029	-0.000342878	2.51125	-0.0289165	2.82736	0.000381133						2.87029	0.000727669	2.50609	0.0229774	2.821	6.2731e-05				2.87029	9.23361e-05	2.49706	0.000997325	2.81879	0.00123523				2.87029	0.000102998	2.48448	0.00814358	2.82559	0.000312559
2.87871	-0.000340526	2.51914	-0.0289214	2.83578	0.000392167						2.87871	0.000724628	2.51399	0.0229011	2.82941	7.44702e-05				2.87871	9.10463e-05	2.50496	0.000975538	2.82721	0.0012187				2.87871	0.000101893	2.49238	0.00808234	2.83401	0.000318249
2.88713	-0.000338471	2.52704	-0.0289194	2.84419	0.000406553						2.88713	0.00072266	2.52188	0.0228248	2.83783	9.0696e-05				2.88713	9.13506e-05	2.51285	0.00097579	2.83562	0.00119056				2.88713	9.99123e-05	2.50027	0.00800968	2.84243	0.000323649
2.89554	-0.000336764	2.53493	-0.0289175	2.85261	0.000417124						2.89554	0.000720722	2.52978	0.0227225	2.84625	0.000104312				2.89554	9.18395e-05	2.52075	0.000976043	2.84404	0.00115342				2.89554	9.54771e-05	2.50817	0.00805306	2.85085	0.000328804
2.90396	-0.000335349	2.54283	-0.0289319	2.86103	0.000424191						2.90396	0.000718633	2.53767	0.0226334	2.85466	0.000115447				2.90396	9.29075e-05	2.52864	0.000958799	2.85246	0.00111009				2.90396	9.24185e-05	2.51606	0.00811155	2.85926	0.000333383
2.91238	-0.000333931	2.55072	-0.0289327	2.86945	0.0004392						2.91238	0.000716414	2.54557	0.0225523	2.86308	0.000117583				2.91238	9.55721e-05	2.53654	0.00093788	2.86087	0.00106326				2.91238	8.9681e-05	2.52396	0.00811398	2.86768	0.000336896
2.9208	-0.000331321	2.55862	-0.0289461	2.87786	0.000449983						2.9208	0.000713877	2.55346	0.0225	2.8715	0.00011358				2.9208	9.78261e-05	2.54443	0.00091696	2.86929	0.00101518				2.9208	8.64745e-05	2.53185	0.00810106	2.8761	0.000338958
2.92921	-0.000328419	2.56651	-0.0289587	2.88628	0.000456801						2.92921	0.000711064	2.56136	0.0224522	2.87992	0.000103904				2.92921	9.94562e-05	2.55233	0.000893261	2.87771	0.000967307				2.92921	8.01851e-05	2.53975	0.00807437	2.88452	0.000339499
2.93763	-0.000324894	2.57441	-0.0289752	2.8947	0.000453627						2.93763	0.000707463	2.56925	0.0223739	2.88833	8.07179e-05				2.93763	0.000100548	2.56022	0.000865419	2.88613	0.000920152				2.93763	7.85188e-05	2.54764	0.00804768	2.89293	0.000338827
2.94605	-0.000322262	2.5823	-0.0289952	2.90312	0.000419188						2.94605	0.000705642	2.57715	0.0222843	2.89675	5.67131e-05				2.94605	0.000101038	2.56812	0.000837576	2.89454	0.000873265				2.94605	8.06386e-05	2.55554	0.00797724	2.90135	0.000337585
2.95446	-0.00032044	2.5902	-0.028994	2.91153	0.000405644						2.95446	0.000702933	2.58504	0.0222317	2.90517	7.11517e-05				2.95446	0.000100106	2.57601	0.00083197	2.90296	0.000825489				2.95446	8.34068e-05	2.56343	0.00798696	2.90977	0.000336537
2.96288	-0.00031999	2.59809	-0.0289929	2.91995	0.000412381						2.96288	0.000699453	2.59294	0.0221606	2.91359	0.000128851				2.96288	0.000100601	2.58391	0.000838086	2.91138	0.000775415				2.96288	8.63048e-05	2.57133	0.00796135	2.91818	0.000336335
2.9713	-0.000319789	2.60599	-0.0290271	2.92837	0.000425437						2.9713	0.00069366	2.60083	0.0220988	2.922	0.00020701				2.9713	0.000101088	2.5918	0.000828141	2.9198	0.000721882				2.9713	8.81342e-05	2.57922	0.00793573	2.9266	0.000337319
2.97972	-0.000317644	2.61388	-0.0290423	2.93678	0.000438035						2.97972	0.000689292	2.60873	0.0220426	2.93042	0.000284203				2.97972	0.0001013	2.5997	0.000808425	2.92821	0.000664453				2.97972	8.92676e-05	2.58712	0.00794029	2.93502	0.000339404
2.98813	-0.000315459	2.62178	-0.0290667	2.9452	0.000446355						2.98813	0.000685115	2.61662	0.0219595	2.93884	0.000345744				2.98813	0.000101264	2.60759	0.000773697	2.93663	0.000603529				2.98813	9.19738e-05	2.59501	0.00792565	2.94344	0.000342043
2.99655	-0.000313578	2.62967	-0.029091	2.95362	0.000450839						2.99655	0.0006811	2.62452	0.0218986	2.94725	0.000392783				2.99655	0.000100705	2.61549	0.000738969	2.94505	0.000540597				2.99655	9.95489e-05	2.60291	0.00794995	2.95185	0.000344324
3.00497	-0.000312016	2.63757	-0.0291131	2.96204	0.000449589						3.00497	0.000676758	2.63241	0.0218662	2.95567	0.000404875				3.00497	0.000100044	2.62338	0.000705439	2.95347	0.000477842				3.00497	0.000106645	2.6108	0.00791439	2.96027	0.000345094
3.01339	-0.000310736	2.64546	-0.0291193	2.97045	0.000448217						3.01339	0.000671028	2.64031	0.0217916	2.96409	0.000411843				3.01339	9.92773e-05	2.63128	0.000686754	2.96188	0.000417828				3.01339	0.000109819	2.6187	0.00787883	2.96869	0.000343205
3.0218	-0.000309803	2.65336	-0.0291255	2.97887	0.000446856						3.0218	0.000667137	2.6482	0.0216624	2.97251	0.000413938				3.0218	9.84186e-05	2.63917	0.000670809	2.9703	0.000362926				3.0218	0.000110424	2.62659	0.00782081	2.97711	0.00033774
3.03022	-0.000308404	2.66125	-0.0291479	2.98729	0.000445224						3.03022	0.000664985	2.6561	0.0216391	2.98092	0.000391276				3.03022	9.821e-05	2.64707	0.00069175	2.97872	0.000314986				3.03022	0.000102474	2.63449	0.00779524	2.98552	0.000328204
3.03864	-0.000307067	2.66915	-0.0291755	2.99571	0.000428779						3.03864	0.000665231	2.66399	0.0215959	2.98934	0.000352297				3.03864	9.80809e-05	2.65496	0.000669344	2.98713	0.000275				3.03864	9.1361e-05	2.64238	0.00776519	2.99394	0.000314634
3.04705	-0.00030627	2.67704	-0.0291768	3.00412	0.000429945						3.04705	0.00066673	2.67189	0.0214912	2.99776	0.000359367				3.04705	9.73289e-05	2.66286	0.000644615	2.99555	0.000242981				3.04705	9.00994e-05	2.65028	0.00772467	3.00236	0.000297614
3.05547	-0.000305936	2.68494	-0.0292181	3.01254	0.000437623						3.05547	0.000668795	2.67978	0.0214487	3.00618	0.000383934				3.05547	9.60024e-05	2.67075	0.000619886	3.00397	0.000218193				3.05547	8.80181e-05	2.65817	0.00770411	3.01077	0.000278206
3.06389	-0.000305934	2.69283	-0.0292715	3.02096	0.000439549						3.06389	0.000670168	2.68768	0.0214269	3.01459	0.000386525				3.06389	9.64802e-05	2.67865	0.000590901	3.01239	0.000199302				3.06389	8.53973e-05	2.66607	0.00768355	3.01919	0.000257805
3.07231	-0.000306271	2.70073	-0.0293164	3.02937	0.00043617						3.07231	0.000670943	2.69557	0.0213724	3.02301	0.000368842				3.07231	9.84721e-05	2.68654	0.000561916	3.0208	0.000184796				3.07231	7.98434e-05	2.67396	0.00767323	3.02761	0.00023786
3.08072	-0.000306859	2.70862	-0.0293441	3.03779	0.000440019						3.08072	0.000670897	2.70347	0.0212676	3.03143	0.000317164				3.08072	0.000100089	2.69444	0.000527864	3.02922	0.00017339				3.08072	7.34609e-05	2.68186	0.00772204	3.03603	0.000219769
3.08914	-0.000306866	2.71652	-0.0293472	3.04621	0.000441867						3.08914	0.000670423	2.71136	0.0212047	3.03984	0.000263313				3.08914	0.000101095	2.70233	0.000512047	3.03764	0.000164338				3.08914	7.31831e-05	2.68975	0.00772643	3.04444	0.000204661
3.09756	-0.000306619	2.72441	-0.0293503	3.05463	0.000441752						3.09756	0.000669582	2.71926	0.0211653	3.04826	0.000245509				3.09756	0.000101572	2.71023	0.000520539	3.04606	0.000157579				3.09756	8.15009e-05	2.69765	0.00762679	3.05286	0.000193229
3.10598	-0.000306185	2.73231	-0.02938	3.06304	0.000421628						3.10598	0.000668256	2.72715	0.0210832	3.05668	0.00024211				3.10598	0.0001009	2.71812	0.000506188	3.05447	0.000153607				3.10598	8.63516e-05	2.70554	0.00752715	3.06128	0.00018567
3.11439	-0.000305791	2.7402	-0.0293987	3.07146	0.000406459						3.11439	0.000667542	2.73505	0.0210461	3.0651	0.000269682				3.11439	9.82244e-05	2.72602	0.000483445	3.06289	0.000153136				3.11439	8.89332e-05	2.71344	0.00760443	3.0697	0.000181704
3.12281	-0.000305426	2.7481	-0.0294225	3.07988	0.000396169						3.12281	0.000666926	2.74294	0.0209886	3.07351	0.000314752				3.12281	9.60326e-05	2.73391	0.000460701	3.07131	0.000156717				3.12281	8.60013e-05	2.72133	0.00764694	3.07811	0.000180685
3.13123	-0.000305011	2.75599	-0.0294446	3.0883	0.000390676						3.13123	0.000665713	2.75084	0.0209181	3.08193	0.000350607				3.13123	9.65075e-05	2.74181	0.000461061	3.07972	0.000164251				3.13123	7.70806e-05	2.72923	0.007711	3.08653	0.000181784
3.13964	-0.000304545	2.76389	-0.0294458	3.09671	0.000389398						3.13964	0.000663985	2.75873	0.0208736	3.09035	0.000377646				3.13965	9.63299e-05	2.7497	0.000434951	3.08814	0.000174761				3.13964	6.04186e-05	2.73712	0.00766873	3.09495	0.000184175
3.14806	-0.000303902	2.77178	-0.0294829	3.10513	0.000410553						3.14806	0.000661131	2.76663	0.0208395	3.09877	0.000353809				3.14806	9.53802e-05	2.7576	0.000408842	3.09656	0.000186398				3.14806	5.02126e-05	2.74502	0.00762646	3.10336	0.000187228
3.15648	-0.000303042	2.77968	-0.0295306	3.11355	0.000434291						3.15648	0.000656498	2.77452	0.0207662	3.10718	0.000328862				3.15648	9.27984e-05	2.76549	0.000382113	3.10498	0.000196757				3.15648	4.31046e-05	2.75291	0.00756317	3.11178	0.000190587
3.1649	-0.000301357	2.78757	-0.0295621	3.12196	0.000459894						3.1649	0.000652273	2.78242	0.0206625	3.1156	0.00028926				3.1649	9.05297e-05	2.77339	0.00035427	3.11339	0.000203325				3.1649	3.80163e-05	2.76081	0.00749763	3.1202	0.000194105
3.17331	-0.000299936	2.79547	-0.029585	3.13038	0.000496273						3.17331	0.000648401	2.79031	0.0206248	3.12402	0.000249437				3.17331	8.84837e-05	2.78128	0.000326427	3.12181	0.000204154				3.17331	2.95266e-05	2.7687	0.00745948	3.12862	0.000197703
3.18173	-0.000298761	2.80336	-0.0296005	3.1388	0.000545725						3.18173	0.000645989	2.79821	0.0205645	3.13243	0.000245415				3.18173	8.6446e-05	2.78918	0.000277854	3.13023	0.000198288				3.18173	2.0646e-05	2.7766	0.00742132	3.13703	0.000201204
3.19015	-0.000297813	2.81126	-0.029622	3.14722	0.00058798						3.19015	0.000644285	2.8061	0.0205185	3.14085	0.000246777				3.19015	8.44033e-05	2.79707	0.000275016	3.13865	0.000185999				3.19015	1.3817e-05	2.78449	0.00738151	3.14545	0.000204176
3.19857	-0.00029732	2.81915	-0.0296604	3.15563	0.000623491						3.19857	0.000642453	2.814	0.0204993	3.14927	0.000249174				3.19857	8.22483e-05	2.80496	0.000290626	3.14706	0.000168644				3.19857	4.96158e-06	2.79239	0.00743324	3.15387	0.000205961
3.20698	-0.000296499	2.82705	-0.0296841	3.16405	0.000649659						3.20698	0.000640508	2.82189	0.0204395	3.15769	0.00025286				3.20698	8.0699e-05	2.81286	0.000266711	3.15548	0.000148351				3.20698	-3.00736e-06	2.80028	0.00743918	3.16229	0.00020577
3.2154	-0.000294754	2.83494	-0.029719	3.17247	0.00067738						3.2154	0.000638366	2.82979	0.0203356	3.1661	0.000294778				3.2154	7.91643e-05	2.82075	0.000237915	3.1639	0.000127428				3.2154	-9.33691e-06	2.80818	0.00750633	3.1707	0.000202907
3.22382	-0.000292294	2.84284	-0.0297451	3.18089	0.00070146						3.22382	0.000636052	2.83768	0.0202408	3.17452	0.000325348				3.22382	7.76027e-05	2.82865	0.000209119	3.17231	0.000107982				3.22382	-1.45993e-05	2.81607	0.00750281	3.17912	0.000197001
3.23223	-0.000290057	2.85073	-0.0297544	3.1893	0.000722229						3.23223	0.00063226	2.84558	0.0202092	3.18294	0.000345337				3.23224	7.42319e-05	2.83654	0.000170763	3.18073	9.15416e-05				3.23223	-2.26254e-05	2.82396	0.00749929	3.18754	0.000188209
3.24065	-0.00028824	2.85863	-0.0297325	3.19772	0.000745441						3.24065	0.000628894	2.85347	0.0201569	3.19136	0.000334443				3.24065	7.07597e-05	2.84444	0.000132407	3.18915	7.89504e-05				3.24065	-3.10074e-05	2.83186	0.00749217	3.19595	0.00017717
3.24907	-0.000286808	2.86652	-0.0297454	3.20614	0.000763485						3.24907	0.000625565	2.86137	0.0200717	3.19977	0.000287855				3.24907	6.74373e-05	2.85233	0.000112772	3.19757	7.04976e-05				3.24907	-3.48086e-05	2.83975	0.00749607	3.20437	0.000164836
3.25749	-0.000286094	2.87442	-0.0297582	3.21455	0.00077684						3.25749	0.000622266	2.86926	0.0200085	3.20819	0.000251765				3.25749	6.4251e-05	2.86023	0.000100701	3.20598	6.61838e-05				3.25749	-3.17746e-05	2.84765	0.0074827	3.21279	0.00015219
3.2659	-0.000284084	2.88231	-0.0298072	3.22297	0.000747407						3.2659	0.000617943	2.87716	0.0199527	3.21661	0.000237904				3.2659	5.99432e-05	2.86812	9.65362e-05	3.2144	6.6049e-05				3.2659	-2.658e-05	2.85554	0.00746071	3.22121	0.000139979
3.27432	-0.00028125	2.89021	-0.0298198	3.23139	0.000693403						3.27432	0.000615175	2.88505	0.0198905	3.22502	0.000241198				3.27432	5.70699e-05	2.87602	7.71473e-05	3.22282	7.03785e-05				3.27432	-1.96859e-05	2.86344	0.00743872	3.22962	0.000128541
3.28274	-0.000278408	2.8981	-0.0298174	3.23981	0.000676615						3.28274	0.000613407	2.89294	0.0198202	3.23344	0.000250002				3.28274	5.61687e-05	2.88391	5.41267e-05	3.23124	7.9694e-05				3.28274	-1.19683e-05	2.87133	0.00737627	3.23804	0.000117863
3.29116	-0.000275026	2.906	-0.0298189	3.24822	0.000670699						3.29116	0.000611969	2.90084	0.0197362	3.24186	0.000250854				3.29116	5.69797e-05	2.89181	3.11062e-05	3.23965	9.46008e-05				3.29116	-3.51755e-06	2.87923	0.00737406	3.24646	0.000107548
3.29957	-0.000272253	2.91389	-0.0298365	3.25664	0.000663593						3.29957	0.000610108	2.90873	0.0196917	3.25028	0.000244277				3.29957	5.78027e-05	2.8997	2.92328e-05	3.24807	0.00011543				3.29957	6.56006e-06	2.88712	0.00737184	3.25488	9.72334e-05
3.30799	-0.000270018	2.92179	-0.0298662	3.26506	0.000655189						3.30799	0.00060788	2.91663	0.0196161	3.25869	0.000213469				3.30799	5.83707e-05	2.9076	1.12786e-05	3.25649	0.000141949				3.30799	1.16461e-05	2.89502	0.00737352	3.26329	8.6725e-05
3.31641	-0.000268463	2.92968	-0.029902	3.27348	0.000654368						3.31641	0.00060463	2.92452	0.0195529	3.26711	0.000188663				3.31641	5.85809e-05	2.91549	-6.67565e-06	3.2649	0.000173004				3.31641	1.34674e-05	2.90291	0.00743575	3.27171	7.60938e-05
3.32482	-0.00026724	2.93758	-0.0299093	3.28189	0.000656403						3.32482	0.000602484	2.93242	0.0195124	3.27553	0.000166953				3.32483	5.84788e-05	2.92339	-1.43964e-06	3.27332	0.000206487				3.32482	9.66498e-06	2.91081	0.00749799	3.28013	6.56478e-05
3.33324	-0.000266402	2.94547	-0.0299244	3.29031	0.000656535						3.33324	0.000600179	2.94031	0.019429	3.28395	0.000148312				3.33324	5.79811e-05	2.93128	4.3575e-06	3.28174	0.000239483				3.33324	9.81228e-06	2.9187	0.00749483	3.28854	5.58189e-05
3.34166	-0.00026464	2.95337	-0.0299358	3.29873	0.000654902						3.34166	0.000597736	2.94821	0.019346	3.29236	0.00015955				3.34166	5.85984e-05	2.93918	-1.42768e-05	3.29016	0.00026876				3.34166	8.20661e-06	2.9266	0.00749168	3.29696	4.69987e-05
3.35008	-0.000262707	2.96126	-0.0299513	3.30714	0.000663027						3.35008	0.000594594	2.9561	0.0193079	3.30078	0.000187347				3.35008	5.91628e-05	2.94707	-4.03624e-05	3.29857	0.000291486				3.35008	5.44986e-06	2.93449	0.00756836	3.30538	3.94021e-05
3.35849	-0.00026062	2.96916	-0.0299641	3.31556	0.000685866						3.35849	0.000592188	2.964	0.0192346	3.3092	0.00021348				3.35849	5.91129e-05	2.95497	-6.6448e-05	3.30699	0.000305962				3.35849	-2.58241e-06	2.94239	0.00759826	3.3138	3.30401e-05
3.36691	-0.00025824	2.97705	-0.0299641	3.32398	0.000709847						3.36691	0.000590104	2.97189	0.0191572	3.31761	0.000232409				3.36691	5.85083e-05	2.96286	-8.49008e-05	3.31541	0.00031212				3.36691	-1.69396e-05	2.95028	0.00764794	3.32221	2.77377e-05
3.37533	-0.000255358	2.98495	-0.0299689	3.3324	0.000734554						3.37533	0.000588296	2.97979	0.0191063	3.32603	0.000244708				3.37533	5.7051e-05	2.97076	-5.66525e-05	3.32383	0.000311775				3.37533	-2.98469e-05	2.95818	0.00762423	3.33063	2.32272e-05
3.38375	-0.000252374	2.99284	-0.0299737	3.34081	0.000778345						3.38375	0.000586052	2.98768	0.0190542	3.33445	0.0002469				3.38375	5.48352e-05	2.97865	-7.61141e-05	3.33224	0.000308501				3.38375	-3.94139e-05	2.96607	0.00760053	3.33905	1.92761e-05
3.39216	-0.000249299	3.00074	-0.0300214	3.34923	0.000821061						3.39216	0.000583433	2.99558	0.0189779	3.34287	0.000259891				3.39216	5.40943e-05	2.98655	-9.55757e-05	3.34066	0.000306921				3.39216	-5.36236e-05	2.97397	0.0075618	3.34747	1.57458e-05
3.40058	-0.000246155	3.00863	-0.0300341	3.35765	0.000837555						3.40058	0.000579725	3.00347	0.0188874	3.35128	0.00029176				3.40058	5.4069e-05	2.99444	-0.00010431	3.34908	0.000311726				3.40058	-6.96025e-05	2.98186	0.00763829	3.35588	1.27333e-05
3.409	-0.000243288	3.01653	-0.0300328	3.36607	0.000830486						3.409	0.00057647	3.01137	0.01878	3.3597	0.000330182				3.409	5.40907e-05	3.00234	-0.000113274	3.35749	0.000326651				3.409	-7.90398e-05	2.98976	0.00769842	3.3643	1.05573e-05
3.41741	-0.000240649	3.02442	-0.0300476	3.37448	0.000771898						3.41741	0.000577507	3.01926	0.018732	3.36812	0.000364702				3.41742	5.41157e-05	3.01023	-0.000122237	3.36591	0.000353431				3.41741	-8.07462e-05	2.99765	0.00778612	3.37272	9.74394e-06
3.42583	-0.000238008	3.03232	-0.0300763	3.3829	0.000720172						3.42583	0.000577997	3.02716	0.0186839	3.37654	0.000395538				3.42583	5.48026e-05	3.01813	-0.000146537	3.37433	0.000391388				3.42583	-7.62462e-05	3.00555	0.00778644	3.38113	1.09594e-05
3.43425	-0.000235705	3.04021	-0.0300998	3.39132	0.000697618						3.43425	0.000578015	3.03505	0.0185971	3.38495	0.000410298				3.43425	5.59096e-05	3.02602	-0.000141714	3.38275	0.000437633				3.43425	-7.12536e-05	3.01344	0.00776785	3.38955	1.49625e-05
3.44267	-0.000233208	3.04811	-0.0301179	3.39973	0.000686615						3.44267	0.000576978	3.04295	0.0185388	3.39337	0.000396936				3.44267	5.67066e-05	3.03392	-0.000148997	3.39116	0.000487526				3.44267	-6.79362e-05	3.02134	0.00777641	3.39797	2.2391e-05
3.45108	-0.000230787	3.056	-0.0301257	3.40815	0.000685377						3.45108	0.00057632	3.05084	0.0184613	3.40179	0.000380049				3.45108	5.71944e-05	3.04181	-0.000170552	3.39958	0.000535751				3.45108	-6.62785e-05	3.02923	0.00783698	3.40639	3.37909e-05
3.4595	-0.000228765	3.0639	-0.0301204	3.41657	0.000688047						3.4595	0.000575863	3.05874	0.0183801	3.4102	0.000359896				3.4595	5.82821e-05	3.04971	-0.000192107	3.408	0.000577324				3.4595	-6.56974e-05	3.03713	0.00788632	3.4148	4.94551e-05
3.46792	-0.000227057	3.07179	-0.0301185	3.42499	0.000696663						3.46792	0.000575205	3.06663	0.0182994	3.41862	0.000332487				3.46792	5.91831e-05	3.0576	-0.000170437	3.41642	0.000608445				3.46792	-5.87335e-05	3.04502	0.00797435	3.42322	6.93151e-05
3.47634	-0.000224996	3.07969	-0.0301166	3.4334	0.000702038						3.47634	0.000574377	3.07453	0.0182239	3.42704	0.00029867				3.47634	5.99388e-05	3.0655	-0.000156234	3.42483	0.000627009				3.47634	-4.88108e-05	3.05292	0.00799569	3.43164	9.29088e-05
3.48475	-0.000222238	3.08758	-0.0301245	3.44182	0.000704376						3.48475	0.000575045	3.08242	0.0181413	3.43546	0.000283216				3.48475	6.03869e-05	3.07339	-0.000166708	3.43325	0.00063254				3.48475	-4.04902e-05	3.06081	0.0079976	3.44006	0.000119277
3.49317	-0.000219689	3.09548	-0.0301325	3.45024	0.000699565						3.49317	0.000575548	3.09032	0.0180469	3.44387	0.000274791				3.49317	6.0561e-05	3.08129	-0.000154195	3.44167	0.000625912				3.49317	-3.47457e-05	3.06871	0.00803688	3.44847	0.000146975
3.50159	-0.00021752	3.10337	-0.0301367	3.45866	0.000699764						3.50159	0.000575911	3.09821	0.0179549	3.45229	0.00027278				3.50159	6.01356e-05	3.08918	-0.000168098	3.45008	0.000608665				3.50159	-3.14461e-05	3.0766	0.00806352	3.45689	0.000174123
3.51001	-0.000215795	3.11127	-0.0301408	3.46707	0.000698991						3.51	0.000576004	3.10611	0.0178789	3.46071	0.000274883				3.51001	5.94689e-05	3.09708	-0.000162418	3.4585	0.000582591				3.51	-2.97378e-05	3.0845	0.00807858	3.46531	0.00019865
3.51842	-0.000214447	3.11916	-0.0302003	3.47549	0.000697236						3.51842	0.000576167	3.114	0.0177799	3.46913	0.000275606				3.51842	5.8618e-05	3.10497	-0.000164568	3.46692	0.000549401				3.51842	-2.37713e-05	3.09239	0.00807167	3.47373	0.000218641
3.52684	-0.00021334	3.12706	-0.0302228	3.48391	0.000691012						3.52684	0.000575998	3.1219	0.01769	3.47754	0.000275015				3.52684	5.73119e-05	3.11287	-0.000185096	3.47534	0.000510688				3.52684	-1.55091e-05	3.10029	0.00809659	3.48214	0.000232771
3.53526	-0.000212638	3.13495	-0.0302455	3.49233	0.000735912						3.53526	0.000575545	3.12979	0.0176124	3.48596	0.000267446				3.53526	5.77402e-05	3.12076	-0.000205624	3.48375	0.000468012				3.53526	-9.0186e-06	3.10818	0.00817823	3.49056	0.000240597
3.54367	-0.000212264	3.14285	-0.0302546	3.50074	0.000767666						3.54367	0.000575507	3.13769	0.017525	3.49438	0.00025693				3.54367	5.88306e-05	3.12866	-0.000193096	3.49217	0.000423179				3.54367	-3.44573e-06	3.11608	0.00827106	3.49898	0.000242689
3.55209	-0.000211662	3.15074	-0.0302805	3.50916	0.000786526						3.55209	0.000575421	3.14558	0.0174547	3.50279	0.000241105				3.55209	5.81209e-05	3.13655	-0.000211577	3.50059	0.00037816				3.55209	8.26102e-07	3.12397	0.00829709	3.50739	0.000240526
3.56051	-0.00020951	3.15864	-0.0303048	3.51758	0.000759219						3.56051	0.000574487	3.15348	0.0173673	3.51121	0.000220322				3.56051	5.57218e-05	3.14445	-0.000234357	3.50901	0.000334982				3.56051	-1.00863e-06	3.13187	0.0083214	3.51581	0.000236175
3.56893	-0.000207384	3.16653	-0.030303	3.52599	0.000696863						3.56893	0.000572826	3.16137	0.0172933	3.51963	0.00018228				3.56893	5.47903e-05	3.15234	-0.00023377	3.51742	0.000295514				3.56893	-6.84319e-06	3.13976	0.00830739	3.52423	0.000231797
3.57734	-0.000205476	3.17443	-0.0303012	3.53441	0.000664224						3.57734	0.000571643	3.16927	0.0172097	3.52805	0.000168241				3.57734	5.39647e-05	3.16024	-0.000233652	3.52584	0.000261158				3.57734	-2.22631e-05	3.14766	0.00830365	3.53265	0.000229168
3.58576	-0.000204041	3.18232	-0.0303507	3.54283	0.00064523						3.58576	0.000570564	3.17716	0.0171214	3.53646	0.000165047				3.58576	5.31322e-05	3.16813	-0.000245534	3.53426	0.000232801				3.58576	-3.17281e-05	3.15555	0.00829509	3.54106	0.000229373
3.59418	-0.000203042	3.19022	-0.0304014	3.55125	0.000633681						3.59418	0.000569575	3.18506	0.0170197	3.54488	0.000155361				3.59418	5.39979e-05	3.17603	-0.000265537	3.54267	0.000210829				3.59418	-3.8555e-05	3.16345	0.0084087	3.54948	0.00023259
3.6026	-0.000202963	3.19811	-0.0304043	3.55966	0.000644242						3.60259	0.000569439	3.19295	0.0169204	3.5533	0.000139955				3.6026	5.63132e-05	3.18392	-0.000275372	3.55109	0.000195381				3.60259	-4.36602e-05	3.17134	0.00847902	3.5579	0.000238109
3.61101	-0.00020381	3.206	-0.0304073	3.56808	0.000663596						3.61101	0.000570036	3.20085	0.0168487	3.56172	0.000142882				3.61101	5.84666e-05	3.19182	-0.000243513	3.55951	0.00018656				3.61101	-4.98542e-05	3.17924	0.00848978	3.56632	0.000244533
3.61943	-0.000203929	3.2139	-0.030418	3.5765	0.000682458						3.61943	0.000570514	3.20874	0.0167911	3.57013	0.000148507				3.61943	6.04726e-05	3.19971	-0.000253579	3.56793	0.000184637				3.61943	-5.89277e-05	3.18713	0.00855116	3.57473	0.000250054
3.62785	-0.000203578	3.22179	-0.0304468	3.58492	0.000696938						3.62785	0.000572696	3.21664	0.0166916	3.57855	0.000144687				3.62785	6.21769e-05	3.20761	-0.000263644	3.57634	0.000190145				3.62785	-6.9887e-05	3.19503	0.00862252	3.58315	0.000252789
3.63626	-0.000202818	3.22969	-0.0304302	3.59333	0.000707492						3.63626	0.000576555	3.22453	0.0165571	3.58697	0.000132701				3.63626	6.35198e-05	3.2155	-0.00028092	3.58476	0.000203601				3.63626	-8.41033e-05	3.20292	0.00868028	3.59157	0.000251102
3.64468	-0.000201664	3.23758	-0.0304337	3.60175	0.000716616						3.64468	0.000580621	3.23243	0.0163903	3.59538	0.00016424				3.64468	6.22934e-05	3.2234	-0.000306096	3.59318	0.000225211				3.64468	-7.86437e-05	3.21082	0.00867678	3.59998	0.000243922
3.6531	-0.000200558	3.24548	-0.0304372	3.61017	0.000724539						3.6531	0.000583077	3.24032	0.0163105	3.6038	0.000201473				3.6531	5.87295e-05	3.23129	-0.000331272	3.6016	0.000254541				3.6531	-6.82119e-05	3.21871	0.00865624	3.6084	0.000230956
3.66152	-0.000199487	3.25337	-0.0304478	3.61858	0.000711262						3.66152	0.000584143	3.24822	0.0162614	3.61222	0.00023572				3.66152	5.40667e-05	3.23919	-0.000314396	3.61001	0.000290382				3.66152	-6.2134e-05	3.22661	0.00870087	3.61682	0.000212719
3.66993	-0.00019833	3.26127	-0.0304868	3.627	0.000705997						3.66993	0.000582943	3.25611	0.0161565	3.62064	0.000266905				3.66993	5.1835e-05	3.24708	-0.000274783	3.61843	0.000330747				3.66993	-5.89031e-05	3.2345	0.00877324	3.62524	0.00019048
3.67835	-0.000197577	3.26916	-0.0305146	3.63542	0.000706412						3.67835	0.000578143	3.26401	0.0160345	3.62905	0.000295286				3.67835	5.05413e-05	3.25498	-0.000258216	3.62685	0.000373382				3.67835	-5.97432e-05	3.2424	0.00881991	3.63365	0.000166016
3.68677	-0.000197187	3.27706	-0.0305198	3.64384	0.00070734						3.68677	0.000574165	3.2719	0.0159083	3.63747	0.000320339				3.68677	4.95324e-05	3.26287	-0.000282809	3.63526	0.000415937				3.68677	-6.01425e-05	3.25029	0.00888525	3.64207	0.000141336
3.69519	-0.000197321	3.28495	-0.0305231	3.65225	0.000708615						3.69518	0.000570466	3.2798	0.0157973	3.64589	0.000292316				3.69519	4.87358e-05	3.27077	-0.000314297	3.64368	0.000456418				3.69519	-6.15883e-05	3.25819	0.00891339	3.65049	0.000118296
3.7036	-0.000196148	3.29285	-0.0305264	3.66067	0.000708243						3.7036	0.000566432	3.28769	0.0156817	3.65431	0.00028973				3.7036	4.87753e-05	3.27866	-0.000345785	3.6521	0.000493317				3.7036	-6.37263e-05	3.26608	0.00895509	3.65891	9.82863e-05
3.71202	-0.000192878	3.30074	-0.030543	3.66909	0.000706379						3.71202	0.000562111	3.29559	0.0155901	3.66272	0.000300785				3.71202	4.92141e-05	3.28656	-0.000384169	3.66052	0.000525648				3.71202	-7.36598e-05	3.27398	0.00899249	3.66732	8.20535e-05
3.72044	-0.00018927	3.30864	-0.0305767	3.67751	0.000686373						3.72044	0.000558803	3.30348	0.0154785	3.67114	0.000284654				3.72044	4.96425e-05	3.29445	-0.000421375	3.66893	0.000552967				3.72044	-8.58748e-05	3.28187	0.0089853	3.67574	6.97029e-05
3.72885	-0.000185268	3.31653	-0.0305904	3.68592	0.000677114						3.72885	0.000557478	3.31138	0.0153408	3.67956	0.000243439				3.72885	4.94536e-05	3.30235	-0.000437867	3.67735	0.00057526				3.72885	-8.6892e-05	3.28977	0.00901891	3.68416	6.08705e-05
3.73727	-0.000180134	3.32443	-0.0306151	3.69434	0.000727748						3.73727	0.000555961	3.31927	0.0152483	3.68797	0.000156172				3.73727	4.86994e-05	3.31024	-0.0004324	3.68577	0.000592919				3.73727	-8.61268e-05	3.29766	0.00908826	3.69257	5.49306e-05
3.74569	-0.00017552	3.33232	-0.0306151	3.70276	0.000783723						3.74569	0.000554273	3.32717	0.0151672	3.69639	0.000100748				3.74569	4.79377e-05	3.31814	-0.000439837	3.69419	0.000606837				3.74569	-8.53744e-05	3.30556	0.00921348	3.70099	5.13367e-05
3.75411	-0.000171579	3.34022	-0.0306246	3.71117	0.000847863						3.75411	0.000550085	3.33506	0.0150221	3.70481	9.68279e-05				3.75411	4.70797e-05	3.32603	-0.000457423	3.7026	0.000618598				3.75411	-8.46189e-05	3.31345	0.00927464	3.70941	4.97588e-05
3.76252	-0.000168296	3.34811	-0.0306385	3.71959	0.000906115						3.76252	0.000543944	3.34296	0.0149154	3.71323	0.000120128				3.76252	4.61313e-05	3.33393	-0.000475009	3.71102	0.000630537				3.76252	-7.41926e-05	3.32135	0.00926998	3.71783	5.01143e-05
3.77094	-0.000165595	3.35601	-0.0306514	3.72801	0.000943699						3.77094	0.000539098	3.35085	0.0147947	3.72164	0.000145851				3.77094	4.60238e-05	3.34182	-0.00048391	3.71944	0.000645669				3.77094	-6.85629e-05	3.32924	0.00927598	3.72624	5.24582e-05
3.77936	-0.000163642	3.3639	-0.0306504	3.73643	0.00096279						3.77936	0.000535729	3.35875	0.0146685	3.73006	0.000167161				3.77936	4.60601e-05	3.34972	-0.000502253	3.72785	0.000667337				3.77936	-6.60706e-05	3.33714	0.0092786	3.73466	5.67567e-05
3.78778	-0.000162335	3.3718	-0.0306494	3.74484	0.000966101						3.78778	0.000533632	3.36664	0.0145317	3.73848	0.000184684				3.78778	4.58542e-05	3.35761	-0.000520597	3.73627	0.000698594				3.78778	-6.94838e-05	3.34503	0.00937619	3.74308	6.25934e-05
3.79619	-0.000161561	3.37969	-0.0306569	3.75326	0.000972756						3.79619	0.00053212	3.37454	0.0144106	3.7469	0.000225616				3.79619	4.54207e-05	3.36551	-0.000543044	3.74469	0.0007416				3.79619	-7.22445e-05	3.35293	0.00945599	3.7515	6.90212e-05
3.80461	-0.000161271	3.38759	-0.0306899	3.76168	0.000966178						3.80461	0.000531425	3.38243	0.0143074	3.75531	0.000273732				3.80461	4.32282e-05	3.3734	-0.000569643	3.75311	0.000796809				3.80461	-6.50717e-05	3.36082	0.00950777	3.75991	7.46196e-05
3.81303	-0.000161836	3.39548	-0.0306883	3.7701	0.000947614						3.81303	0.000530299	3.39033	0.0141914	3.76373	0.000309242				3.81303	4.14837e-05	3.3813	-0.000596241	3.76152	0.000862631				3.81303	-5.9873e-05	3.36872	0.00952471	3.76833	7.76975e-05
3.82144	-0.000163417	3.40338	-0.0307092	3.77851	0.000905533						3.82144	0.000528796	3.39822	0.0140698	3.77215	0.000333207				3.82144	4.08235e-05	3.38919	-0.000600712	3.76994	0.000935383				3.82144	-5.59608e-05	3.37661	0.00951593	3.77675	7.67352e-05
3.82986	-0.000164215	3.41127	-0.0307206	3.78693	0.00085802						3.82986	0.000523556	3.40612	0.0139575	3.78056	0.000343231				3.82986	4.05756e-05	3.39709	-0.000620531	3.77836	0.00100987				3.82986	-5.19767e-05	3.38451	0.00953644	3.78516	7.07501e-05
3.83828	-0.000164781	3.41917	-0.0307439	3.79535	0.000824001						3.83828	0.000520568	3.41401	0.0138281	3.78898	0.000335956				3.83828	3.97407e-05	3.40498	-0.00064035	3.78678	0.00108026				3.83828	-4.90763e-05	3.3924	0.0096037	3.79358	5.96202e-05
3.8467	-0.00016535	3.42706	-0.0307878	3.80376	0.000802219						3.8467	0.000518738	3.42191	0.0137175	3.7974	0.000313328				3.8467	3.83445e-05	3.41288	-0.000668588	3.79519	0.00114114				3.8467	-4.72104e-05	3.4003	0.00965745	3.802	4.42122e-05
3.85511	-0.00016583	3.43496	-0.0308093	3.81218	0.000796625						3.85511	0.000517062	3.4298	0.0136014	3.80582	0.000325338				3.85511	3.63551e-05	3.42077	-0.000696826	3.80361	0.00118848				3.85511	-4.6712e-05	3.40819	0.00971032	3.81042	2.61373e-05
3.86353	-0.000164475	3.44285	-0.0308073	3.8206	0.000795055						3.86353	0.000515626	3.4377	0.0134696	3.81423	0.000351489				3.86353	3.32647e-05	3.42867	-0.000738089	3.81203	0.00122016				3.86353	-4.711e-05	3.41609	0.00981497	3.81883	7.37818e-06
3.87195	-0.000163148	3.45075	-0.0308053	3.82902	0.000782169						3.87195	0.000514395	3.44559	0.013385	3.82265	0.000377116				3.87195	2.91995e-05	3.43656	-0.000799887	3.82044	0.001236				3.87195	-5.07957e-05	3.42398	0.00980962	3.82725	-1.01377e-05
3.88037	-0.00016184	3.45864	-0.0308097	3.83743	0.000759018						3.88037	0.000513334	3.45349	0.0132456	3.83107	0.000392983				3.88037	2.59247e-05	3.44446	-0.000846442	3.82886	0.00123743				3.88037	-5.45667e-05	3.43188	0.00980428	3.83567	-2.49434e-05
3.88878	-0.000160446	3.46654	-0.0308142	3.84585	0.000767621						3.88878	0.00051164	3.46138	0.0131009	3.83949	0.000399867				3.88878	2.39709e-05	3.45235	-0.000877706	3.83728	0.00122668				3.88878	-5.83991e-05	3.43977	0.00984924	3.84409	-3.6235e-05
3.8972	-0.000159117	3.47443	-0.0308187	3.85427	0.000792007						3.8972	0.000509403	3.46928	0.0129861	3.8479	0.000392213				3.8972	2.21821e-05	3.46025	-0.00090897	3.8457	0.00120602				3.8972	-6.38549e-05	3.44767	0.00985904	3.8525	-4.38944e-05
3.90562	-0.000157831	3.48233	-0.0308665	3.86269	0.000819951						3.90562	0.000508164	3.47717	0.0128775	3.85632	0.000353755				3.90562	2.04618e-05	3.46814	-0.00096173	3.85411	0.00117725				3.90562	-6.86395e-05	3.45556	0.00984411	3.86092	-4.84191e-05
3.91403	-0.000156302	3.49022	-0.0308604	3.8711	0.000845805						3.91403	0.000508831	3.48507	0.0127907	3.86474	0.000318264				3.91403	1.87657e-05	3.47604	-0.000991796	3.86253	0.0011415				3.91403	-7.29874e-05	3.46346	0.00982918	3.86934	-5.0685e-05
3.92245	-0.0001541	3.49812	-0.0308437	3.87952	0.000859744						3.92245	0.000508916	3.49296	0.0126783	3.87315	0.000313994				3.92245	1.69098e-05	3.48393	-0.00102132	3.87095	0.00109921				3.92245	-7.85033e-05	3.47135	0.00981127	3.87775	-5.16426e-05
3.93087	-0.000151748	3.50601	-0.0308353	3.88794	0.000863002						3.93087	0.000508498	3.50086	0.0125648	3.88157	0.000317758				3.93087	1.62365e-05	3.49183	-0.00105084	3.87937	0.00105072				3.93087	-9.09221e-05	3.47925	0.00984581	3.88617	-5.21808e-05
3.93929	-0.000149539	3.51391	-0.0308383	3.89635	0.000872118						3.93929	0.000507074	3.50875	0.0124398	3.88999	0.000308948				3.93929	1.58002e-05	3.49972	-0.00110235	3.88778	0.000996561				3.93929	-9.80385e-05	3.48714	0.00997062	3.89459	-5.29697e-05
3.9477	-0.000147452	3.5218	-0.0308414	3.90477	0.000882381						3.9477	0.00050418	3.51665	0.0123386	3.89841	0.000289066				3.9477	1.55038e-05	3.50762	-0.001171	3.8962	0.000937841				3.9477	-0.000104366	3.49504	0.00997178	3.90301	-5.43964e-05
3.95612	-0.000145418	3.5297	-0.0308557	3.91319	0.00091396						3.95612	0.00049831	3.52454	0.0122052	3.90682	0.00030484				3.95612	1.54115e-05	3.51551	-0.00119984	3.90462	0.000876403				3.95612	-0.000110184	3.50293	0.0099614	3.91142	-5.65599e-05
3.96454	-0.000143653	3.53759	-0.0308658	3.92161	0.000936418						3.96454	0.000492495	3.53244	0.0120723	3.91524	0.000325614				3.96454	1.56367e-05	3.52341	-0.00122869	3.91303	0.000814855				3.96454	-0.000118914	3.51083	0.00995102	3.91984	-5.93159e-05
3.97296	-0.000142171	3.54549	-0.030876	3.93002	0.000950228						3.97296	0.000489103	3.54033	0.012007	3.92366	0.000353037				3.97296	1.5888e-05	3.5313	-0.00126099	3.92145	0.000756332				3.97296	-0.000127963	3.51872	0.0100021	3.92826	-6.23962e-05
3.98137	-0.000140904	3.55338	-0.0308858	3.93844	0.000948078						3.98137	0.000487198	3.54823	0.0119067	3.93208	0.000377314				3.98137	1.61431e-05	3.5392	-0.00131731	3.92987	0.000704107				3.98137	-0.000141062	3.52662	0.0100094	3.93668	-6.55078e-05
3.98979	-0.000139179	3.56128	-0.0309163	3.94686	0.000926658						3.98979	0.000486993	3.55612	0.011769	3.94049	0.000398606				3.98979	1.65599e-05	3.54709	-0.00134124	3.93829	0.000661117				3.98979	-0.000153718	3.53451	0.00998819	3.94509	-6.84643e-05
3.99821	-0.000136644	3.56917	-0.0309122	3.95528	0.000992074						3.99821	0.00048684	3.56402	0.0116521	3.94891	0.000404883				3.99821	2.03539e-05	3.55499	-0.00135718	3.9467	0.000629446				3.99821	-0.000159042	3.54241	0.0100274	3.95351	-7.12186e-05
4.00662	-0.000133359	3.57707	-0.0308747	3.96369	0.00103434						4.00662	0.000487032	3.57191	0.0115436	3.95733	0.00037724				4.00662	2.37342e-05	3.56288	-0.00137313	3.95512	0.000609852				4.00662	-0.000161252	3.5503	0.0100475	3.96193	-7.38453e-05
4.01504	-0.000130479	3.58496	-0.0308715	3.97211	0.00105396						4.01504	0.000487791	3.57981	0.0114346	3.96574	0.000394018				4.01504	2.65128e-05	3.57078	-0.00140445	3.96354	0.000601513				4.01504	-0.000165029	3.5582	0.0100403	3.97034	-7.64262e-05
4.02346	-0.000127699	3.59286	-0.030892	3.98053	0.00102369						4.02346	0.000488497	3.5877	0.0113488	3.97416	0.000409814				4.02346	2.85734e-05	3.57867	-0.00143577	3.97196	0.000601981				4.02346	-0.00016983	3.56609	0.0100332	3.97876	-7.89099e-05
4.03188	-0.000125231	3.60075	-0.0309124	3.98894	0.00100604						4.03188	0.000488815	3.5956	0.0112638	3.98258	0.000418095				4.03188	3.00107e-05	3.58657	-0.00147539	3.98037	0.00060766				4.03188	-0.000175522	3.57399	0.0100493	3.98718	-8.10556e-05
4.04029	-0.000123028	3.60865	-0.0309073	3.99736	0.000991545						4.04029	0.000488797	3.60349	0.0111992	3.991	0.000419473				4.04029	2.99473e-05	3.59446	-0.00151698	3.98879	0.00061453				4.04029	-0.000173328	3.58188	0.0100306	3.9956	-8.22058e-05
4.04871	-0.000120956	3.61654	-0.0309106	4.00578	0.000978435						4.04871	0.000488076	3.61139	0.0111061	3.99941	0.000410921				4.04871	2.80179e-05	3.60236	-0.00154759	3.99721	0.000618927				4.04871	-0.000164933	3.58978	0.0100119	4.00401	-8.14595e-05
4.05713	-0.000119318	3.62444	-0.0309139	4.0142	0.000966527						4.05713	0.000488025	3.61928	0.0109803	4.00783	0.00039318				4.05713	2.64322e-05	3.61025	-0.00157684	4.00562	0.000618376				4.05713	-0.000156482	3.59767	0.0100169	4.01243	-7.77252e-05
4.06555	-0.000118027	3.63233	-0.0309196	4.02261	0.000955095						4.06555	0.00048809	3.62718	0.0108805	4.01625	0.000356635				4.06555	2.48534e-05	3.61815	-0.00160609	4.01404	0.000612096				4.06555	-0.000151435	3.60557	0.0100306	4.02085	-6.99384e-05
4.07396	-0.000116438	3.64023	-0.0309121	4.03103	0.000929471						4.07396	0.000488254	3.63507	0.0107929	4.02467	0.000319279				4.07396	2.32507e-05	3.62604	-0.0016766	4.02246	0.000601245				4.07396	-0.000148616	3.61346	0.0100177	4.02927	-5.72635e-05
4.08238	-0.000114835	3.64812	-0.0309044	4.03945	0.000897982						4.08238	0.000488746	3.64297	0.0107192	4.03308	0.000281115				4.08238	2.05356e-05	3.63394	-0.00172145	4.03088	0.00058852				4.08238	-0.000151248	3.62136	0.0100065	4.03768	-3.92604e-05
4.0908	-0.000112818	3.65602	-0.0308718	4.04787	0.000861515						4.0908	0.0004885	3.65086	0.0106096	4.0415	0.000235304				4.0908	1.75305e-05	3.64183	-0.00177184	4.03929	0.000577591				4.0908	-0.000146198	3.62925	0.00998935	4.0461	-1.60086e-05
4.09921	-0.000110925	3.66391	-0.0308544	4.05628	0.000825838						4.09921	0.000487615	3.65876	0.010526	4.04992	0.000230137				4.09921	1.4332e-05	3.64973	-0.00179029	4.04771	0.000572193				4.09921	-0.000140649	3.63715	0.00997216	4.05452	1.17704e-05
4.10763	-0.000109276	3.67181	-0.0308325	4.0647	0.000794009						4.10763	0.000484645	3.66665	0.0104556	4.05833	0.000223842				4.10763	1.04743e-05	3.65762	-0.00181449	4.05613	0.000575223				4.10763	-0.000135501	3.64504	0.0099481	4.06293	4.28065e-05
4.11605	-0.000107845	3.6797	-0.0308251	4.07312	0.000765627						4.11605	0.000478739	3.67455	0.0104036	4.06675	0.000216432				4.11605	8.90599e-06	3.66551	-0.00184359	4.06455	0.000588179				4.11605	-0.00013213	3.65294	0.00992405	4.07135	7.54542e-05
4.12447	-0.000106761	3.6876	-0.0308177	4.08153	0.000735009						4.12447	0.000472434	3.68244	0.0103549	4.07517	0.000199225				4.12447	8.30606e-06	3.67341	-0.00187269	4.07296	0.000610708				4.12447	-0.00013005	3.66083	0.00989432	4.07977	0.000107807
4.13288	-0.000106006	3.69549	-0.0308147	4.08995	0.000674514						4.13288	0.000463868	3.69034	0.0102151	4.08359	0.000185096				4.13288	7.79453e-06	3.6813	-0.00190668	4.08138	0.000640629				4.13288	-0.000128814	3.66873	0.00986343	4.08819	0.000138033
4.1413	-0.000105955	3.70339	-0.0307844	4.09837	0.000629719						4.1413	0.000456571	3.69823	0.0101311	4.092	0.000259076				4.1413	7.21091e-06	3.6892	-0.00193087	4.0898	0.000674306				4.1413	-0.000127779	3.67662	0.00983253	4.0966	0.000164603
4.14972	-0.000104351	3.71128	-0.0307751	4.10679	0.00060604						4.14972	0.000449935	3.70613	0.0100681	4.10042	0.00033495				4.14972	6.0185e-06	3.69709	-0.00195766	4.09821	0.000707217				4.14972	-0.000126875	3.68452	0.0097858	4.10502	0.000186406
4.15814	-0.000100847	3.71918	-0.0307762	4.1152	0.00058889						4.15814	0.000443865	3.71402	0.00997778	4.10884	0.000404276				4.15814	4.27175e-06	3.70499	-0.00198445	4.10663	0.000735138				4.15814	-0.000125192	3.69241	0.0097441	4.11344	0.00020279
4.16655	-9.74904e-05	3.72707	-0.0307773	4.12362	0.000606612						4.16655	0.000437331	3.72192	0.00989197	4.11726	0.000430151				4.16655	2.43951e-06	3.71288	-0.00201074	4.11505	0.000754641				4.16655	-0.0001231	3.70031	0.00970241	4.12186	0.000213553
4.17497	-9.43671e-05	3.73497	-0.0307618	4.13204	0.000635951						4.17497	0.0004338	3.72981	0.00980115	4.12567	0.00041664				4.17497	5.62714e-07	3.72078	-0.00202978	4.12347	0.000763662				4.17497	-0.000121992	3.7082	0.00964171	4.13027	0.000218832
4.18339	-9.15284e-05	3.74286	-0.0307178	4.14046	0.000630073						4.18339	0.000432586	3.73771	0.0096708	4.13409	0.00040337				4.18339	-2.09885e-06	3.72867	-0.0020522	4.13188	0.000761802				4.18339	-0.000121538	3.7161	0.00960664	4.13869	0.000218994
4.1918	-8.88293e-05	3.75076	-0.0306671	4.14887	0.000592287						4.1918	0.000431745	3.7456	0.00961747	4.14251	0.000390228				4.1918	-1.59979e-06	3.73657	-0.002091	4.1403	0.000750165				4.1918	-0.000132633	3.72399	0.00957158	4.14711	0.000214551
4.20022	-8.64902e-05	3.75865	-0.0306351	4.15729	0.000531567						4.20022	0.000431419	3.7535	0.00955288	4.15093	0.000367203				4.20022	-8.41911e-07	3.74446	-0.0021298	4.14872	0.000731004				4.20022	-0.00012849	3.73189	0.00950054	4.15552	0.000206114
4.20864	-8.47866e-05	3.76655	-0.0306235	4.16571	0.000527458						4.20864	0.000430722	3.76139	0.00948469	4.15934	0.000345373				4.20864	9.67581e-08	3.75236	-0.00218146	4.15714	0.000707028				4.20864	-0.000125724	3.73978	0.00940603	4.16394	0.000194375
4.21706	-8.35998e-05	3.77444	-0.0306012	4.17412	0.000522317						4.21706	0.000429703	3.76929	0.00940341	4.16776	0.000324573				4.21706	3.25033e-06	3.76025	-0.00219414	4.16555	0.000680797				4.21706	-0.000126797	3.74768	0.00935435	4.17236	0.00018009
4.22547	-8.22159e-05	3.78234	-0.0305777	4.18254	0.000515042						4.22547	0.00042808	3.77718	0.00939384	4.17618	0.000297859				4.22547	6.66508e-06	3.76815	-0.0022183	4.17397	0.000654047				4.22547	-0.000130372	3.75557	0.00932297	4.18078	0.000164036
4.23389	-8.10639e-05	3.79023	-0.0305416	4.19096	0.000480046						4.23389	0.000423722	3.78508	0.00931956	4.18459	0.000280866				4.23389	9.64123e-06	3.77604	-0.00224765	4.18239	0.000627751				4.23389	-0.000131423	3.76347	0.0092916	4.18919	0.000146985
4.24231	-8.01041e-05	3.79813	-0.0305055	4.19938	0.000466558						4.24231	0.000417883	3.79297	0.00923259	4.19301	0.000276911				4.24231	1.25191e-05	3.78394	-0.002277	4.19081	0.000601931				4.24231	-0.000129573	3.77136	0.00915818	4.19761	0.00012952
4.25073	-7.91518e-05	3.80602	-0.0304862	4.20779	0.000475189						4.25073	0.000412281	3.80087	0.00914838	4.20143	0.000270753				4.25073	1.41387e-05	3.79183	-0.00231153	4.19922	0.00057598				4.25073	-0.000128288	3.77926	0.00907033	4.20603	0.000112086
4.25914	-7.84278e-05	3.81392	-0.030467	4.21621	0.000482347						4.25914	0.000406881	3.80876	0.00910113	4.20985	0.000262547				4.25914	1.46071e-05	3.79973	-0.00233452	4.20764	0.000549078				4.25914	-0.000128499	3.78715	0.00903524	4.21445	9.48755e-05
4.26756	-7.78365e-05	3.82181	-0.0304192	4.22463	0.000487733						4.26756	0.000401273	3.81666	0.0089818	4.21826	0.00024891				4.26756	1.30586e-05	3.80762	-0.00235395	4.21606	0.000520576				4.26756	-0.000129685	3.79505	0.00900014	4.22286	7.7847e-05
4.27598	-7.60785e-05	3.82971	-0.0303825	4.23305	0.000480687						4.27598	0.000395142	3.82455	0.0088568	4.22668	0.000235831				4.27598	9.80276e-06	3.81552	-0.00238048	4.22447	0.00049031				4.27598	-0.000129249	3.80294	0.00893945	4.23128	6.07192e-05
4.28439	-7.3775e-05	3.8376	-0.0303496	4.24146	0.000456606						4.28439	0.00039077	3.83245	0.00884594	4.2351	0.000223279				4.28439	6.62258e-06	3.82341	-0.002407	4.23289	0.000458688				4.28439	-0.000128944	3.81084	0.00887831	4.2397	4.31825e-05
4.29281	-7.15287e-05	3.8455	-0.0303108	4.24988	0.00042258						4.29281	0.000386837	3.84034	0.00883509	4.24352	0.000212423				4.29281	5.06491e-06	3.83131	-0.00244061	4.24131	0.000426699				4.29281	-0.000129321	3.81873	0.00874376	4.24811	2.49398e-05
4.30123	-7.01188e-05	3.85339	-0.0302915	4.2583	0.000400403						4.30123	0.000383283	3.84824	0.0087297	4.25193	0.000215407				4.30123	4.08287e-06	3.8392	-0.00246051	4.24973	0.000395886				4.30123	-0.000130144	3.82663	0.00866645	4.25653	5.82673e-06
4.30965	-6.93999e-05	3.86129	-0.0302464	4.26671	0.000385035						4.30965	0.000380365	3.85613	0.00859334	4.26035	0.000230932				4.30965	3.52365e-06	3.8471	-0.00249093	4.25814	0.000368235				4.30965	-0.000131858	3.83452	0.00862121	4.26495	-1.41031e-05
4.31806	-6.85421e-05	3.86918	-0.0302018	4.27513	0.000375548						4.31806	0.000378534	3.86403	0.00858207	4.26877	0.000245527				4.31806	2.93233e-06	3.85499	-0.00252136	4.26656	0.000345975				4.31806	-0.000137171	3.84242	0.00857596	4.27337	-3.45468e-05
4.32648	-6.63853e-05	3.87708	-0.0301718	4.28355	0.000380939						4.32648	0.00037658	3.87192	0.00853529	4.27718	0.000292567				4.32648	2.16268e-06	3.86289	-0.00259803	4.27498	0.000331464				4.32648	-0.000139313	3.85031	0.00843273	4.28178	-5.50032e-05
4.3349	-6.31748e-05	3.88497	-0.0301338	4.29197	0.000426457						4.3349	0.000374516	3.87982	0.00846772	4.2856	0.000375059				4.3349	1.2336e-06	3.87078	-0.0026242	4.2834	0.000327053				4.3349	-0.000141572	3.85821	0.00837131	4.2902	-7.48498e-05
4.34332	-5.7559e-05	3.89287	-0.030071	4.30038	0.000453994						4.34332	0.000370543	3.88771	0.00837787	4.29402	0.000428888				4.34332	1.87336e-06	3.87868	-0.00264575	4.29181	0.000334973				4.34332	-0.000143912	3.8661	0.00821949	4.29862	-9.34586e-05
4.35173	-5.05297e-05	3.90076	-0.0300316	4.3088	0.00046452						4.35173	0.000363295	3.89561	0.00826122	4.30244	0.000456213				4.35173	3.45308e-06	3.88657	-0.00267349	4.30023	0.000357101				4.35173	-0.000151075	3.874	0.00808541	4.30704	-0.000110292
4.36015	-4.39503e-05	3.90866	-0.0299995	4.31722	0.000443255						4.36015	0.000357951	3.9035	0.00819172	4.31085	0.000426172				4.36015	5.45758e-06	3.89447	-0.00270122	4.30865	0.000394808				4.36015	-0.000149659	3.88189	0.00797661	4.31545	-0.000125032
4.36857	-3.81336e-05	3.91655	-0.0299887	4.32564	0.000423005						4.36857	0.000356528	3.9114	0.00813362	4.31927	0.000370457				4.36857	7.20714e-06	3.90236	-0.00273316	4.31706	0.000448621				4.36857	-0.000143981	3.88979	0.00795467	4.32387	-0.000137552
4.37698	-3.29766e-05	3.92445	-0.0299616	4.33405	0.000404324						4.37698	0.000355671	3.91929	0.00808899	4.32769	0.000341285				4.37699	8.58138e-06	3.91026	-0.00275909	4.32548	0.00051786				4.37698	-0.000137161	3.89768	0.00793273	4.33229	-0.000147947
4.3854	-2.83942e-05	3.93234	-0.0298932	4.34247	0.000372032						4.3854	0.000355303	3.92719	0.00803474	4.33611	0.000321902				4.3854	8.60118e-06	3.91815	-0.00278501	4.3339	0.00060035				4.3854	-0.000132293	3.90558	0.00778685	4.3407	-0.000156493
4.39382	-2.45364e-05	3.94024	-0.0298281	4.35089	0.000334832						4.39382	0.000355361	3.93508	0.00798421	4.34452	0.000298751				4.39382	7.39878e-06	3.92605	-0.0028112	4.34232	0.000692336				4.39382	-0.000133702	3.91347	0.00770716	4.34912	-0.000163547
4.40224	-2.13169e-05	3.94813	-0.029796	4.3593	0.000293506						4.40224	0.000354911	3.94298	0.00795535	4.35294	0.000272229				4.40224	5.09244e-06	3.93394	-0.0028463	4.35073	0.000788622				4.40224	-0.000139202	3.92137	0.00762748	4.35754	-0.000169504
4.41065	-1.89146e-05	3.95603	-0.029763	4.36772	0.000249907						4.41065	0.000354022	3.95087	0.00792461	4.36136	0.000250794				4.41065	4.85541e-06	3.94184	-0.00289409	4.35915	0.000883137				4.41065	-0.000138225	3.92926	0.00746369	4.36596	-0.000174678
4.41907	-1.79642e-05	3.96392	-0.029729	4.37614	0.000216836						4.41907	0.00035325	3.95877	0.00785389	4.36977	0.000234053				4.41907	5.34467e-06	3.94973	-0.00295165	4.36757	0.000969918				4.41907	-0.000126975	3.93716	0.0074003	4.37437	-0.000179249
4.42749	-1.79057e-05	3.97182	-0.0296448	4.38456	0.000193282						4.42749	0.000354502	3.96666	0.00776072	4.37819	0.000230194				4.42749	5.98374e-06	3.95763	-0.00297638	4.37599	0.00104419				4.42749	-0.000121243	3.94505	0.00737053	4.38279	-0.000183301
4.43591	-1.74574e-05	3.97971	-0.0295738	4.39297	0.00017611						4.43591	0.000356144	3.97456	0.00775317	4.38661	0.000229763				4.43591	5.00244e-06	3.96552	-0.00300623	4.3844	0.00110312				4.43591	-0.00011912	3.95295	0.00734075	4.39121	-0.00018677
4.44432	-1.687e-05	3.98761	-0.0295502	4.40139	0.000161041						4.44432	0.000357223	3.98245	0.0077273	4.39503	0.000232585				4.44432	2.52577e-06	3.97342	-0.00303608	4.39282	0.00114643				4.44432	-0.000121623	3.96084	0.00721079	4.39963	-0.000189493
4.45274	-1.63982e-05	3.9955	-0.0294934	4.40981	0.000147726						4.45274	0.000357816	3.99035	0.00770144	4.40344	0.000251483				4.45274	1.8969e-06	3.98131	-0.0030836	4.40124	0.00117596				4.45274	-0.000124566	3.96874	0.00705098	4.40804	-0.000191302
4.46116	-1.60944e-05	4.0034	-0.0294708	4.41823	0.000165523						4.46116	0.000357805	3.99824	0.00759552	4.41186	0.000276421				4.46116	3.79324e-06	3.98921	-0.00310242	4.40965	0.00119499				4.46116	-0.0001227	3.97663	0.00685949	4.41646	-0.000192097
4.46957	-1.59247e-05	4.01129	-0.0294109	4.42664	0.000192728						4.46957	0.000359925	4.00614	0.00755337	4.42028	0.000307717				4.46958	5.82021e-06	3.9971	-0.00312461	4.41807	0.00120713				4.46957	-0.000117213	3.98453	0.00670763	4.42488	-0.000191831
4.47799	-1.56596e-05	4.01919	-0.0293442	4.43506	0.000209624						4.47799	0.000362878	4.01403	0.00751485	4.4287	0.000340493				4.47799	7.50389e-06	4.005	-0.00314985	4.42649	0.00121537				4.47799	-0.00011333	3.99242	0.00666151	4.43329	-0.000190564
4.48641	-1.5632e-05	4.02708	-0.0292842	4.44348	0.000217068						4.48641	0.000365389	4.02193	0.00747301	4.43711	0.000365381				4.48641	8.87455e-06	4.01289	-0.00320507	4.43491	0.00122135				4.48641	-0.000110845	4.00032	0.00653348	4.44171	-0.00018842
4.49483	-1.5854e-05	4.03498	-0.0292265	4.45189	0.000203742						4.49483	0.000367518	4.02982	0.00740739	4.44553	0.000383113				4.49483	9.87287e-06	4.02079	-0.00326029	4.44332	0.00122524				4.49483	-0.000109272	4.00821	0.00633016	4.45013	-0.000185529
4.50324	-1.70667e-05	4.04287	-0.0291981	4.46031	0.000190405						4.50324	0.000369765	4.03771	0.00734503	4.45395	0.00039986				4.50324	1.14181e-05	4.02868	-0.0032739	4.45174	0.00122599				4.50324	-0.00010814	4.01611	0.00620247	4.45855	-0.000181958
4.51166	-1.69436e-05	4.05077	-0.0291569	4.46873	0.000180196						4.51166	0.000371891	4.04561	0.00728267	4.46236	0.000408284				4.51166	1.29418e-05	4.03658	-0.00327962	4.46016	0.00122192				4.51166	-0.000107405	4.024	0.00616983	4.46696	-0.000177706
4.52008	-1.51966e-05	4.05866	-0.0291019	4.47715	0.000171673						4.52008	0.000373495	4.0535	0.00717069	4.47078	0.000409027				4.52008	1.41691e-05	4.04447	-0.00329701	4.46858	0.00121124				4.52008	-0.000108597	4.0319	0.00613718	4.47538	-0.000172617
4.5285	-1.34506e-05	4.06656	-0.0290661	4.48556	0.000159944						4.5285	0.000374473	4.0614	0.00714151	4.4792	0.000394199				4.5285	1.51285e-05	4.05237	-0.0033144	4.47699	0.00119262				4.5285	-0.000111047	4.03979	0.00591041	4.4838	-0.000166483
4.53691	-1.08849e-05	4.07445	-0.0290055	4.49398	0.000145303						4.53691	0.000374912	4.06929	0.00711234	4.48762	0.000366873				4.53691	1.63066e-05	4.06026	-0.0033403	4.48541	0.00116534				4.53691	-0.000113587	4.04769	0.00577474	4.49222	-0.000159067
4.54533	-8.1977e-06	4.08235	-0.0289555	4.5024	0.000127484						4.54533	0.000375433	4.07719	0.00702742	4.49603	0.000370984				4.54533	1.70418e-05	4.06816	-0.00336619	4.49383	0.00112958				4.54533	-0.000120303	4.05558	0.00570027	4.50063	-0.00015022
4.55375	-5.6779e-06	4.09024	-0.0289006	4.51082	0.000100948						4.55375	0.000375483	4.08508	0.00701877	4.50445	0.000409893				4.55375	1.73545e-05	4.07605	-0.00341501	4.50224	0.00108609				4.55375	-0.000121962	4.06348	0.0056258	4.50905	-0.000139924
4.56216	-3.25936e-06	4.09814	-0.0288367	4.51923	6.55896e-05						4.56216	0.000375121	4.09298	0.00700798	4.51287	0.000461587				4.56217	1.73181e-05	4.08395	-0.00346109	4.51066	0.00103614				4.56216	-0.000121761	4.07137	0.00542618	4.51747	-0.000128277
4.57058	-3.49723e-08	4.10603	-0.0287845	4.52765	6.38439e-05						4.57058	0.000370651	4.10087	0.00699719	4.52129	0.000490722				4.57058	1.69867e-05	4.09184	-0.00347923	4.51908	0.000981349				4.57058	-0.000120348	4.07927	0.00539614	4.52588	-0.000115466
4.579	4.14017e-06	4.11393	-0.0287397	4.53607	7.40383e-05						4.579	0.000366074	4.10877	0.00694595	4.5297	0.000499194				4.579	1.59678e-05	4.09974	-0.00350713	4.5275	0.000923513				4.579	-0.000118916	4.08716	0.0053661	4.5343	-0.000101732
4.58742	7.46964e-06	4.12182	-0.0286975	4.54448	8.66218e-05						4.58742	0.000363513	4.11666	0.00689482	4.53812	0.000483383				4.58742	1.43337e-05	4.10763	-0.00353502	4.53591	0.000864512				4.58742	-0.000118622	4.09506	0.00521415	4.54272	-8.72828e-05
4.59583	1.00502e-05	4.12972	-0.0286364	4.5529	8.45629e-05						4.59583	0.000365272	4.12456	0.0068529	4.54654	0.000468367				4.59583	1.16087e-05	4.11553	-0.0035711	4.54433	0.000805832				4.59583	-0.000119073	4.10295	0.00510348	4.55114	-7.2246e-05
4.60425	1.17228e-05	4.13761	-0.0285532	4.56132	6.92854e-05						4.60425	0.000367952	4.13245	0.0068167	4.55495	0.000453761				4.60425	9.07089e-06	4.12342	-0.00357759	4.55275	0.000748673				4.60425	-0.000121273	4.11085	0.0049272	4.55955	-5.66537e-05
4.61267	1.38511e-05	4.14551	-0.0284638	4.56974	6.12533e-05						4.61267	0.000370188	4.14035	0.00677852	4.56337	0.00040552				4.61267	7.26482e-06	4.13132	-0.00356417	4.56117	0.000693803				4.61267	-0.000135491	4.11874	0.00476722	4.56797	-4.04985e-05
4.62109	1.60003e-05	4.1534	-0.0284104	4.57815	6.67136e-05						4.62109	0.000369696	4.14824	0.00674033	4.57179	0.000369947				4.62109	5.81397e-06	4.13921	-0.00358682	4.56958	0.000641413				4.62109	-0.000157921	4.12664	0.0045446	4.57639	-2.38245e-05
4.6295	1.81532e-05	4.1613	-0.0283833	4.58657	6.10901e-05						4.6295	0.000366858	4.15614	0.00666042	4.58021	0.0003988				4.6295	4.64264e-06	4.14711	-0.00360947	4.578	0.000591588				4.6295	-0.000169651	4.13453	0.0044443	4.58481	-6.88847e-06
4.63792	2.00113e-05	4.16919	-0.0283276	4.59499	4.51983e-05						4.63792	0.000364495	4.16403	0.00666364	4.58862	0.000419104				4.63792	3.38433e-06	4.155	-0.00362742	4.58642	0.000544289				4.63792	-0.000172179	4.14243	0.0043409	4.59322	9.79318e-06
4.64634	2.14368e-05	4.17709	-0.0282713	4.60341	3.51465e-05						4.64634	0.000362224	4.17193	0.00666687	4.59704	0.000431516				4.64634	2.02968e-06	4.1629	-0.00360436	4.59483	0.000499629				4.64634	-0.000170233	4.15032	0.0041717	4.60164	2.54033e-05
4.65475	2.24885e-05	4.18498	-0.0282239	4.61182	5.95064e-05						4.65475	0.000360036	4.17982	0.00666551	4.60546	0.000427159				4.65476	1.03218e-07	4.17079	-0.00362958	4.60325	0.000458004				4.65475	-0.000166427	4.15822	0.00414625	4.61006	3.88811e-05
4.66317	2.32297e-05	4.19288	-0.0281222	4.62024	8.64323e-05						4.66317	0.000358721	4.18772	0.00670287	4.61388	0.000426389				4.66317	-2.09723e-06	4.17869	-0.00365563	4.61167	0.000420045				4.66317	-0.000163185	4.16611	0.0041208	4.61847	4.91215e-05
4.67159	2.38557e-05	4.20077	-0.0280806	4.62866	0.000114958						4.67159	0.000357426	4.19561	0.00669409	4.62229	0.000420362				4.67159	-2.77319e-06	4.18658	-0.00368169	4.62009	0.000386498				4.67159	-0.000160314	4.17401	0.00400703	4.62689	5.51122e-05
4.68001	2.44015e-05	4.20867	-0.0280411	4.63707	0.000139009						4.68001	0.000355232	4.20351	0.00668531	4.63071	0.00040942				4.68001	-3.41619e-06	4.19448	-0.00370859	4.6285	0.000358086				4.68001	-0.000158455	4.1819	0.00380789	4.63531	5.61179e-05
4.68842	2.52447e-05	4.21656	-0.0279608	4.64549	0.000159001						4.68842	0.000352261	4.2114	0.00657791	4.63913	0.000380926				4.68842	-3.97496e-06	4.20237	-0.00378006	4.63692	0.00033533				4.68842	-0.000158726	4.1898	0.00366862	4.64373	5.177e-05
4.69684	2.59994e-05	4.22446	-0.0278897	4.65391	0.000174106						4.69684	0.00034769	4.2193	0.00654869	4.64754	0.000371758				4.69684	-4.55092e-06	4.21027	-0.00378585	4.64534	0.00031843				4.69684	-0.000160386	4.19769	0.00356546	4.65214	4.21935e-05
4.70526	2.66623e-05	4.23235	-0.0278492	4.66233	0.000183388						4.70526	0.000341739	4.22719	0.00651948	4.65596	0.00035002				4.70526	-5.3663e-06	4.21816	-0.00380738	4.65376	0.000307205				4.70526	-0.000161721	4.20559	0.00336849	4.66056	2.79045e-05
4.71368	2.69362e-05	4.24025	-0.0277692	4.67074	0.000187555						4.71368	0.000333298	4.23509	0.00642389	4.66438	0.00031667				4.71368	-6.39989e-06	4.22606	-0.0038289	4.66217	0.000301217				4.71368	-0.000159818	4.21348	0.00326667	4.66898	9.76791e-06
4.72209	2.68585e-05	4.24814	-0.0277079	4.67916	0.00017482						4.72209	0.000326296	4.24298	0.00637813	4.6728	0.000259044				4.72209	-6.50925e-06	4.23395	-0.00385276	4.67059	0.000299795				4.72209	-0.000157507	4.22138	0.00315593	4.6774	-1.10901e-05
4.73051	2.61587e-05	4.25604	-0.0276533	4.68758	0.000137258						4.73051	0.000324108	4.25088	0.00637523	4.68121	0.000227695				4.73051	-6.38563e-06	4.24185	-0.00387662	4.67901	0.000302025				4.73051	-0.000154927	4.22927	0.00302727	4.68581	-3.34008e-05
4.73893	2.4613e-05	4.26393	-0.0275862	4.696	0.000110224						4.73893	0.000325344	4.25877	0.00636694	4.68963	0.000229439				4.73893	-6.88282e-06	4.24974	-0.00387637	4.68742	0.000306798				4.73893	-0.000150802	4.23717	0.00296873	4.69423	-5.58641e-05
4.74734	2.59787e-05	4.27183	-0.0275372	4.70441	8.94853e-05						4.74734	0.000327033	4.26667	0.00635864	4.69805	0.000261137				4.74735	-7.96092e-06	4.25764	-0.003898	4.69584	0.00031279				4.74734	-0.000147451	4.24506	0.00291019	4.70265	-7.72642e-05
4.75576	2.75058e-05	4.27972	-0.0274762	4.71283	7.15066e-05						4.75576	0.000327867	4.27456	0.00631992	4.70647	0.000287264				4.75576	-7.89559e-06	4.26553	-0.00392247	4.70426	0.000318831				4.75576	-0.000146602	4.25296	0.00274173	4.71106	-9.65542e-05
4.76418	2.89681e-05	4.28762	-0.0274062	4.72125	8.60506e-05						4.76418	0.000327961	4.28246	0.00631641	4.71488	0.000308183				4.76418	-7.53524e-06	4.27343	-0.00394027	4.71268	0.000323695				4.76418	-0.000147385	4.26085	0.00255706	4.71948	-0.00011296
4.7726	3.03995e-05	4.29551	-0.0273346	4.72966	0.00010735						4.7726	0.000326313	4.29035	0.00631291	4.7233	0.000311472				4.7726	-7.5557e-06	4.28132	-0.00395935	4.72109	0.000326326				4.7726	-0.000147274	4.26875	0.00236958	4.7279	-0.000125876
4.78101	3.23617e-05	4.30341	-0.0272761	4.73808	0.000123035						4.78101	0.000324556	4.29825	0.00630062	4.73172	0.000306746				4.78101	-7.93936e-06	4.28922	-0.00398066	4.72951	0.000326073				4.78101	-0.000142352	4.27664	0.00232793	4.73632	-0.000134933
4.78943	3.55689e-05	4.3113	-0.0272198	4.7465	0.000133539						4.78943	0.00032406	4.30614	0.00627017	4.74013	0.000294512				4.78943	-9.40516e-06	4.29711	-0.00400197	4.73793	0.00032255				4.78943	-0.000136501	4.28454	0.00228628	4.74473	-0.000139908
4.79785	3.94594e-05	4.3192	-0.0271769	4.75492	9.41556e-05						4.79785	0.000324195	4.31404	0.00628079	4.74855	0.000256674				4.79785	-9.01362e-06	4.30501	-0.00400237	4.74635	0.000315989				4.79785	-0.000131628	4.29243	0.00217131	4.75315	-0.000140716
4.80627	4.36374e-05	4.32709	-0.0270922	4.76333	5.64054e-05						4.80627	0.000323333	4.32193	0.00626941	4.75697	0.000225584				4.80627	-8.47239e-06	4.3129	-0.0040304	4.75476	0.000307091				4.80627	-0.000128256	4.30033	0.00205606	4.76157	-0.00013742
4.81468	4.75936e-05	4.33499	-0.0269857	4.77175	2.11664e-05						4.81468	0.000321614	4.32983	0.00625804	4.76539	0.000186976				4.81468	-7.92032e-06	4.3208	-0.00405843	4.76318	0.000296949				4.81468	-0.000129794	4.30822	0.00200731	4.76999	-0.000130176
4.8231	5.09028e-05	4.34288	-0.0269343	4.78017	-2.10071e-05						4.8231	0.000318418	4.33772	0.00617385	4.7738	0.000141962				4.8231	-7.15971e-06	4.32869	-0.00409237	4.7716	0.000286939				4.8231	-0.000134536	4.31612	0.00195856	4.7784	-0.000119331
4.83152	5.3577e-05	4.35078	-0.0268851	4.78859	-3.80756e-05						4.83152	0.000315781	4.34562	0.00612845	4.78222	0.0001401				4.83152	-6.05091e-06	4.33659	-0.0041247	4.78001	0.000278522				4.83152	-0.000138465	4.32401	0.00180021	4.78682	-0.000105427
4.83993	5.42696e-05	4.35867	-0.0268118	4.797	-4.85837e-05						4.83993	0.000315607	4.35351	0.00612776	4.79064	0.000141358				4.83994	-2.65274e-06	4.34448	-0.00414145	4.78843	0.000272955				4.83993	-0.000140374	4.33191	0.00160228	4.79524	-8.91627e-05
4.84835	5.48194e-05	4.36657	-0.0267411	4.80542	-6.53355e-05						4.84835	0.000315404	4.36141	0.00611489	4.79906	0.00013403				4.84835	-6.87504e-08	4.35238	-0.00412185	4.79685	0.000271237				4.84835	-0.000140958	4.3398	0.00145483	4.80365	-7.13598e-05
4.85677	5.62045e-05	4.37446	-0.0266687	4.81384	-8.78221e-05						4.85677	0.000315178	4.3693	0.00610201	4.80747	0.000119054				4.85677	1.61795e-06	4.36027	-0.00413085	4.80527	0.000273768				4.85677	-0.000138421	4.3477	0.00141691	4.81207	-5.27965e-05
4.86519	5.75837e-05	4.38236	-0.026595	4.82225	-0.000109203						4.86519	0.000316177	4.3772	0.00606078	4.81589	0.000123461				4.86519	1.77924e-06	4.36817	-0.00412966	4.81368	0.000280228				4.86519	-0.000137454	4.35559	0.00135847	4.82049	-3.41387e-05
4.8736	5.87046e-05	4.39025	-0.0265021	4.83067	-0.000129472						4.8736	0.00031669	4.38509	0.00603912	4.82431	0.000130351				4.8736	2.86426e-07	4.37606	-0.0041501	4.8221	0.000289617				4.8736	-0.000137515	4.36349	0.00129297	4.82891	-1.58769e-05
4.88202	5.95939e-05	4.39815	-0.0264459	4.83909	-0.000160577						4.88202	0.000316785	4.39299	0.00607274	4.83272	0.000136503				4.88202	1.02675e-06	4.38396	-0.004174	4.83052	0.000300478				4.88202	-0.000138969	4.37138	0.00118765	4.83732	1.64149e-06
4.89044	6.01231e-05	4.40604	-0.026375	4.84751	-0.000180603						4.89044	0.00031645	4.40088	0.00607701	4.84114	0.000141791				4.89044	2.13759e-06	4.39185	-0.00416003	4.83894	0.000311218				4.89044	-0.000142106	4.37928	0.00108656	4.84574	1.81494e-05
4.89886	6.01431e-05	4.41394	-0.0263084	4.85592	-0.000183113						4.89886	0.000313744	4.40878	0.00606462	4.84956	0.000125913				4.89886	2.83779e-06	4.39975	-0.00416496	4.84735	0.00032047				4.89886	-0.000148636	4.38717	0.000941353	4.85416	3.34282e-05
4.90727	5.96969e-05	4.42183	-0.02623	4.86434	-0.000180737						4.90727	0.000309808	4.41667	0.00605222	4.85798	0.000111586				4.90727	3.14772e-06	4.40764	-0.00417528	4.85577	0.000327327				4.90727	-0.000151696	4.39507	0.000780145	4.86258	4.72049e-05
4.91569	5.83415e-05	4.42973	-0.0261424	4.87276	-0.000180869						4.91569	0.000305295	4.42457	0.00602796	4.86639	9.26925e-05				4.91569	2.55347e-06	4.41554	-0.00419719	4.86419	0.000331412				4.91569	-0.000155553	4.40296	0.000744071	4.87099	5.91644e-05
4.92411	5.63814e-05	4.43762	-0.0260864	4.88118	-0.000183352						4.92411	0.00030028	4.43246	0.00602161	4.87481	6.99971e-05				4.92411	4.84282e-08	4.42343	-0.0042098	4.8726	0.000332752				4.92411	-0.000159927	4.41086	0.000690884	4.87941	6.90318e-05
4.93253	5.49656e-05	4.44552	-0.0260339	4.88959	-0.000188437						4.93252	0.000293129	4.44036	0.00601527	4.88323	8.49336e-05				4.93253	-2.68404e-06	4.43133	-0.0042304	4.88102	0.000331607				4.93252	-0.000160342	4.41875	0.000637698	4.88783	7.67111e-05
4.94094	5.51177e-05	4.45341	-0.0259758	4.89801	-0.000195812						4.94094	0.000288163	4.44825	0.00600702	4.89165	0.000113054				4.94094	-3.89821e-06	4.43922	-0.00422387	4.88944	0.000328232				4.94094	-0.000157165	4.42665	0.000499082	4.89624	8.24079e-05
4.94936	5.57912e-05	4.46131	-0.0258856	4.90643	-0.000170374						4.94936	0.000283741	4.45615	0.00596421	4.90006	0.000128037				4.94936	-4.73542e-06	4.44712	-0.0042347	4.89786	0.000322758				4.94936	-0.00015354	4.43454	0.000405403	4.90466	8.66794e-05
4.95778	5.6333e-05	4.4692	-0.025811	4.91485	-0.000147808						4.95778	0.000279794	4.46404	0.00590525	4.90848	0.000131129				4.95778	-4.83713e-06	4.45501	-0.00423242	4.90627	0.000315344				4.95778	-0.000149626	4.44244	0.000291693	4.91308	9.04022e-05
4.96619	5.68142e-05	4.4771	-0.0257398	4.92326	-0.000128507						4.96619	0.000279391	4.47194	0.00588057	4.9169	0.00013675				4.96619	-4.02986e-06	4.46291	-0.00421132	4.91469	0.000306525				4.96619	-0.000149868	4.45033	0.00017317	4.9215	9.45733e-05
4.97461	5.82898e-05	4.48499	-0.0256763	4.93168	-0.000140646						4.97461	0.000278704	4.47983	0.00586588	4.92531	0.000144976				4.97461	-3.01123e-06	4.4708	-0.0042356	4.92311	0.000297611				4.97461	-0.000152827	4.45823	1.5402e-05	4.92991	0.000100094
4.98303	5.99764e-05	4.49289	-0.0255897	4.9401	-0.000176491						4.98303	0.000277774	4.48773	0.00585939	4.93373	0.000187671				4.98303	-1.85492e-06	4.4787	-0.00421973	4.93153	0.000291016				4.98303	-0.000160722	4.46612	-2.80567e-05	4.93833	0.000107598
4.99145	6.15221e-05	4.50078	-0.0255277	4.94851	-0.000165177						4.99145	0.000276392	4.49562	0.00579141	4.94215	0.00023913				4.99145	6.35402e-07	4.48659	-0.00422959	4.93994	0.000290353				4.99145	-0.000170758	4.47402	-6.69094e-05	4.94675	0.000117346
4.99986	6.29459e-05	4.50868	-0.0254577	4.95693	-0.00015713						4.99986	0.000274477	4.50352	0.00584394	4.95057	0.000285091				4.99986	3.31722e-06	4.49449	-0.00424843	4.94836	0.000300134				4.99986	-0.00018114	4.48191	-0.000105762	4.95517	0.000129275
5.00828	6.42538e-05	4.51657	-0.0253676	4.96535	-0.000153023						5.00828	0.000275858	4.51141	0.00585795	4.95898	0.000325386				5.00828	5.51906e-06	4.50238	-0.00427115	4.95678	0.000324973				5.00828	-0.000194527	4.48981	-0.00025359	4.96358	0.000143129
5.0167	6.52854e-05	4.52447	-0.0253181	4.97377	-0.000166178						5.0167	0.000276717	4.51931	0.00586546	4.9674	0.000291076				5.0167	7.2738e-06	4.51028	-0.00429388	4.96519	0.000368474				5.0167	-0.000204179	4.4977	-0.000335983	4.972	0.000158612
5.02512	6.6066e-05	4.53236	-0.0252296	4.98218	-0.000180867						5.02511	0.000277123	4.5272	0.00587296	4.97582	0.000271585				5.02512	8.2405e-06	4.51817	-0.00428391	4.97361	0.000432127				5.02511	-0.000197852	4.5056	-0.000357593	4.98042	0.000175509
5.03353	6.64537e-05	4.54026	-0.0251081	4.9906	-0.000196576						5.03353	0.000276786	4.5351	0.0058903	4.98424	0.000258641				5.03353	8.51064e-06	4.52607	-0.004262	4.98203	0.000514463				5.03353	-0.000187815	4.51349	-0.000379202	4.98884	0.000193664
5.04195	6.76302e-05	4.54815	-0.0250785	4.99902	-0.000214375						5.04195	0.000275613	4.54299	0.00588809	4.99265	0.00025157				5.04195	7.73653e-06	4.53396	-0.00422551	4.99045	0.000610834				5.04195	-0.000180216	4.52139	-0.000424679	4.99725	0.000212857
5.05037	6.89187e-05	4.55605	-0.024988	5.00744	-0.000206223						5.05037	0.000273721	4.55089	0.00585593	5.00107	0.000239181				5.05037	7.40936e-06	4.54185	-0.00421625	4.99886	0.000713941				5.05037	-0.000177697	4.52928	-0.000570335	5.00567	0.000232626
5.05878	7.0083e-05	4.56394	-0.0248835	5.01585	-0.000199785						5.05878	0.000271063	4.55878	0.00582376	5.00949	0.000221907				5.05878	8.76309e-06	4.54975	-0.0042276	5.00728	0.000814986				5.05878	-0.00017848	4.53718	-0.000657472	5.01409	0.000252145
5.0672	7.08648e-05	4.57184	-0.0248004	5.02427	-0.000195452						5.0672	0.000268975	4.56668	0.00587945	5.0179	0.000194633				5.0672	9.92154e-06	4.55764	-0.00419037	5.0157	0.000905225				5.0672	-0.00016683	4.54507	-0.000685602	5.0225	0.000270203
5.07562	7.13025e-05	4.57973	-0.0246956	5.03269	-0.000196176						5.07562	0.000266355	4.57457	0.00589039	5.02632	0.000197653				5.07562	1.06982e-05	4.56554	-0.0042074	5.02412	0.000977461				5.07562	-0.000154808	4.55297	-0.000752864	5.03092	0.000285396
5.08404	7.12024e-05	4.58763	-0.0246408	5.0411	-0.000207757						5.08404	0.000263271	4.58247	0.00588885	5.03474	0.000217728				5.08404	1.11448e-05	4.57343	-0.00422443	5.03253	0.00102716				5.08404	-0.000145887	4.56086	-0.000816189	5.03934	0.000296375
5.09245	7.1039e-05	4.59552	-0.0245506	5.04952	-0.000197521						5.09245	0.000256123	4.59036	0.00584279	5.04316	0.000239252				5.09245	1.10829e-05	4.58133	-0.00423804	5.04095	0.00105306				5.09245	-0.00014005	4.56876	-0.000883054	5.04776	0.000302128
5.10087	7.08744e-05	4.60342	-0.0244682	5.05794	-0.000176009						5.10087	0.000249212	4.59826	0.00579674	5.05157	0.000262147				5.10087	1.0574e-05	4.58922	-0.00422962	5.04937	0.00105703				5.10087	-0.000142667	4.57665	-0.000946334	5.05617	0.000302208
5.10929	7.17876e-05	4.61131	-0.0244035	5.06636	-0.000155134						5.10929	0.000247613	4.60615	0.00582206	5.05999	0.000290526				5.10929	8.28237e-06	4.59712	-0.00422121	5.05778	0.00104342				5.10929	-0.000150817	4.58455	-0.000998448	5.06459	0.000296754
5.11771	7.36821e-05	4.61921	-0.0242973	5.07477	-0.000135061						5.1177	0.000247657	4.61405	0.0058309	5.06841	0.000313473				5.11771	6.74248e-06	4.60501	-0.00422696	5.0662	0.0010182				5.1177	-0.000171196	4.59244	-0.00102305	5.07301	0.000286439
5.12612	7.62677e-05	4.6271	-0.0242405	5.08319	-0.000114505						5.12612	0.000248145	4.62194	0.00582509	5.07683	0.000331457				5.12612	5.4741e-06	4.61291	-0.00417646	5.07462	0.000987557				5.12612	-0.000178599	4.60034	-0.00108903	5.08143	0.000272267
5.13454	8.02849e-05	4.635	-0.0241546	5.09161	-0.000101726						5.13454	0.000247312	4.62984	0.00581928	5.08524	0.000345725				5.13454	4.93285e-06	4.6208	-0.00415654	5.08304	0.000957236				5.13454	-0.000176663	4.60823	-0.00118469	5.08984	0.000255368
5.14296	8.34714e-05	4.64289	-0.0240814	5.10003	-9.5958e-05						5.14296	0.000245347	4.63773	0.00584118	5.09366	0.000356528				5.14296	5.20681e-06	4.6287	-0.0041463	5.09145	0.000931584				5.14296	-0.000167088	4.61613	-0.00121956	5.09826	0.000236894
5.15137	8.59238e-05	4.65079	-0.0239583	5.10844	-0.000114962						5.15137	0.000246205	4.64563	0.00583798	5.10208	0.000356868				5.15137	5.68384e-06	4.63659	-0.00412303	5.09987	0.000912924				5.15137	-0.000159546	4.62402	-0.00126922	5.10668	0.000217957
5.15979	8.74349e-05	4.65868	-0.0238596	5.11686	-0.000137897						5.15979	0.000246866	4.65352	0.00583478	5.11049	0.000319292				5.15979	5.74144e-06	4.64449	-0.00413223	5.10829	0.000901713				5.15979	-0.000154031	4.63192	-0.00134556	5.11509	0.00019964
5.16821	8.8105e-05	4.66658	-0.0238072	5.12528	-0.000163854						5.16821	0.000246812	4.66142	0.00583399	5.11891	0.000301988				5.16821	5.40422e-06	4.65238	-0.00409209	5.11671	0.000896773				5.16821	-0.000150192	4.63981	-0.00138984	5.12351	0.00018297
5.17663	8.7682e-05	4.67447	-0.0237423	5.13369	-0.000201442						5.17663	0.000246133	4.66931	0.0058332	5.12733	0.000301064				5.17663	4.93405e-06	4.66028	-0.00409461	5.12512	0.000895944				5.17663	-0.000150487	4.64771	-0.00141146	5.13193	0.000168853
5.18504	8.52696e-05	4.68237	-0.0236621	5.14211	-0.000197133						5.18504	0.000240396	4.67721	0.00588299	5.13575	0.000307342				5.18504	4.73439e-06	4.66817	-0.00408156	5.13354	0.000897067				5.18504	-0.000153486	4.6556	-0.00143308	5.14035	0.000158021
5.19346	8.33887e-05	4.69026	-0.0235414	5.15053	-0.000193085						5.19346	0.000233881	4.6851	0.00588355	5.14416	0.00031462				5.19346	4.78896e-06	4.67607	-0.00406768	5.14196	0.000898515				5.19346	-0.000158212	4.6635	-0.00155778	5.14876	0.000150823
5.20188	8.2248e-05	4.69816	-0.0234215	5.15895	-0.000190153						5.20188	0.000226906	4.693	0.00588024	5.15258	0.000321393				5.20188	5.18196e-06	4.68396	-0.00406645	5.15037	0.000899535				5.20188	-0.000166948	4.67139	-0.00153704	5.15718	0.000147185
5.2103	8.14748e-05	4.70605	-0.0233336	5.16736	-0.000195783						5.21029	0.000220807	4.70089	0.00587693	5.161	0.000326996				5.2103	5.46933e-06	4.69186	-0.00405833	5.15879	0.000900312				5.2103	-0.00017627	4.67929	-0.0015312	5.1656	0.000146559
5.21871	8.10622e-05	4.71395	-0.0232731	5.17578	-0.00020007						5.21871	0.000214893	4.70879	0.00594718	5.16942	0.00033139				5.21871	5.63843e-06	4.69975	-0.00403351	5.16721	0.000901717				5.21871	-0.000178286	4.68718	-0.00154492	5.17402	0.000148145
5.22713	8.1773e-05	4.72184	-0.0231959	5.1842	-0.000200443						5.22713	0.000209136	4.71668	0.00592736	5.17783	0.00031986				5.22713	6.51525e-06	4.70765	-0.0040048	5.17563	0.000905054				5.22713	-0.000178511	4.69508	-0.00156583	5.18243	0.000151175
5.23555	8.25175e-05	4.72974	-0.0230566	5.19262	-0.00019734						5.23555	0.000202038	4.72458	0.00590755	5.18625	0.000304573				5.23555	7.37137e-06	4.71554	-0.00396857	5.18404	0.000911602				5.23555	-0.000177566	4.70297	-0.00159033	5.19085	0.000155103
5.24396	8.293e-05	4.73763	-0.0229779	5.20103	-0.000160818						5.24396	0.000198805	4.73247	0.00585511	5.19467	0.00029054				5.24396	7.33928e-06	4.72344	-0.00398276	5.19246	0.000922272				5.24396	-0.000176161	4.71087	-0.00161483	5.19927	0.000159911
5.25238	8.3087e-05	4.74552	-0.022912	5.20945	-0.000128417						5.25238	0.000197245	4.74037	0.00585203	5.20308	0.000264198				5.25238	6.49596e-06	4.73133	-0.00399696	5.20088	0.000937466				5.25238	-0.000175446	4.71876	-0.00168104	5.20768	0.000166164
5.2608	8.37215e-05	4.75342	-0.0228142	5.21787	-0.000100435						5.2608	0.000196225	4.74826	0.00587104	5.2115	0.000226608				5.2608	5.12378e-06	4.73923	-0.00397328	5.2093	0.000956878				5.2608	-0.000175181	4.72666	-0.0017053	5.2161	0.000175005
5.26922	8.59669e-05	4.76131	-0.0227082	5.22628	-8.20353e-05						5.26922	0.000195218	4.75616	0.00587437	5.21992	0.000181815				5.26922	4.47316e-06	4.74712	-0.00390399	5.21771	0.000979475				5.26922	-0.000174576	4.73455	-0.00172955	5.22452	0.000187865
5.27763	8.91973e-05	4.76921	-0.0226317	5.2347	-8.34623e-05						5.27763	0.000194222	4.76405	0.00587769	5.22834	0.000158047				5.27763	4.5382e-06	4.75502	-0.00391821	5.22613	0.00100369				5.27763	-0.00017468	4.74245	-0.00172031	5.23294	0.000206098
5.28605	9.21105e-05	4.7771	-0.0225422	5.24312	-9.96283e-05						5.28605	0.000193752	4.77195	0.00596681	5.23675	0.000127585				5.28605	4.50985e-06	4.76291	-0.00393242	5.23455	0.00102742				5.28605	-0.000175258	4.75034	-0.00171681	5.24135	0.00023059
5.29447	9.4561e-05	4.785	-0.0224261	5.25154	-0.000109157						5.29447	0.000195689	4.77984	0.00597837	5.24517	9.10067e-05				5.29447	3.6226e-06	4.77081	-0.0038914	5.24296	0.00104822				5.29447	-0.000180321	4.75824	-0.00172644	5.24977	0.000261451
5.30289	9.60643e-05	4.79289	-0.0223478	5.25995	-0.000100016						5.30289	0.000199271	4.78774	0.00600357	5.25359	4.92901e-05				5.30289	1.95566e-06	4.7787	-0.00389591	5.25138	0.00106365				5.30289	-0.000185382	4.76613	-0.00173608	5.25819	0.000297877
5.3113	9.6767e-05	4.80079	-0.0222779	5.26837	-8.91278e-05						5.3113	0.000201695	4.79563	0.00602877	5.26201	3.82537e-05				5.3113	-2.10576e-06	4.7866	-0.00390042	5.2598	0.00107132				5.3113	-0.000190448	4.77403	-0.00174427	5.26661	0.000338157
5.31972	9.71989e-05	4.80868	-0.0221699	5.27679	-9.83338e-05						5.31972	0.000203118	4.80353	0.00602581	5.27042	3.95147e-05				5.31972	-4.48523e-06	4.79449	-0.00388305	5.26822	0.00106953				5.31972	-0.000202573	4.78192	-0.00175948	5.27502	0.00037992
5.32814	9.83057e-05	4.81658	-0.0220672	5.28521	-0.000125658						5.32814	0.000202868	4.81142	0.00602285	5.27884	4.61859e-05				5.32814	-3.44859e-06	4.80239	-0.0038448	5.27663	0.00105729				5.32814	-0.000210072	4.78982	-0.00177818	5.28344	0.000420444
5.33655	9.97408e-05	4.82447	-0.0219735	5.29362	-0.000148597						5.33655	0.000196294	4.81932	0.00601929	5.28726	5.48579e-05				5.33655	-2.05994e-06	4.81028	-0.00384432	5.28505	0.00103455				5.33655	-0.000212627	4.79771	-0.00182656	5.29186	0.000456987
5.34497	0.000101305	4.83237	-0.0218842	5.30204	-0.000169102						5.34497	0.000187491	4.82721	0.00602849	5.29567	6.39004e-05				5.34497	-1.01524e-06	4.81818	-0.00383398	5.29347	0.00100216				5.34497	-0.000211957	4.80561	-0.00187494	5.30027	0.000487127
5.35339	0.000102506	4.84026	-0.0217667	5.31046	-0.000187517						5.35339	0.000177679	4.83511	0.00603768	5.30409	7.37605e-05				5.35339	-2.9442e-07	4.82607	-0.00384929	5.30189	0.000961735				5.35339	-0.000213787	4.8135	-0.00196278	5.30869	0.000508963
5.36181	0.000103364	4.84816	-0.0216657	5.31887	-0.000200039						5.36181	0.000171956	4.843	0.00605314	5.31251	0.000132915				5.36181	1.06619e-06	4.83397	-0.00384966	5.3103	0.000915421				5.36181	-0.000217251	4.8214	-0.00196884	5.31711	0.000521252
5.37022	0.000103457	4.85605	-0.0216004	5.32729	-0.000218166						5.37022	0.000167372	4.8509	0.00605944	5.32093	0.000205722				5.37022	2.26825e-06	4.84186	-0.00379285	5.31872	0.000865571				5.37022	-0.000224507	4.82929	-0.00194322	5.32553	0.000523461
5.37864	0.000104768	4.86395	-0.0214958	5.33571	-0.000241452						5.37864	0.000163192	4.85879	0.00606573	5.32934	0.000275317				5.37864	3.28111e-06	4.84976	-0.00374384	5.32714	0.000814472				5.37864	-0.000230265	4.83719	-0.00189934	5.33394	0.000515769
5.38706	0.000106044	4.87184	-0.0213886	5.34413	-0.000268506						5.38706	0.000159364	4.86669	0.0061118	5.33776	0.000336799				5.38706	4.4236e-06	4.85765	-0.00370674	5.33555	0.000764158				5.38706	-0.000224848	4.84508	-0.00187411	5.34236	0.000499006
5.39548	0.000107059	4.87974	-0.0212965	5.35254	-0.000224567						5.39548	0.000156872	4.87458	0.00611085	5.34618	0.000390797				5.39548	7.0802e-06	4.86555	-0.00370179	5.34397	0.000716258				5.39548	-0.00021627	4.85298	-0.00189222	5.35078	0.000474579
5.40389	0.000107846	4.88763	-0.0212209	5.36096	-0.000186684						5.40389	0.000155767	4.88248	0.00618768	5.3546	0.00043063				5.40389	1.09857e-05	4.87344	-0.00373669	5.35239	0.000672001				5.40389	-0.000207936	4.86087	-0.00192106	5.3592	0.000444331
5.41231	0.00010845	4.89553	-0.0211023	5.36938	-0.000155732						5.41231	0.000154597	4.89037	0.00619856	5.36301	0.000457505				5.41231	1.39473e-05	4.88134	-0.00377158	5.36081	0.000632263				5.41231	-0.000199378	4.86877	-0.0019499	5.36761	0.000410358
5.42073	0.000109856	4.90342	-0.0210102	5.3778	-0.000138173						5.42073	0.000153371	4.89827	0.00619873	5.37143	0.000473604				5.42073	1.59669e-05	4.88923	-0.00378426	5.36922	0.000597683				5.42073	-0.000192601	4.87666	-0.00198946	5.37603	0.000374766
5.42914	0.000111109	4.91132	-0.0209006	5.38621	-0.00012666						5.42914	0.000152158	4.90616	0.00619889	5.37985	0.00049386				5.42914	1.67677e-05	4.89713	-0.00378005	5.37764	0.000568703				5.42914	-0.000189742	4.88456	-0.00197766	5.38445	0.000339473
5.43756	0.000113052	4.91921	-0.0208173	5.39463	-0.000120311						5.43756	0.000152036	4.91406	0.00620656	5.38826	0.000514304				5.43756	1.68459e-05	4.90502	-0.00378334	5.38606	0.000545493				5.43756	-0.000189445	4.89245	-0.0019485	5.39286	0.000306006
5.44598	0.000115	4.92711	-0.0206886	5.40305	-0.000176165						5.44598	0.000151078	4.92195	0.00623559	5.39668	0.00053325				5.44598	1.63359e-05	4.91292	-0.00374938	5.39448	0.000527871				5.44598	-0.000192657	4.90035	-0.00194904	5.40128	0.000275388
5.4544	0.000116967	4.935	-0.0205726	5.41146	-0.000198389						5.4544	0.0001494	4.92985	0.00625429	5.4051	0.000550004				5.4544	1.48144e-05	4.92081	-0.00371676	5.40289	0.000515221				5.4544	-0.000194891	4.90824	-0.00196104	5.4097	0.000248146
5.46281	0.000119249	4.9429	-0.0204941	5.41988	-0.000219447						5.46281	0.000146414	4.93774	0.00624012	5.41352	0.000564487				5.46281	1.48917e-05	4.92871	-0.00372257	5.41131	0.0005065				5.46281	-0.000196493	4.91614	-0.00197303	5.41812	0.00022445
5.47123	0.000121538	4.95079	-0.0204122	5.4283	-0.000240179						5.47123	0.000144075	4.94564	0.00622596	5.42193	0.000547854				5.47123	1.5596e-05	4.9366	-0.00372837	5.41973	0.000500374				5.47123	-0.000201795	4.92403	-0.00193651	5.42653	0.000204271
5.47965	0.000123856	4.95869	-0.0203312	5.43672	-0.000285454						5.47965	0.000142293	4.95353	0.00616538	5.43035	0.000518648				5.47965	1.67665e-05	4.9445	-0.00374873	5.42815	0.000495406				5.47965	-0.000210423	4.93193	-0.00191855	5.43495	0.000187532
5.48807	0.000126604	4.96658	-0.0202461	5.44513	-0.000309224						5.48807	0.000140991	4.96143	0.00619779	5.43877	0.000478273				5.48807	1.79417e-05	4.95239	-0.00369432	5.43656	0.000490346				5.48807	-0.000222861	4.93982	-0.00194472	5.44337	0.000174209
5.49648	0.000129665	4.97448	-0.0201015	5.45355	-0.000324744						5.49648	0.000139786	4.96932	0.00623535	5.44719	0.000462096				5.49648	1.89271e-05	4.96029	-0.00368998	5.44498	0.000484367				5.49648	-0.00023288	4.94772	-0.00197089	5.45179	0.000164275
5.5049	0.000132582	4.98237	-0.019975	5.46197	-0.0003439						5.5049	0.000138667	4.97722	0.0062915	5.4556	0.000448562				5.5049	1.97405e-05	4.96818	-0.00368563	5.4534	0.000477174				5.5049	-0.0002392	4.95561	-0.00200527	5.4602	0.000157726
5.51332	0.000135353	4.99027	-0.0198867	5.47039	-0.000366481						5.51332	0.000138567	4.98511	0.00631594	5.46402	0.000435402				5.51332	2.08821e-05	4.97608	-0.00370631	5.46181	0.000468958				5.51332	-0.000243101	4.96351	-0.00201202	5.46862	0.000154466
5.52173	0.000137594	4.99816	-0.0197908	5.4788	-0.000367904						5.52173	0.000138232	4.99301	0.00634038	5.47244	0.000422441				5.52173	2.23359e-05	4.98397	-0.00366602	5.47023	0.000460178				5.52173	-0.000242725	4.9714	-0.00197201	5.47704	0.000154226
5.53015	0.00013937	5.00606	-0.0197162	5.48722	-0.000363737						5.53015	0.000137697	5.0009	0.00636204	5.48085	0.000395554				5.53015	2.41763e-05	4.99187	-0.00368196	5.47865	0.000451253				5.53015	-0.000239657	4.9793	-0.00185174	5.48545	0.000156608
5.53857	0.000140691	5.01395	-0.019637	5.49564	-0.000354983						5.53857	0.000136941	5.0088	0.00638682	5.48927	0.000359849				5.53857	2.59743e-05	4.99976	-0.00368635	5.48707	0.00044236				5.53857	-0.000238198	4.98719	-0.00185056	5.49387	0.000161153
5.54699	0.000143152	5.02185	-0.0195401	5.50405	-0.0003306						5.54699	0.000135995	5.01669	0.00639567	5.49769	0.000334793				5.54699	2.74699e-05	5.00766	-0.00366387	5.49548	0.000433246				5.54699	-0.000237796	4.99509	-0.00186087	5.50229	0.000167404
5.5554	0.000146564	5.02974	-0.0194168	5.51247	-0.000305876						5.5554	0.000134686	5.02459	0.00636492	5.50611	0.000319466				5.5554	2.85726e-05	5.01555	-0.00368419	5.5039	0.000423254				5.5554	-0.000239919	5.00298	-0.00187117	5.51071	0.000174863
5.56382	0.00014894	5.03764	-0.0192874	5.52089	-0.000283318						5.56382	0.000131355	5.03248	0.00633418	5.51452	0.000310509				5.56382	2.93339e-05	5.02345	-0.00371062	5.51232	0.000411531				5.56382	-0.000249933	5.01088	-0.00185723	5.51912	0.000182914
5.57224	0.000150384	5.04553	-0.0192115	5.52931	-0.000262708						5.57224	0.000128601	5.04038	0.0063671	5.52294	0.000307696				5.57224	3.00314e-05	5.03134	-0.00373705	5.52074	0.000397292				5.57224	-0.00025826	5.01877	-0.00179526	5.52754	0.000190807
5.58066	0.000150363	5.05343	-0.0191435	5.53772	-0.000237542						5.58066	0.000128086	5.04827	0.00636678	5.53136	0.000341172				5.58066	3.28981e-05	5.03924	-0.0037762	5.52915	0.000380137				5.58066	-0.000257699	5.02667	-0.00181128	5.53596	0.000197645
5.58907	0.000150096	5.06132	-0.0190536	5.54614	-0.000215098						5.58907	0.000128092	5.05617	0.00634983	5.53978	0.000376098				5.58907	3.52524e-05	5.04713	-0.0038089	5.53757	0.000360212				5.58907	-0.000252963	5.03456	-0.00180434	5.54438	0.00020246
5.59749	0.000152433	5.06922	-0.01893	5.55456	-0.000195633						5.59749	0.000127527	5.06406	0.00633288	5.54819	0.000398773				5.59749	3.69928e-05	5.05503	-0.00378821	5.54599	0.00033847				5.59749	-0.000247024	5.04246	-0.00171326	5.55279	0.000204469
5.60591	0.000155589	5.07711	-0.0187358	5.56298	-0.000178786						5.60591	0.000126472	5.07196	0.00638618	5.55661	0.000410147				5.60591	3.80019e-05	5.06292	-0.00374426	5.5544	0.000316496				5.60591	-0.000242838	5.05035	-0.00172914	5.56121	0.000203305
5.61432	0.000158285	5.08501	-0.0186718	5.57139	-0.000193243						5.61432	0.000124865	5.07985	0.00650813	5.56503	0.000400093				5.61433	3.73286e-05	5.07082	-0.00376969	5.56282	0.000296298				5.61432	-0.000242774	5.05825	-0.00173155	5.56963	0.000199279
5.62274	0.000160405	5.0929	-0.0186078	5.57981	-0.000214616						5.62274	0.000123912	5.08775	0.0065096	5.57344	0.000389745				5.62274	3.70484e-05	5.07871	-0.00379512	5.57124	0.000280028				5.62274	-0.000245401	5.06614	-0.00169785	5.57804	0.000193464
5.63116	0.000161971	5.1008	-0.0185457	5.58823	-0.000234929						5.63116	0.00012352	5.09564	0.0065034	5.58186	0.000393032				5.63116	3.81298e-05	5.08661	-0.00376888	5.57966	0.000269602				5.63116	-0.000247951	5.07404	-0.00168411	5.58646	0.000187533
5.63958	0.000161998	5.10869	-0.0184375	5.59664	-0.000252281						5.63958	0.000123386	5.10354	0.0064972	5.59028	0.000395096				5.63958	4.01171e-05	5.0945	-0.00372925	5.58807	0.000266214				5.63958	-0.000250456	5.08193	-0.00170528	5.59488	0.000183427
5.64799	0.000162284	5.11659	-0.0183463	5.60506	-0.000266987						5.64799	0.00012382	5.11143	0.00645933	5.5987	0.000395829				5.64799	4.17571e-05	5.1024	-0.0037681	5.59649	0.000270141				5.64799	-0.000257622	5.08983	-0.00172645	5.6033	0.000182828
5.65641	0.000163263	5.12448	-0.0182586	5.61348	-0.000262882						5.65641	0.000124118	5.11933	0.00642799	5.60711	0.000374353				5.65641	4.29353e-05	5.11029	-0.00380694	5.60491	0.000280522				5.65641	-0.000251979	5.09772	-0.00173646	5.61171	0.000186886
5.66483	0.000164851	5.13238	-0.0181715	5.6219	-0.000257427						5.66483	0.0001243	5.12722	0.00642149	5.61553	0.000355081				5.66483	4.37155e-05	5.11819	-0.00386089	5.61333	0.000295436				5.66483	-0.000251636	5.10562	-0.00167663	5.62013	0.000195672
5.67325	0.00016625	5.14027	-0.0180804	5.63031	-0.000255024						5.67325	0.000125172	5.13512	0.00639731	5.62395	0.000335354				5.67325	4.31998e-05	5.12608	-0.00385874	5.62174	0.000312264				5.67325	-0.00025476	5.11351	-0.00169147	5.62855	0.000208173
5.68166	0.000167541	5.14817	-0.017901	5.63873	-0.000255409						5.68166	0.000126336	5.14301	0.00643205	5.63237	0.000315151				5.68166	4.28332e-05	5.13398	-0.0038541	5.63016	0.000328373				5.68166	-0.000264199	5.12141	-0.00170632	5.63697	0.000222454
5.69008	0.000168636	5.15606	-0.0178061	5.64715	-0.000262099						5.69008	0.000127602	5.15091	0.00641659	5.64078	0.000288926				5.69008	4.25318e-05	5.14187	-0.00388364	5.63858	0.000341697				5.69008	-0.000286603	5.1293	-0.00161209	5.64538	0.000236041
5.6985	0.000169348	5.16396	-0.0177622	5.65557	-0.000264114						5.6985	0.000129466	5.1588	0.00640112	5.6492	0.000283783				5.6985	4.22744e-05	5.14977	-0.00391319	5.64699	0.000351233				5.6985	-0.000311012	5.1372	-0.00165863	5.6538	0.000246501
5.70691	0.000169634	5.17185	-0.0177107	5.66398	-0.000267162						5.70691	0.000130344	5.1667	0.00636833	5.65762	0.000287708				5.70692	4.28577e-05	5.15766	-0.00394907	5.65541	0.000357156				5.70691	-0.000325768	5.14509	-0.00170517	5.66222	0.000252059
5.71533	0.000167814	5.17975	-0.0176308	5.6724	-0.000271245						5.71533	0.000130373	5.17459	0.00639041	5.66604	0.000292817				5.71533	4.55442e-05	5.16556	-0.00393703	5.66383	0.000360653				5.71533	-0.000333165	5.15299	-0.00179224	5.67063	0.000251895
5.72375	0.000167346	5.18764	-0.0175518	5.68082	-0.000281611						5.72375	0.000129057	5.18249	0.00639067	5.67445	0.000297053				5.72375	4.76714e-05	5.17345	-0.00391739	5.67225	0.000363337				5.72375	-0.000337951	5.16088	-0.00172279	5.67905	0.000246311
5.73217	0.000169451	5.19554	-0.0174376	5.68923	-0.000312758						5.73217	0.000126678	5.19038	0.00638582	5.68287	0.000300743				5.73217	4.91517e-05	5.18135	-0.00394222	5.68066	0.000366768				5.73217	-0.000342833	5.16878	-0.00165318	5.68747	0.00023664
5.74058	0.00017362	5.20343	-0.0173595	5.69765	-0.000339608						5.74058	0.000123384	5.19827	0.00638096	5.69129	0.000327581				5.74058	4.96634e-05	5.18924	-0.00395905	5.68908	0.000371933				5.74058	-0.000347777	5.17667	-0.00165079	5.69589	0.000224802
5.749	0.000177454	5.21133	-0.0172853	5.70607	-0.000362627						5.749	0.000119009	5.20617	0.00637099	5.6997	0.000353061				5.749	4.92843e-05	5.19714	-0.00395907	5.6975	0.000379051				5.749	-0.000350941	5.18457	-0.00164965	5.7043	0.000212875
5.75742	0.00018084	5.21922	-0.0172316	5.71449	-0.000347915						5.75742	0.000116126	5.21406	0.00625278	5.70812	0.000367182				5.75742	4.76132e-05	5.20503	-0.00398298	5.70592	0.000387648				5.75742	-0.000354487	5.19246	-0.00165002	5.71272	0.000202636
5.76584	0.000183597	5.22712	-0.017143	5.7229	-0.000318361						5.76584	0.000113712	5.22196	0.00623329	5.71654	0.000370834				5.76584	4.57456e-05	5.21293	-0.00400887	5.71433	0.000396879				5.76584	-0.000358273	5.20036	-0.00166588	5.72114	0.000195162
5.77425	0.000185746	5.23501	-0.0170481	5.73132	-0.000298219						5.77425	0.000110356	5.22985	0.00621078	5.72496	0.000355066				5.77425	4.4264e-05	5.22082	-0.00403477	5.72275	0.000406229				5.77425	-0.000354844	5.20825	-0.00168174	5.72956	0.000190663
5.78267	0.000186129	5.24291	-0.0169823	5.73974	-0.000286836						5.78267	0.000106188	5.23775	0.00619852	5.73337	0.000328573				5.78267	4.26843e-05	5.22872	-0.00405789	5.73117	0.000415493				5.78267	-0.000351119	5.21615	-0.00169491	5.73797	0.000188566
5.79109	0.000186332	5.2508	-0.0168938	5.74816	-0.00030512						5.79109	0.000101474	5.24564	0.00619194	5.74179	0.000307397				5.79109	4.09879e-05	5.23661	-0.00408861	5.73958	0.000424949				5.79109	-0.000344026	5.22404	-0.00171343	5.74639	0.000187703
5.7995	0.000186423	5.2587	-0.016814	5.75657	-0.000356114						5.7995	9.58067e-05	5.25354	0.00612881	5.75021	0.000306141				5.79951	3.93901e-05	5.24451	-0.00411932	5.748	0.000435336				5.7995	-0.000332818	5.23194	-0.00173196	5.75481	0.000186823
5.80792	0.000186407	5.26659	-0.0167677	5.76499	-0.000346295						5.80792	8.92924e-05	5.26143	0.00609457	5.75863	0.000326376				5.80792	3.93625e-05	5.2524	-0.0040905	5.75642	0.000447221				5.80792	-0.000324692	5.23983	-0.00169438	5.76322	0.000184819
5.81634	0.000186086	5.27449	-0.016725	5.77341	-0.000332256						5.81634	8.36609e-05	5.26933	0.00612271	5.76704	0.000356904				5.81634	3.88813e-05	5.2603	-0.00410679	5.76484	0.000460867				5.81634	-0.000319063	5.24773	-0.00162572	5.77164	0.000181063
5.82476	0.000185501	5.28238	-0.0166753	5.78182	-0.000330492						5.82476	7.85361e-05	5.27722	0.00615085	5.77546	0.000380919				5.82476	3.78808e-05	5.26819	-0.00412308	5.77325	0.000476046				5.82476	-0.000316292	5.25562	-0.0015381	5.78006	0.000175518
5.83317	0.000184782	5.29028	-0.016586	5.79024	-0.000339836						5.83317	7.38534e-05	5.28512	0.00614922	5.78388	0.000399				5.83317	3.57998e-05	5.27609	-0.00410293	5.78167	0.000491956				5.83317	-0.000315389	5.26352	-0.00154008	5.78848	0.000168705
5.84159	0.000185639	5.29817	-0.0165132	5.79866	-0.000352895						5.84159	7.29427e-05	5.29301	0.00613559	5.79229	0.000413118				5.84159	3.37696e-05	5.28398	-0.00407684	5.79009	0.000507609				5.84159	-0.00031674	5.27141	-0.00154207	5.79689	0.000161584
5.85001	0.000186509	5.30607	-0.0164456	5.80708	-0.000371693						5.85001	7.41211e-05	5.30091	0.00612196	5.80071	0.000424407				5.85001	3.43299e-05	5.29188	-0.00408925	5.79851	0.000522306				5.85001	-0.000319897	5.27931	-0.00155504	5.80531	0.000155303
5.85843	0.000187228	5.31396	-0.0163866	5.81549	-0.000379429						5.85843	7.59454e-05	5.3088	0.00604164	5.80913	0.000433084				5.85843	3.64153e-05	5.29977	-0.00411225	5.80692	0.000536117				5.85843	-0.000324241	5.2872	-0.00156149	5.81373	0.000150934
5.86684	0.000187499	5.32186	-0.0163326	5.82391	-0.000385006						5.86684	7.64284e-05	5.3167	0.00602988	5.81755	0.000435989				5.86684	3.8172e-05	5.30767	-0.00413524	5.81534	0.000550248				5.86684	-0.000333101	5.2951	-0.00158448	5.82215	0.000149347
5.87526	0.000187415	5.32975	-0.01625	5.83233	-0.000393633						5.87526	7.57544e-05	5.32459	0.00594299	5.82596	0.000396672				5.87526	3.99609e-05	5.31556	-0.00415065	5.82376	0.000566957				5.87526	-0.000334335	5.30299	-0.00160746	5.83056	0.000151035
5.88368	0.000187694	5.33765	-0.0161994	5.84075	-0.000405044						5.88368	7.36665e-05	5.33249	0.00593814	5.83438	0.000357064				5.88368	4.26768e-05	5.32346	-0.00411408	5.83217	0.000588998				5.88368	-0.000336181	5.31089	-0.00155913	5.83898	0.000156077
5.89209	0.000188389	5.34554	-0.0161569	5.84916	-0.000423686						5.89209	7.3452e-05	5.34038	0.00593328	5.8428	0.000344884				5.8921	4.53047e-05	5.33135	-0.00405804	5.84059	0.000618894				5.89209	-0.000338427	5.31878	-0.00144555	5.8474	0.000164177
5.90051	0.000189465	5.35344	-0.0161055	5.85758	-0.000426387						5.90051	7.27142e-05	5.34828	0.00591971	5.85122	0.000336785				5.90051	4.74114e-05	5.33925	-0.00402927	5.84901	0.000658203				5.90051	-0.000342524	5.32668	-0.00142883	5.85581	0.000174795
5.90893	0.000191293	5.36133	-0.0160414	5.866	-0.000423222						5.90893	7.15241e-05	5.35617	0.00582605	5.85963	0.000325539				5.90893	4.86595e-05	5.34714	-0.00405289	5.85743	0.000706941				5.90893	-0.000339962	5.33457	-0.0014314	5.86423	0.000187179
5.91735	0.000193743	5.36923	-0.0159744	5.87441	-0.000417899						5.91735	6.94169e-05	5.36407	0.00581931	5.86805	0.000311441				5.91735	4.91523e-05	5.35504	-0.00404902	5.86584	0.0007634				5.91735	-0.000330173	5.34247	-0.00144759	5.87265	0.000200531
5.92576	0.000196232	5.37712	-0.0159189	5.88283	-0.000414022						5.92576	6.81947e-05	5.37196	0.00581258	5.87647	0.000297417				5.92576	4.90721e-05	5.36293	-0.0040081	5.87426	0.000824527				5.92576	-0.000323218	5.35036	-0.00148114	5.88107	0.000214074
5.93418	0.000198518	5.38502	-0.0158576	5.89125	-0.000411488						5.93418	6.7137e-05	5.37986	0.00574144	5.88488	0.000283759				5.93418	4.85116e-05	5.37083	-0.00401204	5.88268	0.000886347				5.93418	-0.000319679	5.35826	-0.00151468	5.88948	0.000227153
5.9426	0.000200645	5.39291	-0.0158413	5.89967	-0.000413375						5.9426	6.58396e-05	5.38775	0.00574527	5.8933	0.000302661				5.9426	4.53956e-05	5.37872	-0.00396844	5.8911	0.000945151				5.9426	-0.000318381	5.36615	-0.00147008	5.8979	0.000239245
5.95102	0.000202951	5.40081	-0.0158251	5.90808	-0.00043904						5.95102	6.43348e-05	5.39565	0.00573137	5.90172	0.000326247				5.95102	4.32557e-05	5.38662	-0.00394245	5.89951	0.000998171				5.95102	-0.000328184	5.37405	-0.00144187	5.90632	0.000249971
5.95943	0.000205343	5.4087	-0.0157672	5.9165	-0.000433511						5.95943	6.24845e-05	5.40354	0.00571747	5.91014	0.000324981				5.95943	4.42311e-05	5.39451	-0.00391408	5.90793	0.00104414				5.95943	-0.000335569	5.38194	-0.00139727	5.91474	0.000259083
5.96785	0.000207569	5.4166	-0.0157246	5.92492	-0.000422168						5.96785	6.03356e-05	5.41144	0.0056832	5.91855	0.000301389				5.96785	4.52411e-05	5.4024	-0.00384049	5.91635	0.00108345				5.96785	-0.00034137	5.38984	-0.0013144	5.92315	0.000266417
5.97627	0.000209541	5.42449	-0.0156646	5.93334	-0.000414838						5.97627	5.73701e-05	5.41933	0.00566737	5.92697	0.000299252				5.97627	4.60822e-05	5.4103	-0.00381204	5.92476	0.00111785				5.97627	-0.00034378	5.39773	-0.00131552	5.93157	0.0002719
5.98468	0.00021132	5.43239	-0.0155915	5.94175	-0.000411242						5.98468	5.41464e-05	5.42723	0.0056334	5.93539	0.000316786				5.98469	4.67908e-05	5.41819	-0.00375906	5.93318	0.00114981				5.98468	-0.000344597	5.40563	-0.00133686	5.93999	0.00027561
5.9931	0.000213457	5.44028	-0.0155562	5.95017	-0.000422112						5.9931	5.11162e-05	5.43512	0.00555158	5.94381	0.000358768				5.9931	4.7589e-05	5.42609	-0.00374112	5.9416	0.00118174				5.9931	-0.000344373	5.41352	-0.0013582	5.9484	0.000277775
6.00152	0.000216285	5.44818	-0.0155097	5.95859	-0.000433898						6.00152	4.79432e-05	5.44302	0.0054701	5.95222	0.000405791				6.00152	4.88788e-05	5.43398	-0.00372835	5.95002	0.00121535				6.00152	-0.000341332	5.42142	-0.00137143	5.95682	0.000278753
6.00994	0.000218872	5.45607	-0.0154455	5.967	-0.000442607						6.00994	4.46506e-05	5.45091	0.00532194	5.96064	0.000424022				6.00994	4.98787e-05	5.44188	-0.00366528	5.95843	0.00125135				6.00994	-0.000338252	5.42931	-0.00135178	5.96524	0.000278987
6.01835	0.000221234	5.46397	-0.0154265	5.97542	-0.000449876						6.01835	4.37895e-05	5.45881	0.00526265	5.96906	0.00041606				6.01835	5.05796e-05	5.44977	-0.00354501	5.96685	0.00128939				6.01835	-0.000343087	5.43721	-0.00118651	5.97366	0.000278932
6.02677	0.000223114	5.47186	-0.01541	5.98384	-0.00045591						6.02677	4.32765e-05	5.4667	0.00522909	5.97747	0.000398029				6.02677	5.10712e-05	5.45767	-0.00349248	5.97527	0.00132844				6.02677	-0.000353088	5.4451	-0.00120052	5.98207	0.000278929
6.03519	0.000224553	5.47976	-0.0153327	5.99226	-0.000447818						6.03519	4.27082e-05	5.4746	0.00519554	5.98589	0.000388519				6.03519	5.13695e-05	5.46556	-0.00347535	5.98369	0.00136722				6.03519	-0.000362957	5.453	-0.00121453	5.99049	0.000279173
6.04361	0.000225156	5.48765	-0.0153057	6.00067	-0.000423251						6.04361	4.19861e-05	5.48249	0.00511399	5.99431	0.000387021				6.04361	5.13875e-05	5.47346	-0.00342971	5.9921	0.00140464				6.04361	-0.000370243	5.46089	-0.0011604	5.99891	0.000279665
6.05202	0.000225561	5.49555	-0.0152989	6.00909	-0.000402176						6.05202	4.1133e-05	5.49039	0.00507465	6.00273	0.000416615				6.05202	5.11599e-05	5.48135	-0.00333904	6.00052	0.00144006				6.05202	-0.000377944	5.46879	-0.00116502	6.00733	0.000280232
6.06044	0.000227803	5.50344	-0.0152854	6.01751	-0.000384579						6.06044	4.10137e-05	5.49828	0.00503033	6.01114	0.000434201				6.06044	5.06087e-05	5.48925	-0.00324659	6.00894	0.0014734				6.06044	-0.000377546	5.47668	-0.00116485	6.01574	0.000280665
6.06886	0.000229664	5.51134	-0.0152393	6.02593	-0.000376784						6.06886	4.07106e-05	5.50618	0.00498807	6.01956	0.000440693				6.06886	4.97758e-05	5.49714	-0.00315982	6.01735	0.00150503				6.06886	-0.00036965	5.48458	-0.00109951	6.02416	0.000280791
6.07727	0.000231189	5.51923	-0.01519	6.03434	-0.000370536						6.07727	4.01941e-05	5.51407	0.00492774	6.02798	0.000424427				6.07728	4.80966e-05	5.50504	-0.00305058	6.02577	0.00153558				6.07727	-0.000361288	5.49247	-0.0010384	6.03258	0.000280583
6.08569	0.000232254	5.52713	-0.0151698	6.04276	-0.000386258						6.08569	3.91209e-05	5.52197	0.00483356	6.0364	0.000412478				6.08569	4.3907e-05	5.51293	-0.00298156	6.03419	0.00156577				6.08569	-0.000357635	5.50037	-0.000940056	6.04099	0.000280194
6.09411	0.000232508	5.53502	-0.0151358	6.05118	-0.000380213						6.09411	3.75705e-05	5.52986	0.00482146	6.04481	0.000399004				6.09411	4.01169e-05	5.52083	-0.00287165	6.04261	0.00159642				6.09411	-0.00035706	5.50826	-0.000851098	6.04941	0.000279954
6.10253	0.000232699	5.54292	-0.0150853	6.05959	-0.000365044						6.10253	3.6761e-05	5.53776	0.00480936	6.05323	0.000384067				6.10253	3.84606e-05	5.52872	-0.0027887	6.05102	0.00162848				6.10253	-0.000360389	5.51616	-0.000784484	6.05783	0.000280104
6.11094	0.000232648	5.55081	-0.0150625	6.06801	-0.000370474						6.11094	3.61045e-05	5.54565	0.00478054	6.06165	0.000360381				6.11094	3.91503e-05	5.53662	-0.0027547	6.05944	0.00166327				6.11094	-0.000370229	5.52405	-0.000810984	6.06625	0.000280676
6.11936	0.00023248	5.55871	-0.0150335	6.07643	-0.000394625						6.11936	3.55798e-05	5.55355	0.00473504	6.07006	0.000350301				6.11936	4.02982e-05	5.54451	-0.00268666	6.06786	0.00170255				6.11936	-0.000380177	5.53195	-0.000837484	6.07466	0.000281369
6.12778	0.000234022	5.5666	-0.0149827	6.08485	-0.000430488						6.12778	3.51241e-05	5.56144	0.00464999	6.07848	0.000341911				6.12778	4.17223e-05	5.55241	-0.00260104	6.07628	0.00174859				6.12778	-0.000382501	5.53984	-0.000889105	6.08308	0.000281542
6.1362	0.000235896	5.5745	-0.0149233	6.09326	-0.000455609						6.1362	3.79105e-05	5.56934	0.00449438	6.0869	0.000333037				6.1362	4.3848e-05	5.5603	-0.00245241	6.08469	0.00180397				6.1362	-0.000382582	5.54774	-0.000957684	6.0915	0.000280317
6.14461	0.00023776	5.58239	-0.0149117	6.10168	-0.000468019						6.14461	4.02166e-05	5.57723	0.00447595	6.09532	0.000323696				6.14461	4.6139e-05	5.5682	-0.00233069	6.09311	0.00187124				6.14461	-0.000382108	5.55563	-0.000878435	6.09992	0.000276804
6.15303	0.000239471	5.59029	-0.0149009	6.1101	-0.000481858						6.15303	4.1923e-05	5.58513	0.00444155	6.10373	0.000312341				6.15303	4.80384e-05	5.57609	-0.00223186	6.10153	0.00195259				6.15303	-0.000383252	5.56353	-0.000739864	6.10833	0.000270337
6.16145	0.000241059	5.59818	-0.0148679	6.11852	-0.000497236						6.16145	4.31125e-05	5.59302	0.00434113	6.11215	0.000347071				6.16145	4.93486e-05	5.58399	-0.00210619	6.10994	0.00204967				6.16145	-0.000385465	5.57142	-0.000648479	6.11675	0.0002606
6.16986	0.000242744	5.60608	-0.0148171	6.12693	-0.00050861						6.16986	4.35579e-05	5.60092	0.00426265	6.12057	0.000393625				6.16987	5.01438e-05	5.59188	-0.0020228	6.11836	0.00216358				6.16986	-0.000396301	5.57932	-0.00057298	6.12517	0.000247722
6.17828	0.000245001	5.61397	-0.0147647	6.13535	-0.00051635						6.17828	4.35498e-05	5.60881	0.00425217	6.12899	0.000445625				6.17828	5.19308e-05	5.59978	-0.00193119	6.12678	0.00229508				6.17828	-0.00040527	5.58721	-0.000540111	6.13358	0.000232232
6.1867	0.000247155	5.62187	-0.0147401	6.14377	-0.000512794						6.1867	4.31484e-05	5.61671	0.00424168	6.1374	0.000491127				6.1867	5.35011e-05	5.60767	-0.00180463	6.1352	0.00244485				6.1867	-0.000410421	5.59511	-0.000524668	6.142	0.000214983
6.19512	0.000248856	5.62976	-0.0147108	6.15218	-0.000510556						6.19512	4.07912e-05	5.6246	0.00416078	6.14582	0.000530531				6.19512	5.48047e-05	5.61557	-0.00169963	6.14361	0.00261359				6.19512	-0.000412978	5.603	-0.000441135	6.15042	0.000197032
6.20353	0.000250233	5.63766	-0.0147071	6.1606	-0.000509736						6.20353	3.70094e-05	5.6325	0.00402957	6.15424	0.000547723				6.20353	5.5341e-05	5.62346	-0.00157697	6.15203	0.00280186				6.20353	-0.000410376	5.6109	-0.000392088	6.15884	0.000179602
6.21195	0.000252634	5.64555	-0.014679	6.16902	-0.000500577						6.21195	3.3962e-05	5.64039	0.0039507	6.16265	0.000521715				6.21195	5.51896e-05	5.63136	-0.00145232	6.16045	0.00300978				6.21195	-0.000404022	5.61879	-0.000366431	6.16725	0.000164005
6.22037	0.00025475	5.65345	-0.0146384	6.17744	-0.000488384						6.22037	3.12952e-05	5.64829	0.00392553	6.17107	0.000501036				6.22037	5.39823e-05	5.63925	-0.00134561	6.16887	0.00323663				6.22037	-0.00039876	5.62669	-0.000342224	6.17567	0.000151643
6.22879	0.000256626	5.66134	-0.0145852	6.18585	-0.000467072						6.22879	2.87473e-05	5.65618	0.00386345	6.17949	0.000483375				6.22879	5.14341e-05	5.64715	-0.00122557	6.17728	0.00348058				6.22879	-0.000396654	5.63458	-0.000351241	6.18409	0.000143949
6.2372	0.000258389	5.66924	-0.0145312	6.19427	-0.000419616						6.2372	2.63052e-05	5.66408	0.00378544	6.18791	0.000468486				6.2372	4.93924e-05	5.65504	-0.00113445	6.1857	0.00373855				6.2372	-0.000396611	5.64247	-0.00037212	6.19251	0.000142181
6.24562	0.000259828	5.67713	-0.0144545	6.20269	-0.000316454						6.24562	2.58474e-05	5.67197	0.00369583	6.19632	0.00045755				6.24562	4.78985e-05	5.66294	-0.000988614	6.19412	0.00400643				6.24562	-0.000401264	5.65037	-0.000392999	6.20092	0.000147255
6.25404	0.000261045	5.68503	-0.0144513	6.21111	-0.000233794						6.25404	2.52629e-05	5.67987	0.00366486	6.20474	0.000446847				6.25404	4.76267e-05	5.67083	-0.000846084	6.20253	0.00427927				6.25404	-0.000404843	5.65826	-0.000361261	6.20934	0.000159423
6.26245	0.000263203	5.69292	-0.0144482	6.21952	-0.000170722						6.26245	2.35919e-05	5.68776	0.00361396	6.21316	0.00043592				6.26246	5.0095e-05	5.67873	-0.000730383	6.21095	0.0045515				6.26245	-0.000404828	5.66616	-0.000322083	6.21776	0.000178117
6.27087	0.000265347	5.70082	-0.014428	6.22794	-0.000155649						6.27087	2.09831e-05	5.69566	0.00352092	6.22158	0.000378526				6.27087	5.33299e-05	5.68662	-0.000628854	6.21937	0.00481721				6.27087	-0.000397857	5.67405	-0.000284738	6.22617	0.000201985
6.27929	0.000267462	5.70871	-0.0144014	6.23636	-0.000146461						6.27929	1.64396e-05	5.70355	0.00345862	6.22999	0.0003545				6.27929	5.58176e-05	5.69452	-0.000504482	6.22779	0.00507039				6.27929	-0.000393272	5.68195	-0.000250462	6.23459	0.000229071
6.28771	0.000269216	5.71661	-0.014351	6.24478	-0.000144011						6.28771	1.20947e-05	5.71145	0.00343582	6.23841	0.000343553				6.28771	5.75816e-05	5.70241	-0.000349005	6.2362	0.00530539				6.28771	-0.000391835	5.68984	-0.000173435	6.24301	0.000257237
6.29612	0.000270646	5.7245	-0.0142765	6.25319	-0.000147519						6.29612	7.91842e-06	5.71934	0.00336799	6.24683	0.000344827				6.29612	5.84819e-05	5.71031	-0.00022179	6.24462	0.00551738				6.29612	-0.000392456	5.69774	-9.0528e-05	6.25143	0.000284652
6.30454	0.000271601	5.7324	-0.0142201	6.26161	-0.000166599						6.30454	2.12031e-06	5.72724	0.00327243	6.25524	0.000387418				6.30454	5.96461e-05	5.7182	-0.000120413	6.25304	0.00570319				6.30454	-0.000396874	5.70563	-9.09227e-05	6.25984	0.000310196
6.31296	0.000272484	5.74029	-0.0142171	6.27003	-0.000191589						6.31296	-1.67281e-06	5.73513	0.00318374	6.26366	0.000432567				6.31296	6.09518e-05	5.7261	6.12273e-06	6.26146	0.00586204				6.31296	-0.000402715	5.71353	-4.91098e-05	6.26826	0.00033368
6.32138	0.000273338	5.74819	-0.0141631	6.27844	-0.000221567						6.32138	-1.70008e-06	5.74303	0.00311991	6.27208	0.000480025				6.32138	6.23661e-05	5.73399	0.000103567	6.26987	0.00599616				6.32138	-0.000409495	5.72142	-4.09642e-05	6.27668	0.000355843
6.32979	0.000273816	5.75608	-0.0140981	6.28686	-0.000258661						6.32979	-1.49221e-06	5.75092	0.00307464	6.2805	0.00052658				6.32979	6.58771e-05	5.74189	0.000231041	6.27829	0.00611093				6.32979	-0.000426092	5.72932	-4.59877e-05	6.2851	0.000378094
6.33821	0.000273951	5.76398	-0.014051	6.29528	-0.00026866						6.33821	-1.58977e-06	5.75882	0.00303942	6.28891	0.000572263				6.33821	7.0084e-05	5.74978	0.000373338	6.28671	0.00621451				6.33821	-0.000426122	5.73721	-3.65242e-05	6.29351	0.000402088
6.34663	0.000273458	5.77187	-0.0139902	6.3037	-0.000268939						6.34663	-6.85709e-07	5.76671	0.00294834	6.29733	0.000613117				6.34663	7.32644e-05	5.75768	0.000454593	6.29512	0.00631688				6.34663	-0.000423847	5.74511	-7.57875e-05	6.30193	0.000429258
6.35505	0.000272874	5.77977	-0.0139714	6.31211	-0.00026683						6.35504	2.27996e-06	5.77461	0.00285971	6.30575	0.000649496				6.35505	7.54652e-05	5.76557	0.000569499	6.30354	0.00642843				6.35504	-0.000420071	5.753	-0.000115051	6.31035	0.000460446
6.36346	0.000272874	5.78766	-0.0139009	6.32053	-0.000262758						6.36346	4.28856e-06	5.7825	0.00275735	6.31417	0.000674342				6.36346	7.72929e-05	5.77347	0.00067919	6.31196	0.00655838				6.36346	-0.000419403	5.7609	-3.92098e-05	6.31876	0.000495701
6.37188	0.00027339	5.79556	-0.0138345	6.32895	-0.000259783						6.37188	5.47225e-06	5.7904	0.00269811	6.32258	0.000692842				6.37188	8.1513e-05	5.78136	0.000786484	6.32038	0.00671353				6.37188	-0.000420767	5.76879	9.42704e-06	6.32718	0.00053434
6.3803	0.000274549	5.80345	-0.0137421	6.33737	-0.000257834						6.3803	5.57369e-06	5.79829	0.00264887	6.331	0.000705598				6.3803	8.71044e-05	5.78926	0.000918252	6.32879	0.00689747				6.3803	-0.000425282	5.77669	-2.77262e-05	6.3356	0.000575093
6.38871	0.000276557	5.81135	-0.0136763	6.34578	-0.000264505						6.38871	5.06578e-06	5.80619	0.00260239	6.33942	0.000720504				6.38871	9.39523e-05	5.79715	0.0010036	6.33721	0.00711071				6.38871	-0.000428001	5.78458	-6.48794e-05	6.34402	0.000616475
6.39713	0.00027985	5.81924	-0.0136447	6.3542	-0.000276719						6.39713	4.03416e-06	5.81408	0.00255233	6.34783	0.000746675				6.39713	0.000100649	5.80505	0.00114454	6.34563	0.00735118				6.39713	-0.000428158	5.79248	-0.000137833	6.35243	0.00065721
6.40555	0.000283179	5.82714	-0.013567	6.36262	-0.000259834						6.40555	3.22845e-06	5.82198	0.00245551	6.35625	0.000792479				6.40555	0.000106551	5.81294	0.00128257	6.35405	0.00761544				6.40555	-0.000427963	5.80037	-0.000134732	6.36085	0.000696604
6.41397	0.000286149	5.83503	-0.013479	6.37103	-0.000233697						6.41397	2.76939e-06	5.82987	0.00238792	6.36467	0.000832575				6.41397	0.00011078	5.82084	0.00133129	6.36246	0.00789991				6.41397	-0.00042753	5.80827	-6.8379e-05	6.36927	0.000734891
6.42238	0.000288581	5.84293	-0.0133903	6.37945	-0.000206232						6.42238	3.36055e-06	5.83777	0.00233366	6.37309	0.000867537				6.42238	0.000113522	5.82873	0.00142164	6.37088	0.00820198				6.42238	-0.000419896	5.81616	4.62317e-05	6.37769	0.000773336
6.4308	0.000290504	5.85082	-0.0133142	6.38787	-0.000187811						6.4308	4.58313e-06	5.84566	0.00228155	6.3815	0.000906505				6.4308	0.000111107	5.83663	0.00152184	6.3793	0.00852081				6.4308	-0.000409079	5.82406	2.8074e-05	6.3861	0.00081412
6.43922	0.000291141	5.85872	-0.0132493	6.39629	-0.000177548						6.43922	5.35743e-06	5.85356	0.00225994	6.38992	0.000958522				6.43922	0.000107227	5.84452	0.00160978	6.38771	0.00885744				6.43922	-0.000399736	5.83195	9.91625e-06	6.39452	0.000860056
6.44764	0.000290919	5.86661	-0.013183	6.4047	-0.000220038						6.44763	5.74575e-06	5.86145	0.00218426	6.39834	0.00100517				6.44764	0.000104255	5.85242	0.0017044	6.39613	0.00921476				6.44763	-0.000397868	5.83985	1.61576e-05	6.40294	0.000914116
6.45605	0.000291287	5.87451	-0.013119	6.41312	-0.000226601						6.45605	5.9054e-06	5.86935	0.00209085	6.40676	0.00104633				6.45605	0.000101288	5.86031	0.00181409	6.40455	0.00959697				6.45605	-0.000400885	5.84774	-3.56266e-06	6.41136	0.000979007
6.46447	0.000292711	5.8824	-0.0130157	6.42154	-0.000134444						6.46447	5.666e-06	5.87724	0.00204956	6.41517	0.0010199				6.46447	9.82582e-05	5.86821	0.00190263	6.41297	0.0100089				6.46447	-0.000409545	5.85564	-6.30746e-05	6.41977	0.00105681
6.47289	0.000294259	5.8903	-0.0129124	6.42996	2.98787e-06						6.47289	5.08122e-06	5.88514	0.00198327	6.42359	0.00100047				6.47289	9.4697e-05	5.8761	0.00198922	6.42138	0.0104557				6.47289	-0.000408237	5.86353	-0.000122586	6.42819	0.00114891
6.4813	0.000295944	5.89819	-0.0128441	6.43837	0.000179103						6.4813	3.18232e-06	5.89303	0.0019275	6.43201	0.00102539				6.4813	9.33717e-05	5.884	0.00207241	6.4298	0.0109423				6.4813	-0.000402443	5.87143	-0.000185556	6.43661	0.00125614
6.48972	0.000298359	5.90609	-0.0127661	6.44679	0.000359237						6.48972	-5.92014e-07	5.90093	0.00188369	6.44042	0.00106181				6.48972	9.51374e-05	5.89189	0.00217532	6.43822	0.0114737				6.48972	-0.000398324	5.87932	-0.00021294	6.44502	0.00137918
6.49814	0.000301314	5.91398	-0.0126486	6.45521	0.000522403						6.49814	-1.14575e-06	5.90882	0.0018238	6.44884	0.00109484				6.49814	9.74185e-05	5.89979	0.00231428	6.44664	0.0120552				6.49814	-0.000391946	5.88722	-0.000240324	6.45344	0.00151883
6.50656	0.000304016	5.92188	-0.0125514	6.46362	0.000655807						6.50656	-1.76256e-06	5.91672	0.00175562	6.45726	0.00112526				6.50656	9.99801e-05	5.90768	0.00238893	6.45505	0.0126929				6.50656	-0.000386111	5.89511	-0.000300424	6.46186	0.00167625
6.51497	0.000306507	5.92977	-0.0124957	6.47204	0.000762795						6.51497	-2.58218e-06	5.92461	0.00172266	6.46568	0.0012065				6.51497	0.000102969	5.91558	0.00240312	6.46347	0.0133942				6.51497	-0.000380631	5.90301	-0.000276933	6.47028	0.00185307
6.52339	0.000308952	5.93767	-0.0124088	6.48046	0.00089018						6.52339	-3.5754e-06	5.93251	0.00166321	6.47409	0.00126325				6.52339	0.000107625	5.92347	0.00251354	6.47189	0.0141681				6.52339	-0.000375563	5.9109	-0.000265934	6.47869	0.00205131
6.53181	0.000311759	5.94556	-0.0123058	6.48888	0.00108287						6.53181	-4.1675e-06	5.9404	0.00156351	6.48251	0.00129732				6.53181	0.000111634	5.93137	0.00257679	6.4803	0.0150251				6.53181	-0.000360767	5.9188	-0.000289306	6.48711	0.00227323
6.54023	0.00031438	5.95346	-0.0121797	6.49729	0.00127036						6.54022	-4.52868e-06	5.9483	0.00147811	6.49093	0.00128072				6.54023	0.000114738	5.93926	0.00261368	6.48872	0.0159771				6.54022	-0.000350196	5.92669	-0.000312678	6.49553	0.00252145
6.54864	0.000316853	5.96135	-0.0120377	6.50571	0.00145183						6.54864	-5.2433e-06	5.95619	0.00147413	6.49935	0.00128505				6.54864	0.000117063	5.94716	0.00265466	6.49714	0.0170373				6.54864	-0.000338922	5.93459	-0.000338322	6.50395	0.0027992
6.55706	0.00031947	5.96925	-0.0119371	6.51413	0.00161432						6.55706	-6.26266e-06	5.96409	0.00144995	6.50776	0.00139175				6.55706	0.000120924	5.95505	0.00276726	6.50556	0.0182198				6.55706	-0.000327672	5.94248	-0.000348149	6.51236	0.0031108
6.56548	0.000322953	5.97714	-0.011844	6.52255	0.00179469						6.56548	-7.68851e-06	5.97198	0.001389	6.51618	0.0015134				6.56548	0.00012687	5.96295	0.00284229	6.51397	0.0195402				6.56548	-0.000316723	5.95038	-0.00037875	6.52078	0.00346208
6.57389	0.0003265	5.98504	-0.0117229	6.53096	0.00205471						6.57389	-8.15949e-06	5.97988	0.00132735	6.5246	0.00161996				6.57389	0.000135251	5.97084	0.00287875	6.52239	0.0210149				6.57389	-0.00030607	5.95827	-0.000409351	6.5292	0.00386066
6.58231	0.000330492	5.99293	-0.0116064	6.53938	0.0023229						6.58231	-8.62858e-06	5.98777	0.00126597	6.53301	0.00171187				6.58231	0.000142919	5.97874	0.00294094	6.53081	0.0226612				6.58231	-0.000295613	5.96617	-0.0004534	6.53761	0.00431579
6.59073	0.000335088	6.00083	-0.0114833	6.5478	0.00256381						6.59073	-1.09195e-05	5.99567	0.00117749	6.54143	0.00169812				6.59073	0.000149781	5.98663	0.0030418	6.53923	0.0244963				6.59073	-0.000284891	5.97406	-0.000588053	6.54603	0.00483776
6.59915	0.000341287	6.00872	-0.0113721	6.55621	0.00278005						6.59915	-1.47668e-05	6.00356	0.00111835	6.54985	0.00164763				6.59915	0.000156953	5.99453	0.00306181	6.54764	0.0265359				6.59915	-0.000272556	5.98196	-0.000531896	6.55445	0.00543699
6.60756	0.000347019	6.01662	-0.0112608	6.56463	0.00321521						6.60756	-1.237e-05	6.01146	0.00110999	6.55827	0.00160745				6.60756	0.000166597	6.00242	0.00308847	6.55606	0.0287928				6.60756	-0.00025917	5.98985	-0.000544389	6.56287	0.00612288
6.61598	0.000351845	6.02451	-0.0111377	6.57305	0.00369358						6.61598	-6.79149e-06	6.01935	0.00108714	6.56668	0.00159225				6.61598	0.000176506	6.01032	0.00310107	6.56448	0.0312764				6.61598	-0.000249418	5.99775	-0.000541374	6.57128	0.00690282
6.6244	0.000355863	6.03241	-0.0110237	6.58147	0.00420623						6.6244	-7.61214e-07	6.02725	0.00104807	6.5751	0.00160002				6.6244	0.000188347	6.01821	0.00315535	6.57289	0.0339921				6.6244	-0.000242731	6.00564	-0.000564055	6.5797	0.00778152
6.63282	0.000358671	6.0403	-0.0109027	6.58988	0.00474346						6.63281	3.81686e-06	6.03514	0.000970911	6.58352	0.00164381				6.63282	0.000198186	6.02611	0.00323596	6.58131	0.0369428				6.63282	-0.00023805	6.01354	-0.000586736	6.58812	0.00876087
6.64123	0.000360358	6.0482	-0.0107779	6.5983	0.00531471						6.64123	7.14281e-06	6.04304	0.000923096	6.59194	0.00168606				6.64123	0.00020606	6.034	0.0032477	6.58973	0.0401301				6.64123	-0.000234383	6.02143	-0.000632029	6.59654	0.00984046
6.64965	0.000362686	6.05609	-0.0106785	6.60672	0.00591608						6.64965	8.84518e-06	6.05093	0.000875153	6.60035	0.00171588				6.64965	0.00021163	6.0419	0.00328217	6.59815	0.0435557				6.64965	-0.000231357	6.02933	-0.000732353	6.60495	0.0110186
6.65807	0.000365908	6.06399	-0.010573	6.61514	0.00660023						6.65807	1.18383e-05	6.05883	0.000788876	6.60877	0.00173512				6.65807	0.000218293	6.04979	0.00331713	6.60656	0.047221				6.65807	-0.000211444	6.03722	-0.000837901	6.61337	0.0122939
6.66648	0.000371111	6.07188	-0.0104112	6.62355	0.00735376						6.66648	1.45817e-05	6.06672	0.000725179	6.61719	0.00183189				6.66648	0.000228335	6.05769	0.00331293	6.61498	0.0511262				6.66648	-0.00019214	6.04512	-0.000848181	6.62179	0.0136664
6.6749	0.000376922	6.07978	-0.0102675	6.63197	0.00808232						6.6749	1.68054e-05	6.07462	0.000693207	6.6256	0.001942				6.6749	0.000238375	6.06558	0.00334861	6.6234	0.0552673				6.6749	-0.000173234	6.05301	-0.000879006	6.6302	0.0151386
6.68332	0.000382326	6.08767	-0.0101946	6.64039	0.00878698						6.68332	1.85822e-05	6.08251	0.000632748	6.63402	0.00204446				6.68332	0.00024704	6.07348	0.00337834	6.63182	0.0596342				6.68332	-0.000153524	6.06091	-0.000909832	6.63862	0.0167156
6.69174	0.000389457	6.09557	-0.0100711	6.6488	0.00959863						6.69174	2.0766e-05	6.09041	0.000575784	6.64244	0.00213002				6.69174	0.000254458	6.08137	0.00344284	6.64023	0.064209				6.69174	-0.000129746	6.0688	-0.00094243	6.64704	0.0184044
6.70015	0.000397134	6.10346	-0.00992437	6.65722	0.0106185						6.70015	2.27902e-05	6.0983	0.000555513	6.65086	0.00220045				6.70015	0.000260853	6.08927	0.00346649	6.64865	0.0689668				6.70015	-0.000112727	6.0767	-0.000986898	6.65546	0.0202121
6.70857	0.000403935	6.11136	-0.00980899	6.66564	0.0115597						6.70857	2.4383e-05	6.1062	0.000514095	6.65927	0.00229093				6.70857	0.000266386	6.09716	0.00347399	6.65707	0.0738786				6.70857	-9.76816e-05	6.08459	-0.00107176	6.66387	0.0221444
6.71699	0.000410485	6.11925	-0.00966031	6.67406	0.0123179						6.71699	2.52475e-05	6.11409	0.000428005	6.66769	0.00236566				6.71699	0.000271189	6.10506	0.00347964	6.66549	0.0789158				6.71699	-8.72212e-05	6.09249	-0.00117041	6.67229	0.0242045
6.72541	0.000416112	6.12715	-0.00953871	6.68247	0.0129132						6.7254	2.54854e-05	6.12199	0.00037388	6.67611	0.002425				6.72541	0.000275327	6.11295	0.00346382	6.6739	0.0840556				6.72541	-8.06799e-05	6.10038	-0.00121001	6.68071	0.0263918
6.73382	0.000420875	6.13504	-0.00944931	6.69089	0.0135551						6.73382	2.6079e-05	6.12988	0.000333322	6.68453	0.00236281				6.73382	0.000280149	6.12085	0.0035315	6.68232	0.0892862				6.73382	-7.66954e-05	6.10828	-0.00124961	6.68913	0.0287032
6.74224	0.000424924	6.14294	-0.00929505	6.69931	0.0141974						6.74224	2.98321e-05	6.13778	0.000281112	6.69294	0.00245544				6.74224	0.000284414	6.12874	0.00356173	6.69074	0.0946091				6.74224	-7.10815e-05	6.11617	-0.00135389	6.69754	0.031133
6.75066	0.000429062	6.15083	-0.00915407	6.70773	0.0147807						6.75066	3.33164e-05	6.14567	0.000261763	6.70136	0.00261778				6.75066	0.000290368	6.13664	0.00359195	6.69915	0.100039				6.75066	-6.81526e-05	6.12407	-0.00139628	6.70596	0.0336743
6.75907	0.000433187	6.15873	-0.00905839	6.71614	0.0152076						6.75907	3.62991e-05	6.15357	0.0002322	6.70978	0.00275554				6.75908	0.00029785	6.14453	0.00358163	6.70757	0.105601				6.75907	-6.69793e-05	6.13196	-0.00143866	6.71438	0.0363196
6.76749	0.000437257	6.16662	-0.00896482	6.72456	0.0154949						6.76749	3.86446e-05	6.16146	0.000169871	6.71819	0.00287068				6.76749	0.000304347	6.15243	0.00359379	6.71599	0.11132				6.76749	-6.78104e-05	6.13986	-0.00159865	6.72279	0.0390602
6.77591	0.000441318	6.17452	-0.00885046	6.73298	0.0168076						6.77591	4.03383e-05	6.16936	0.000130349	6.72661	0.00294965				6.77591	0.000312877	6.16032	0.00364565	6.72441	0.117216				6.77591	-6.23538e-05	6.14775	-0.00165902	6.73121	0.0418864
6.78433	0.000445815	6.18241	-0.0087298	6.74139	0.0180749						6.78433	4.14655e-05	6.17725	8.06302e-05	6.73503	0.00292839				6.78433	0.000321229	6.16822	0.00364345	6.73282	0.12329				6.78433	-5.72145e-05	6.15565	-0.00168545	6.73963	0.0447865
6.79274	0.000450175	6.19031	-0.00860678	6.74981	0.0192801						6.79274	3.9539e-05	6.18515	5.23709e-05	6.74345	0.00300169				6.79274	0.000328332	6.17611	0.00363318	6.74124	0.129524				6.79274	-5.19878e-05	6.16354	-0.00181574	6.74805	0.047747
6.80116	0.00045411	6.1982	-0.00846651	6.75823	0.0203632						6.80116	3.67002e-05	6.19304	2.45154e-05	6.75186	0.00307389				6.80116	0.000334192	6.18401	0.00362244	6.74966	0.135878				6.80116	-4.3346e-05	6.17144	-0.00185792	6.75646	0.0507526
6.80958	0.000457689	6.2061	-0.00833958	6.76665	0.0213029						6.80958	3.46371e-05	6.20094	-8.10817e-06	6.76028	0.00314569				6.80958	0.000338992	6.1919	0.00365746	6.75808	0.142294				6.80958	-3.67995e-05	6.17933	-0.00193083	6.76488	0.0537872
6.818	0.000461175	6.21399	-0.00821893	6.77506	0.0221161						6.818	3.27353e-05	6.20883	-4.07317e-05	6.7687	0.00328304				6.818	0.000344492	6.1998	0.0036657	6.76649	0.148712				6.818	-3.16262e-05	6.18723	-0.00204997	6.7733	0.0568343
6.82641	0.000464208	6.22189	-0.00808762	6.78348	0.0226268						6.82641	3.07712e-05	6.21673	-0.000119526	6.77712	0.00338475				6.82641	0.000351817	6.20769	0.00367205	6.77491	0.155075				6.82641	-2.62917e-05	6.19512	-0.0021735	6.78172	0.0598777
6.83483	0.000466804	6.22978	-0.00796381	6.7919	0.0230729						6.83483	2.87541e-05	6.22462	-0.000156464	6.78553	0.00345354				6.83483	0.00035798	6.21559	0.0036908	6.78333	0.161343				6.83483	-2.27753e-05	6.20302	-0.00225145	6.79013	0.062902
6.84325	0.000469025	6.23768	-0.00784576	6.80032	0.0235378						6.84325	2.70699e-05	6.23252	-0.000165784	6.79395	0.0034576				6.84325	0.000362958	6.22348	0.0036664	6.79174	0.167497				6.84325	-2.04419e-05	6.21091	-0.00234343	6.79855	0.0658918
6.85166	0.000471032	6.24557	-0.0077472	6.80873	0.0241008						6.85166	2.64982e-05	6.24041	-0.000175104	6.80237	0.0034486				6.85167	0.000366442	6.23138	0.00364067	6.80016	0.173537				6.85166	-1.43518e-05	6.21881	-0.00249233	6.80697	0.0688325
6.86008	0.000473527	6.25347	-0.00761548	6.81715	0.0246402						6.86008	2.60351e-05	6.24831	-0.000218043	6.81078	0.00348684				6.86008	0.000370742	6.23927	0.00361666	6.80858	0.179477				6.86008	-4.66913e-06	6.2267	-0.00261451	6.81538	0.0717103
6.8685	0.00047729	6.26136	-0.00749337	6.82557	0.0251563						6.8685	2.56654e-05	6.2562	-0.000246149	6.8192	0.00352902				6.8685	0.000376911	6.24717	0.00363802	6.817	0.185339				6.8685	1.85454e-06	6.2346	-0.00265421	6.8238	0.0745124
6.87692	0.000481764	6.26926	-0.00737611	6.83398	0.0256693						6.87692	2.52184e-05	6.2641	-0.000272553	6.82762	0.00357499				6.87692	0.000382742	6.25506	0.0036933	6.82541	0.191148				6.87692	6.10966e-06	6.24249	-0.00272647	6.83222	0.0772283
6.88533	0.000486122	6.27715	-0.00726673	6.8424	0.0261425						6.88533	2.46145e-05	6.27199	-0.000295961	6.83604	0.00364647				6.88533	0.000387793	6.26295	0.00373701	6.83383	0.196925				6.88533	7.50732e-06	6.25039	-0.00288383	6.84064	0.0798508
6.89375	0.000489938	6.28505	-0.00716313	6.85082	0.0264348						6.89375	2.37552e-05	6.27989	-0.00033248	6.84445	0.0037133				6.89375	0.000392157	6.27085	0.00371395	6.84225	0.202685				6.89375	7.04305e-06	6.25828	-0.00302098	6.84905	0.0823765
6.90217	0.000493004	6.29294	-0.00708456	6.85924	0.0265653						6.90217	2.26756e-05	6.28778	-0.000346333	6.85287	0.00377583				6.90217	0.000396435	6.27874	0.00372324	6.85067	0.208439				6.90217	9.68357e-06	6.26618	-0.00308273	6.85747	0.0848061
6.91059	0.000495458	6.30083	-0.00697368	6.86765	0.0266432						6.91059	2.12815e-05	6.29568	-0.000372323	6.86129	0.00382913				6.91059	0.000400454	6.28664	0.00371579	6.85908	0.21419				6.91059	1.27784e-05	6.27407	-0.00314542	6.86589	0.0871431
6.919	0.00049813	6.30873	-0.00688656	6.87607	0.0266771						6.919	1.70657e-05	6.30357	-0.000413111	6.86971	0.00387387				6.919	0.000404414	6.29453	0.00372102	6.8675	0.21994				6.919	1.61676e-05	6.28197	-0.0032074	6.87431	0.0893916
6.92742	0.000501024	6.31662	-0.00681344	6.88449	0.0268007						6.92742	1.30082e-05	6.31147	-0.000427483	6.87812	0.00389721				6.92742	0.000409498	6.30243	0.00376361	6.87592	0.225684				6.92742	1.75105e-05	6.28986	-0.00331693	6.88272	0.0915536
6.93584	0.000503897	6.32452	-0.00671244	6.89291	0.0268999						6.93584	1.14893e-05	6.31936	-0.00038078	6.88654	0.00390956				6.93584	0.000417066	6.31032	0.00380923	6.88433	0.23141				6.93584	1.75122e-05	6.29776	-0.003449	6.89114	0.0936265
6.94425	0.000506324	6.33241	-0.00662506	6.90132	0.0269753						6.94425	1.10233e-05	6.32726	-0.000391348	6.89496	0.00397061				6.94426	0.000423369	6.31822	0.00378505	6.89275	0.237102				6.94425	1.47269e-05	6.30565	-0.00351939	6.89956	0.095602
6.95267	0.000507784	6.34031	-0.00652069	6.90974	0.027159						6.95267	1.08967e-05	6.33515	-0.000401917	6.90337	0.00403062				6.95267	0.000428351	6.32611	0.00376086	6.90117	0.242737				6.95267	9.56855e-06	6.31355	-0.00362545	6.90797	0.0974666
6.96109	0.000508412	6.3482	-0.00642858	6.91816	0.0273749						6.96109	1.10616e-05	6.34304	-0.000458534	6.91179	0.00407437				6.96109	0.000431931	6.33401	0.00374315	6.90959	0.24829				6.96109	3.34575e-06	6.32144	-0.00371402	6.91639	0.0992042
6.96951	0.000508449	6.3561	-0.00633233	6.92657	0.0275827						6.96951	1.08943e-05	6.35094	-0.00049197	6.92021	0.00410309				6.96951	0.000435494	6.3419	0.00378646	6.918	0.253733				6.96951	-3.04719e-07	6.32934	-0.00374063	6.92481	0.100799
6.97792	0.000508773	6.36399	-0.00623006	6.93499	0.0277274						6.97792	1.04387e-05	6.35883	-0.000478638	6.92863	0.00410309				6.97792	0.000439308	6.3498	0.00382418	6.92642	0.259043				6.97792	-4.29464e-06	6.33723	-0.00388335	6.93323	0.102241
6.98634	0.000509383	6.37189	-0.00613248	6.94341	0.0278156						6.98634	8.50273e-06	6.36673	-0.00047685	6.93704	0.00411121				6.98634	0.000443748	6.35769	0.00380938	6.93484	0.264199				6.98634	-8.50972e-06	6.34513	-0.00394626	6.94164	0.103523
6.99476	0.000510979	6.37978	-0.00605664	6.95183	0.0278943						6.99476	5.74351e-06	6.37462	-0.000478921	6.94546	0.00420315				6.99476	0.000448413	6.36559	0.00379459	6.94326	0.26919				6.99476	-1.55559e-05	6.35302	-0.00400066	6.95006	0.10465
7.00318	0.000513098	6.38768	-0.00594858	6.96024	0.0282076						7.00318	2.65039e-06	6.38252	-0.000483517	6.95388	0.00432713				7.00318	0.000453088	6.37348	0.00378276	6.95167	0.274009				7.00318	-1.60865e-05	6.36092	-0.00407125	6.95848	0.105631
7.01159	0.000515051	6.39557	-0.00584466	6.96866	0.0286491						7.01159	-7.33275e-07	6.39041	-0.000488112	6.9623	0.00440878				7.01159	0.000456937	6.38138	0.00381792	6.96009	0.278657				7.01159	-1.76542e-05	6.36881	-0.00416259	6.9669	0.106481
7.02001	0.000516912	6.40347	-0.00577615	6.97708	0.0291011						7.02001	-5.70088e-06	6.39831	-0.000495234	6.97071	0.00445169				7.02001	0.000460025	6.38927	0.00382968	6.96851	0.283134				7.02001	-1.99012e-05	6.37671	-0.00426191	6.97531	0.107217
7.02843	0.000519678	6.41136	-0.00571177	6.9855	0.0294885						7.02843	-1.0168e-05	6.4062	-0.000533647	6.97913	0.00445574				7.02843	0.000462916	6.39717	0.00385459	6.97692	0.287442				7.02843	-2.38344e-05	6.3846	-0.00436539	6.98373	0.107861
7.03684	0.000522226	6.41926	-0.0055983	6.99391	0.0298178						7.03684	-1.39597e-05	6.4141	-0.000530096	6.98755	0.00446529				7.03685	0.00046594	6.40506	0.003854	6.98534	0.291584				7.03684	-2.3576e-05	6.3925	-0.00445897	6.99215	0.10843
7.04526	0.000524632	6.42715	-0.00549867	7.00233	0.0300247						7.04526	-1.5101e-05	6.42199	-0.000538251	6.99596	0.0044754				7.04526	0.000470612	6.41296	0.00385341	6.99376	0.295561				7.04526	-1.94114e-05	6.40039	-0.00448401	7.00056	0.108944
7.05368	0.000527924	6.43505	-0.00542987	7.01075	0.0295794						7.05368	-1.56271e-05	6.42989	-0.000546407	7.00438	0.00448608				7.05368	0.000478281	6.42085	0.00384598	7.00218	0.29938				7.05368	-4.63086e-06	6.40829	-0.00461995	7.00898	0.109418
7.0621	0.000532287	6.44294	-0.0053524	7.01916	0.0291441						7.0621	-1.60823e-05	6.43778	-0.0005655	7.0128	0.00450498				7.0621	0.000485261	6.42875	0.00391572	7.01059	0.303048				7.0621	7.29196e-06	6.41618	-0.00472072	7.0174	0.109868
7.07051	0.000536025	6.45084	-0.00525349	7.02758	0.0287313						7.07051	-1.72325e-05	6.44568	-0.00055062	7.02122	0.00451544				7.07051	0.000491035	6.43664	0.00396425	7.01901	0.306577				7.07051	1.60957e-05	6.42408	-0.00475525	7.02582	0.110304
7.07893	0.000539206	6.45873	-0.00515161	7.036	0.0282983						7.07893	-1.89821e-05	6.45357	-0.000527652	7.02963	0.00451732				7.07893	0.000495763	6.44454	0.00396194	7.02743	0.309981				7.07893	1.31373e-05	6.43197	-0.0047959	7.03423	0.110737
7.08735	0.00054174	6.46663	-0.00508463	7.04442	0.0278022						7.08735	-2.17574e-05	6.46147	-0.000518322	7.03805	0.00441699				7.08735	0.000503427	6.45243	0.00395974	7.03585	0.313271				7.08735	2.49489e-06	6.43987	-0.00483655	7.04265	0.111172
7.09577	0.000543698	6.47452	-0.00502948	7.05283	0.0274157						7.09577	-2.37932e-05	6.46936	-0.000521712	7.04647	0.00436521				7.09577	0.000513368	6.46033	0.00395753	7.04426	0.31645				7.09577	-1.34754e-05	6.44776	-0.0048969	7.05107	0.111612
7.10418	0.000544911	6.48242	-0.00499479	7.06125	0.0270111						7.10418	-2.42172e-05	6.47726	-0.000525102	7.05489	0.00432823				7.10418	0.000522193	6.46822	0.0039666	7.05268	0.319514				7.10418	-2.72322e-05	6.45566	-0.00495164	7.05949	0.112058
7.1126	0.000546433	6.49031	-0.00488862	7.06967	0.0265882						7.1126	-2.4688e-05	6.48515	-0.000511528	7.0633	0.00427961				7.1126	0.000531281	6.47612	0.00401691	7.0611	0.32245				7.1126	-2.57885e-05	6.46355	-0.00501806	7.0679	0.11251
7.12102	0.000548015	6.49821	-0.00479159	7.07809	0.0260204						7.12102	-2.51976e-05	6.49305	-0.000496644	7.07172	0.00422044				7.12102	0.000540807	6.48401	0.00404465	7.06951	0.325238				7.12102	-1.96142e-05	6.47145	-0.00507224	7.07632	0.112966
7.12943	0.000549253	6.5061	-0.00470372	7.0865	0.0255382						7.12943	-2.47413e-05	6.50094	-0.00047895	7.08014	0.00416211				7.12944	0.00054953	6.49191	0.00403034	7.07793	0.327852				7.12943	-1.39002e-05	6.47934	-0.00510612	7.08474	0.113424
7.13785	0.00055017	6.514	-0.00464549	7.09492	0.0250947						7.13785	-2.39799e-05	6.50884	-0.000479549	7.08855	0.00414535				7.13785	0.000557489	6.4998	0.00404744	7.08635	0.330268				7.13785	-9.86952e-07	6.48724	-0.00517675	7.09315	0.113885
7.14627	0.000550334	6.52189	-0.00458598	7.10334	0.0246843						7.14627	-2.29563e-05	6.51673	-0.000479597	7.09697	0.00416121				7.14627	0.000565957	6.5077	0.00405018	7.09477	0.332463				7.14627	1.21748e-05	6.49513	-0.00529461	7.10157	0.11435
7.15469	0.000549452	6.52979	-0.00451139	7.11175	0.024245						7.15469	-2.22001e-05	6.52463	-0.000469541	7.10539	0.00418511				7.15469	0.000573938	6.51559	0.00405891	7.10318	0.334421				7.15469	2.26981e-05	6.50303	-0.00534694	7.10999	0.114823
7.1631	0.000548852	6.53768	-0.0044324	7.12017	0.0238581						7.1631	-1.99159e-05	6.53252	-0.000459486	7.11381	0.00420554				7.1631	0.000581792	6.52349	0.00408758	7.1116	0.33613				7.1631	3.14977e-05	6.51092	-0.00532717	7.11841	0.115313
7.17152	0.000548242	6.54558	-0.00434916	7.12859	0.0235178						7.17152	-1.72877e-05	6.54042	-0.000438737	7.12222	0.00422262				7.17152	0.000590003	6.53138	0.00410319	7.12002	0.337586				7.17152	4.15224e-05	6.51882	-0.00535107	7.12682	0.115831
7.17994	0.000547637	6.55347	-0.00427266	7.13701	0.0232184						7.17994	-1.54131e-05	6.54831	-0.000412846	7.13064	0.00421734				7.17994	0.000597486	6.53928	0.00411589	7.12844	0.338789				7.17994	5.46445e-05	6.52671	-0.00537497	7.13524	0.116391
7.18836	0.000547353	6.56137	-0.0042075	7.14542	0.0229433						7.18836	-1.41884e-05	6.55621	-0.000399239	7.13906	0.00424412				7.18836	0.000604278	6.54717	0.0041477	7.13685	0.339746				7.18836	6.34442e-05	6.53461	-0.00541831	7.14366	0.117008
7.19677	0.000547049	6.56926	-0.00415035	7.15384	0.0227094						7.19677	-1.45697e-05	6.5641	-0.000363315	7.14748	0.00426318				7.19677	0.000611129	6.55507	0.00413036	7.14527	0.340468				7.19677	6.94207e-05	6.5425	-0.00545822	7.15208	0.117694
7.20519	0.000546724	6.57716	-0.00410707	7.16226	0.0225315						7.20519	-1.48541e-05	6.572	-0.000364317	7.15589	0.00427513				7.20519	0.000616821	6.56296	0.00411301	7.15369	0.340968				7.20519	7.54756e-05	6.5504	-0.00548952	7.16049	0.118462
7.21361	0.000546269	6.58505	-0.00401014	7.17068	0.0223556						7.21361	-1.557e-05	6.57989	-0.000367544	7.16431	0.00427555				7.21361	0.000621441	6.57086	0.00416963	7.1621	0.341265				7.21361	8.31199e-05	6.55829	-0.00552082	7.16891	0.11932
7.22202	0.000545331	6.59295	-0.00395128	7.17909	0.0221804						7.22202	-1.66576e-05	6.58779	-0.000370771	7.17273	0.00429842				7.22203	0.000625125	6.57875	0.00416553	7.17052	0.341375				7.22202	9.09378e-05	6.56619	-0.00556257	7.17733	0.12027
7.23044	0.000544002	6.60084	-0.00388916	7.18751	0.021915						7.23044	-1.79477e-05	6.59568	-0.0003417	7.18115	0.00432044				7.23044	0.000628984	6.58665	0.00416143	7.17894	0.341313				7.23044	9.70896e-05	6.57408	-0.00564763	7.18574	0.121313
7.23886	0.000542919	6.60874	-0.00380173	7.19593	0.021516						7.23886	-1.94142e-05	6.60358	-0.000313257	7.18956	0.00434191				7.23886	0.000633754	6.59454	0.00418628	7.18736	0.34109				7.23886	0.000102158	6.58198	-0.00566821	7.19416	0.122446
7.24728	0.000541965	6.61663	-0.0037019	7.20434	0.0211316						7.24728	-2.16798e-05	6.61147	-0.000307721	7.19798	0.00438305				7.24728	0.000638736	6.60244	0.00418332	7.19577	0.340707				7.24728	0.000108688	6.58987	-0.00568968	7.20258	0.123666
7.25569	0.00054113	6.62453	-0.00364395	7.21276	0.0208847						7.25569	-2.44783e-05	6.61937	-0.000257849	7.2064	0.00442962				7.25569	0.000643339	6.61033	0.00416244	7.20419	0.340161				7.25569	0.000119153	6.59777	-0.00571115	7.211	0.124967
7.26411	0.00054053	6.63242	-0.00357799	7.22118	0.0206552						7.26411	-2.53629e-05	6.62726	-0.000238363	7.21481	0.00448132				7.26411	0.000647583	6.61823	0.00416165	7.21261	0.33944				7.26411	0.000131034	6.60566	-0.00573258	7.21941	0.126341
7.27253	0.000540151	6.64032	-0.00351337	7.2296	0.0204381						7.27253	-2.56955e-05	6.63516	-0.000226551	7.22323	0.00455827				7.27253	0.000651232	6.62612	0.00422259	7.22103	0.338529				7.27253	0.000144126	6.61356	-0.005754	7.22783	0.127783
7.28095	0.000540331	6.64821	-0.00345097	7.23801	0.0201711						7.28095	-2.55531e-05	6.64305	-0.000227033	7.23165	0.00463974				7.28095	0.00065416	6.63402	0.00426622	7.22944	0.337413				7.28095	0.000159158	6.62145	-0.00578426	7.23625	0.129284
7.28936	0.0005418	6.65611	-0.00339286	7.24643	0.019734						7.28936	-2.51459e-05	6.65095	-0.00020171	7.24007	0.0046705				7.28936	0.000656433	6.64191	0.00425445	7.23786	0.336083				7.28936	0.000171034	6.62935	-0.00579905	7.24467	0.13084
7.29778	0.000544012	6.664	-0.00329869	7.25485	0.0193413						7.29778	-2.49229e-05	6.65884	-0.000175346	7.24848	0.00465509				7.29778	0.000658149	6.64981	0.00424267	7.24628	0.334534				7.29778	0.000180849	6.63724	-0.00582425	7.25308	0.132446
7.3062	0.000546122	6.6719	-0.00324675	7.26327	0.0189923						7.3062	-2.66802e-05	6.66674	-0.000143052	7.2569	0.00461971				7.3062	0.000659074	6.6577	0.00423959	7.25469	0.332773				7.3062	0.000191635	6.64514	-0.00584945	7.2615	0.134099
7.31461	0.000547933	6.67979	-0.00319391	7.27168	0.0186004						7.31461	-3.01398e-05	6.67463	-9.12724e-05	7.26532	0.0046095				7.31462	0.000660218	6.6656	0.00423896	7.26311	0.330812				7.31461	0.000206988	6.65303	-0.00588456	7.26992	0.135801
7.32303	0.000549299	6.68769	-0.0031435	7.2801	0.0181123						7.32303	-3.30045e-05	6.68253	-9.16039e-05	7.27374	0.00459378				7.32303	0.000661369	6.67349	0.00425042	7.27153	0.328671				7.32303	0.000223791	6.66093	-0.00591968	7.27833	0.137552
7.33145	0.000550235	6.69558	-0.00308656	7.28852	0.0176597						7.33145	-3.37663e-05	6.69042	-8.65578e-05	7.28215	0.00457285				7.33145	0.000662228	6.68139	0.00428742	7.27995	0.326372				7.33145	0.000238025	6.66882	-0.00599595	7.28675	0.139355
7.33987	0.000549989	6.70348	-0.0029898	7.29693	0.0171983						7.33987	-3.46305e-05	6.69832	-8.15116e-05	7.29057	0.00452938				7.33987	0.000662282	6.68928	0.00427015	7.28836	0.323933				7.33987	0.000248824	6.67672	-0.00596503	7.29517	0.141211
7.34828	0.000550786	6.71137	-0.00295335	7.30535	0.0167198						7.34828	-3.58104e-05	6.70621	-1.84464e-05	7.29899	0.00450237				7.34828	0.000661615	6.69718	0.00425288	7.29678	0.321373				7.34828	0.000257386	6.68461	-0.00595936	7.30359	0.14312
7.3567	0.00055193	6.71927	-0.00291564	7.31377	0.0162262						7.3567	-3.72632e-05	6.71411	1.90988e-05	7.3074	0.00452011				7.3567	0.000660486	6.70507	0.00427378	7.3052	0.318705				7.3567	0.000268123	6.69251	-0.00593064	7.312	0.145079
7.36512	0.000553393	6.72716	-0.00282429	7.32219	0.0157188						7.36512	-4.01174e-05	6.722	2.44711e-05	7.31582	0.00453739				7.36512	0.000658265	6.71297	0.00429193	7.31362	0.315941				7.36512	0.000283945	6.7004	-0.00594963	7.32042	0.147082
7.37354	0.000555562	6.73506	-0.00275979	7.3306	0.0153827						7.37354	-4.33055e-05	6.7299	7.82171e-05	7.32424	0.00452465				7.37354	0.000653418	6.72086	0.00429655	7.32203	0.313089				7.37354	0.000309728	6.7083	-0.00596863	7.32884	0.14912
7.38195	0.000558673	6.74295	-0.00267816	7.33902	0.015187						7.38195	-4.55342e-05	6.73779	8.57629e-05	7.33266	0.00448407				7.38195	0.000649749	6.72876	0.00428315	7.33045	0.310161				7.38195	0.000343057	6.71619	-0.00597876	7.33726	0.151183
7.39037	0.000561597	6.75085	-0.00262106	7.34744	0.0150355						7.39037	-4.74848e-05	6.74569	0.000113276	7.34107	0.00437985				7.39037	0.000649628	6.73665	0.00430282	7.33887	0.307168				7.39037	0.000367279	6.72409	-0.0059889	7.34567	0.153257
7.39879	0.000564233	6.75874	-0.00259467	7.35586	0.0148606						7.39879	-4.91937e-05	6.75358	0.000168252	7.34949	0.00427164				7.39879	0.000649583	6.74455	0.00430511	7.34728	0.304124				7.39879	0.000390379	6.73198	-0.005985	7.35409	0.155326
7.4072	0.000566485	6.76664	-0.00252698	7.36427	0.0146638						7.4072	-4.9621e-05	6.76148	0.000196332	7.35791	0.00423785				7.40721	0.000649339	6.75244	0.00429229	7.3557	0.301043				7.4072	0.000423494	6.73988	-0.00596002	7.36251	0.157374
7.41562	0.000568414	6.77453	-0.00251383	7.37269	0.0142346						7.41562	-4.9605e-05	6.76937	0.00021033	7.36633	0.00420879				7.41562	0.000648924	6.76034	0.00427948	7.36412	0.297934				7.41562	0.000449591	6.74777	-0.00596247	7.37092	0.159384
7.42404	0.000570223	6.78243	-0.00246533	7.38111	0.0138589						7.42404	-4.92078e-05	6.77727	0.000264749	7.37474	0.00417838				7.42404	0.000648824	6.76823	0.00426754	7.37254	0.294804				7.42404	0.000471401	6.75567	-0.00598883	7.37934	0.161337
7.43246	0.000572117	6.79032	-0.00236069	7.38952	0.0135964						7.43246	-4.91077e-05	6.78516	0.000299858	7.38316	0.00414675				7.43246	0.000649224	6.77613	0.00429606	7.38095	0.291661				7.43246	0.000495204	6.76356	-0.00601519	7.38776	0.163215
7.44087	0.000574057	6.79822	-0.00228786	7.39794	0.013366						7.44087	-4.56883e-05	6.79306	0.000337923	7.39158	0.00411361				7.44087	0.000652109	6.78402	0.00427699	7.38937	0.288504				7.44087	0.000515983	6.77146	-0.00600054	7.39618	0.165
7.44929	0.000576053	6.80611	-0.0022466	7.40636	0.0131621						7.44929	-4.13378e-05	6.80095	0.00036664	7.39999	0.00405865				7.44929	0.00065511	6.79192	0.00425793	7.39779	0.285336				7.44929	0.000530096	6.77935	-0.00598545	7.40459	0.166677
7.45771	0.000577902	6.81401	-0.00221783	7.41478	0.0129018						7.45771	-3.82824e-05	6.80885	0.000378878	7.40841	0.00398371				7.45771	0.00065781	6.79981	0.00426455	7.40621	0.282155				7.45771	0.000539193	6.78725	-0.00600247	7.41301	0.16823
7.46613	0.000579388	6.8219	-0.00213995	7.42319	0.0125825						7.46613	-3.63451e-05	6.81674	0.000391117	7.41683	0.00389944				7.46613	0.000660995	6.80771	0.00428564	7.41462	0.278963				7.46613	0.000545033	6.79514	-0.00599493	7.42143	0.169645
7.47454	0.000580555	6.8298	-0.00204161	7.43161	0.0122949						7.47454	-3.6237e-05	6.82464	0.000447755	7.42525	0.00383019				7.47454	0.000663854	6.8156	0.00427967	7.42304	0.275765				7.47454	0.000566505	6.80304	-0.00595509	7.42985	0.170912
7.48296	0.000581365	6.83769	-0.00200598	7.44003	0.012037						7.48296	-3.81645e-05	6.83253	0.000508261	7.43366	0.00380613				7.48296	0.00066638	6.8235	0.00427449	7.43146	0.272564				7.48296	0.000597019	6.81093	-0.00597468	7.43826	0.172022
7.49138	0.000581846	6.84559	-0.00195441	7.44845	0.0116997						7.49138	-3.89017e-05	6.84043	0.000550262	7.44208	0.00383559				7.49138	0.00067124	6.83139	0.00428193	7.43987	0.269364				7.49138	0.000620844	6.81883	-0.00599882	7.44668	0.172967
7.49979	0.000581691	6.85348	-0.0019376	7.45686	0.0114054						7.49979	-3.92707e-05	6.84832	0.000562746	7.4505	0.00389089				7.4998	0.000680342	6.83929	0.00427859	7.44829	0.266168				7.49979	0.000642601	6.82672	-0.00602295	7.4551	0.173743
7.50821	0.000582315	6.86138	-0.00191529	7.46528	0.0111397						7.50821	-3.78658e-05	6.85622	0.000639483	7.45892	0.00394765				7.50821	0.000688636	6.84718	0.00426075	7.45671	0.26298				7.50821	0.000658534	6.83462	-0.00599984	7.46351	0.174346
7.51663	0.000582979	6.86927	-0.00186235	7.4737	0.0108987						7.51663	-3.59925e-05	6.86411	0.00067603	7.46733	0.00397748				7.51663	0.000696232	6.85508	0.00423836	7.46513	0.259802				7.51663	0.000670663	6.84251	-0.00590943	7.47193	0.174771
7.52505	0.000584179	6.87717	-0.00182143	7.48211	0.0105933						7.52505	-3.3713e-05	6.87201	0.000694218	7.47575	0.00398236				7.52505	0.000702713	6.86297	0.00421596	7.47354	0.256637				7.52505	0.000683533	6.85041	-0.00590765	7.48035	0.175017
7.53346	0.000585867	6.88506	-0.00176528	7.49053	0.0102979						7.53346	-2.97731e-05	6.8799	0.00073955	7.48417	0.00392632				7.53346	0.000708212	6.87087	0.00419393	7.48196	0.253489				7.53346	0.000697742	6.8583	-0.00590005	7.48877	0.175079
7.54188	0.000587589	6.89296	-0.00171801	7.49895	0.0100238						7.54188	-2.65378e-05	6.8878	0.000794227	7.49258	0.00387695				7.54188	0.000713467	6.87876	0.00420507	7.49038	0.250363				7.54188	0.000709267	6.8662	-0.00590795	7.49718	0.174955
7.5503	0.000589337	6.90085	-0.00170452	7.50737	0.00976887						7.5503	-2.39056e-05	6.89569	0.000843086	7.501	0.00385131				7.5503	0.00071856	6.88666	0.00420453	7.4988	0.247266				7.5503	0.000720003	6.87409	-0.00591586	7.5056	0.174639
7.55872	0.000591063	6.90875	-0.00165017	7.51578	0.00947342						7.55872	-1.98112e-05	6.90359	0.000899101	7.50942	0.00384769				7.55872	0.000724807	6.89455	0.0041875	7.50721	0.244206				7.55872	0.000726579	6.88199	-0.00590176	7.51402	0.174126
7.56713	0.000593449	6.91664	-0.00153055	7.5242	0.00920354						7.56713	-1.6233e-05	6.91148	0.000931948	7.51784	0.00387775				7.56713	0.000733439	6.90245	0.00417047	7.51563	0.24119				7.56713	0.000730431	6.88988	-0.00587894	7.52244	0.173412
7.57555	0.000595693	6.92454	-0.00146838	7.53262	0.00896113						7.57555	-1.3761e-05	6.91938	0.000973584	7.52625	0.00391483				7.57555	0.000743608	6.91034	0.00416318	7.52405	0.238227				7.57555	0.000731217	6.89778	-0.005774	7.53085	0.172493
7.58397	0.000598167	6.93243	-0.00144061	7.54104	0.00878716						7.58397	-1.22428e-05	6.92727	0.00100117	7.53467	0.00392763				7.58397	0.00075497	6.91824	0.00415588	7.53246	0.235324				7.58397	0.000727058	6.90567	-0.00577797	7.53927	0.171366
7.59238	0.000601145	6.94033	-0.00141284	7.54945	0.00864341						7.59238	-1.19635e-05	6.93517	0.00102572	7.54309	0.00391861				7.59239	0.000768206	6.92613	0.00414498	7.54088	0.23249				7.59238	0.000732171	6.91357	-0.00578195	7.54769	0.170033
7.6008	0.000603602	6.94822	-0.00138293	7.55787	0.00848062						7.6008	-1.09205e-05	6.94306	0.00111316	7.55151	0.00393242				7.6008	0.000783873	6.93403	0.0041291	7.5493	0.229731				7.6008	0.000740017	6.92146	-0.0057939	7.5561	0.168498
7.60922	0.0006056	6.95612	-0.00134256	7.56629	0.00830011						7.60922	-1.00607e-05	6.95096	0.0012142	7.55992	0.00396753				7.60922	0.000801876	6.94192	0.00411631	7.55772	0.227053				7.60922	0.000745922	6.92936	-0.0058067	7.56452	0.166769
7.61764	0.000607114	6.96401	-0.0012862	7.5747	0.00804398						7.61764	-9.7908e-06	6.95885	0.00122273	7.56834	0.00401024				7.61764	0.000821073	6.94982	0.00409064	7.56613	0.224461				7.61764	0.00075056	6.93725	-0.00574436	7.57294	0.164857
7.62605	0.000609352	6.97191	-0.00121921	7.58312	0.00778624						7.62605	-1.00295e-05	6.96675	0.00123428	7.57676	0.00406014				7.62605	0.000841423	6.95771	0.00406031	7.57455	0.221958				7.62605	0.000754413	6.94515	-0.00569665	7.58136	0.162777
7.63447	0.000611873	6.9798	-0.00118024	7.59154	0.00752054						7.63447	-1.09093e-05	6.97464	0.00130327	7.58517	0.0041409				7.63447	0.000861382	6.96561	0.00402999	7.58297	0.219545				7.63447	0.000755114	6.95304	-0.00562786	7.58977	0.160545
7.64289	0.000614602	6.9877	-0.00114347	7.59996	0.00731584						7.64289	-1.04102e-05	6.98254	0.00134106	7.59359	0.00422649				7.64289	0.000880352	6.9735	0.00400412	7.59139	0.217219				7.64289	0.000753756	6.96094	-0.0055885	7.59819	0.158182
7.65131	0.000616764	6.99559	-0.00108918	7.60837	0.00712628						7.65131	-8.75509e-06	6.99043	0.00140033	7.60201	0.00430324				7.65131	0.000899717	6.9814	0.00397825	7.5998	0.214973				7.65131	0.000751283	6.96883	-0.00554054	7.60661	0.155706
7.65972	0.000618424	7.00349	-0.0010451	7.61679	0.00694902						7.65972	-7.53267e-06	6.99833	0.00144596	7.61043	0.00437186				7.65972	0.000919395	6.98929	0.00395134	7.60822	0.2128				7.65972	0.000755853	6.97673	-0.00553287	7.61503	0.153139
7.66814	0.000619545	7.01138	-0.00100699	7.62521	0.00674266						7.66814	-6.68172e-06	7.00622	0.00146755	7.61884	0.00443126				7.66814	0.000939528	6.99719	0.00398003	7.61664	0.210691				7.66814	0.000761612	6.98462	-0.0055252	7.62344	0.150499
7.67656	0.000622265	7.01928	-0.000949209	7.63363	0.00657591						7.67656	-5.38128e-06	7.01412	0.00154304	7.62726	0.00448242				7.67656	0.000961357	7.00508	0.0039664	7.62505	0.208641				7.67656	0.000766056	6.99252	-0.00550209	7.63186	0.147805
7.68497	0.000625208	7.02717	-0.000917981	7.64204	0.00644157						7.68497	-2.31152e-06	7.02201	0.00159443	7.63568	0.0045436				7.68498	0.000984514	7.01298	0.00394445	7.63347	0.206643				7.68497	0.000769641	7.00041	-0.00538019	7.64028	0.145072
7.69339	0.000627909	7.03507	-0.000911894	7.65046	0.00632391						7.69339	1.50095e-06	7.02991	0.00166149	7.6441	0.00460216				7.69339	0.00101085	7.02087	0.00391834	7.64189	0.204694				7.69339	0.000773274	7.00831	-0.00537383	7.64869	0.142312
7.70181	0.000630127	7.04296	-0.000874868	7.65888	0.00622058						7.70181	6.13089e-06	7.0378	0.00174838	7.65251	0.00465864				7.70181	0.00104102	7.02877	0.00389224	7.65031	0.202794				7.70181	0.00078357	7.0162	-0.00533954	7.65711	0.139535
7.71023	0.000631983	7.05086	-0.000806778	7.6673	0.00614138						7.71023	1.03141e-05	7.0457	0.00179395	7.66093	0.00474915				7.71023	0.00107104	7.03666	0.00385228	7.65872	0.200941				7.71023	0.000791244	7.0241	-0.00531018	7.66553	0.136746
7.71864	0.000634624	7.05875	-0.000765915	7.67571	0.00608723						7.71864	1.38081e-05	7.05359	0.00183629	7.66935	0.00489498				7.71864	0.00110085	7.04456	0.00380489	7.66714	0.199137				7.71864	0.000797211	7.03199	-0.00531897	7.67395	0.133951
7.72706	0.000637267	7.06665	-0.000726988	7.68413	0.00605515						7.72706	1.67086e-05	7.06149	0.00192607	7.67776	0.00514087				7.72706	0.00113062	7.05245	0.00377897	7.67556	0.19738				7.72706	0.000806443	7.03989	-0.00523888	7.68236	0.131153
7.73548	0.000639695	7.07454	-0.000707007	7.69255	0.00602273						7.73548	1.92631e-05	7.06938	0.0019976	7.68618	0.00534581				7.73548	0.00115888	7.06035	0.00375304	7.68398	0.19567				7.73548	0.000819068	7.04778	-0.00521519	7.69078	0.128356
7.7439	0.000641827	7.08244	-0.000673192	7.70096	0.00598951						7.7439	2.38019e-05	7.07728	0.00201114	7.6946	0.00551312				7.7439	0.00118724	7.06824	0.00372145	7.69239	0.194002				7.7439	0.000839954	7.05568	-0.0051143	7.6992	0.125563
7.75231	0.000643631	7.09033	-0.000630543	7.70938	0.00593515						7.75231	2.76405e-05	7.08517	0.00210717	7.70302	0.0056245				7.75231	0.00121564	7.07614	0.00368962	7.70081	0.192372				7.75231	0.000854784	7.06357	-0.00507954	7.70762	0.12278
7.76073	0.000645192	7.09823	-0.000506454	7.7178	0.00587471						7.76073	3.04294e-05	7.09307	0.00221702	7.71143	0.0056961				7.76073	0.00124366	7.08403	0.00364448	7.70923	0.190772				7.76073	0.00086566	7.07147	-0.00502293	7.71603	0.120011
7.76915	0.000647325	7.10612	-0.000481924	7.72622	0.00580922						7.76915	3.23088e-05	7.10096	0.00231015	7.71985	0.00577109				7.76915	0.00127339	7.09193	0.00361453	7.71764	0.189194				7.76915	0.000874918	7.07936	-0.00492542	7.72445	0.11726
7.77757	0.00064974	7.11402	-0.000457395	7.73463	0.00568196						7.77756	3.07884e-05	7.10886	0.00235505	7.72827	0.0058916				7.77757	0.00130511	7.09982	0.00358459	7.72606	0.18763				7.77756	0.000882176	7.08726	-0.00494682	7.73287	0.114528
7.78598	0.000651947	7.12191	-0.000446416	7.74305	0.0055016						7.78598	2.73713e-05	7.11675	0.00242396	7.73669	0.00600312				7.78598	0.00133817	7.10772	0.0035117	7.73448	0.186071				7.78598	0.00088631	7.09515	-0.00491405	7.74128	0.111819
7.7944	0.000654007	7.12981	-0.000431434	7.75147	0.00533918						7.7944	2.74267e-05	7.12465	0.00251083	7.7451	0.00610309				7.7944	0.00137133	7.11561	0.00346681	7.7429	0.184508				7.7944	0.000888405	7.10305	-0.00486199	7.7497	0.109132
7.80282	0.000656698	7.1377	-0.000391089	7.75989	0.00513307						7.80282	2.70639e-05	7.13254	0.00258231	7.75352	0.00619313				7.80282	0.00140302	7.12351	0.00342192	7.75131	0.182935				7.80282	0.000888675	7.11094	-0.00476877	7.75812	0.10647
7.81123	0.000660327	7.1456	-0.000321741	7.7683	0.00492986						7.81123	2.63397e-05	7.14044	0.00260184	7.76194	0.00633685				7.81123	0.00143304	7.1314	0.00336003	7.75973	0.181343				7.81123	0.000887752	7.11884	-0.00465952	7.76654	0.103832
7.81965	0.000663276	7.15349	-0.000283739	7.77672	0.00474581						7.81965	2.47674e-05	7.14833	0.0026931	7.77035	0.00647685				7.81965	0.0014638	7.13929	0.00333192	7.76815	0.179725				7.81965	0.000885008	7.12673	-0.00461897	7.77495	0.101219
7.82807	0.000665619	7.16139	-0.000254681	7.78514	0.00457886						7.82807	2.31391e-05	7.15623	0.00279214	7.77877	0.00658826				7.82807	0.00149522	7.14719	0.00330381	7.77657	0.178073				7.82807	0.000877955	7.13463	-0.00456506	7.78337	0.0986326
7.83649	0.000667165	7.16928	-0.000229584	7.79355	0.00442168						7.83649	2.44623e-05	7.16412	0.00287383	7.78719	0.00667371				7.83649	0.0015253	7.15508	0.00327236	7.78498	0.176378				7.83649	0.000870318	7.14252	-0.00448728	7.79179	0.0960732
7.8449	0.000668726	7.17718	-0.000188256	7.80197	0.00429004						7.8449	2.46419e-05	7.17202	0.00295083	7.79561	0.00675424				7.8449	0.00155121	7.16298	0.00323658	7.7934	0.174631				7.8449	0.000862295	7.15042	-0.00446793	7.80021	0.0935409
7.85332	0.000671545	7.18507	-0.000150908	7.81039	0.00416914						7.85332	2.38351e-05	7.17991	0.00303198	7.80402	0.00682605				7.85332	0.00157328	7.17087	0.00320173	7.80182	0.172821				7.85332	0.00084933	7.15831	-0.0044183	7.80862	0.0910349
7.86174	0.000675411	7.19297	-0.000119227	7.81881	0.00405736						7.86174	2.13955e-05	7.18781	0.00316044	7.81244	0.00688929				7.86174	0.00159609	7.17877	0.00316688	7.81023	0.170942				7.86174	0.000832427	7.16621	-0.00435814	7.81704	0.0885537
7.87016	0.000679041	7.20086	-8.64678e-05	7.82722	0.00394294						7.87015	1.92559e-05	7.1957	0.00323779	7.82086	0.00687762				7.87016	0.00161941	7.18666	0.00310761	7.81865	0.168989				7.87015	0.00082122	7.1741	-0.00428459	7.82546	0.0860949
7.87857	0.0006825	7.20876	-3.96481e-05	7.83564	0.0038338						7.87857	1.77392e-05	7.2036	0.0033043	7.82928	0.00683369				7.87857	0.00164457	7.19456	0.0030635	7.82707	0.166964				7.87857	0.000811628	7.182	-0.00424051	7.83388	0.0836562
7.88699	0.000686403	7.21665	2.43687e-05	7.84406	0.00375328						7.88699	1.93773e-05	7.21149	0.00336497	7.83769	0.00679876				7.88699	0.00166912	7.20245	0.00300897	7.83549	0.16487				7.88699	0.000808474	7.18989	-0.0041607	7.84229	0.0812359
7.89541	0.000689678	7.22455	7.62131e-05	7.85248	0.00368447						7.89541	2.4119e-05	7.21939	0.0034696	7.84611	0.0067684				7.89541	0.00168994	7.21035	0.00299124	7.8439	0.162715				7.89541	0.00081106	7.19779	-0.00405336	7.85071	0.0788338
7.90382	0.000692406	7.23244	8.7082e-05	7.86089	0.00362253						7.90382	2.79661e-05	7.22728	0.00359475	7.85453	0.00673632				7.90382	0.00170835	7.21824	0.00297444	7.85232	0.160509				7.90382	0.000810081	7.20568	-0.00403935	7.85913	0.0764513
7.91224	0.000694601	7.24034	0.000114889	7.86931	0.00356662						7.91224	3.07853e-05	7.23518	0.00365921	7.86294	0.00670256				7.91224	0.0017248	7.22614	0.00294511	7.86074	0.158258				7.91224	0.000806773	7.21358	-0.00400033	7.86754	0.0740911
7.92066	0.000697671	7.24823	0.000147428	7.87773	0.00346958						7.92066	3.27196e-05	7.24307	0.003701	7.87136	0.00665393				7.92066	0.00174084	7.23403	0.00291578	7.86916	0.155969				7.92066	0.000798955	7.22147	-0.00390747	7.87596	0.071757
7.92908	0.000700475	7.25613	0.000184888	7.88614	0.00338069						7.92908	3.40086e-05	7.25097	0.00380095	7.87978	0.00659183				7.92908	0.001758	7.24193	0.00288078	7.87757	0.153644				7.92908	0.000783292	7.22937	-0.00383995	7.88438	0.0694537
7.93749	0.000703051	7.26402	0.000216116	7.89456	0.00330002						7.93749	3.11988e-05	7.25886	0.00392517	7.8882	0.00653301				7.93749	0.00177262	7.24982	0.0028135	7.88599	0.151279				7.93749	0.000769618	7.23726	-0.00382628	7.8928	0.0671849
7.94591	0.00070552	7.27192	0.000238946	7.90298	0.00317969						7.94591	2.6968e-05	7.26676	0.0040219	7.89661	0.00647312				7.94591	0.00178456	7.25772	0.00278896	7.89441	0.14887				7.94591	0.000753215	7.24516	-0.00374311	7.90121	0.0649549
7.95433	0.000708249	7.27981	0.000266717	7.9114	0.00309477						7.95433	2.42455e-05	7.27465	0.00409629	7.90503	0.00641226				7.95433	0.00179422	7.26561	0.00281715	7.90283	0.146412				7.95433	0.000743037	7.25305	-0.00368489	7.90963	0.0627669
7.96275	0.000711507	7.28771	0.000314635	7.91981	0.00306805						7.96274	2.14817e-05	7.28255	0.00417882	7.91345	0.00635007				7.96275	0.00180319	7.27351	0.00290757	7.91124	0.143901				7.96274	0.000735976	7.26095	-0.00359767	7.91805	0.0606243
7.97116	0.000715148	7.2956	0.000383952	7.92823	0.0030655						7.97116	1.86805e-05	7.29044	0.00425214	7.92187	0.00622204				7.97116	0.00181053	7.2814	0.00286622	7.91966	0.141334				7.97116	0.000730956	7.26884	-0.0035532	7.92647	0.0585304
7.97958	0.000718799	7.3035	0.000417731	7.93665	0.00305032						7.97958	1.51522e-05	7.29834	0.00435652	7.93028	0.00604274				7.97958	0.00181641	7.2893	0.00282487	7.92808	0.138713				7.97958	0.000732131	7.27674	-0.00349882	7.93488	0.0564888
7.988	0.000721831	7.31139	0.000437253	7.94507	0.00302336						7.988	1.07478e-05	7.30623	0.00444861	7.9387	0.00588792				7.988	0.00182078	7.29719	0.00272702	7.93649	0.136041				7.988	0.000730211	7.28463	-0.00341688	7.9433	0.0545034
7.99641	0.000724325	7.31929	0.000472076	7.95348	0.00297186						7.99641	5.07879e-06	7.31413	0.00453613	7.94712	0.00575402				7.99642	0.00182339	7.30509	0.00262892	7.94491	0.133325				7.99641	0.000726265	7.29253	-0.00330531	7.95172	0.0525773
8.00483	0.000726289	7.32718	0.000514746	7.9619	0.00291782						8.00483	-5.60893e-07	7.32202	0.00463053	7.95553	0.00561734				8.00483	0.00182447	7.31298	0.00254448	7.95333	0.130574				8.00483	0.000718171	7.30042	-0.0032186	7.96013	0.0507123
8.01325	0.000727886	7.33508	0.000555797	7.97032	0.00289053						8.01325	-3.14116e-06	7.32992	0.00474706	7.96395	0.00547803				8.01325	0.00182337	7.32088	0.00250443	7.96175	0.127803				8.01325	0.000695117	7.30832	-0.00315105	7.96855	0.0489094
8.02167	0.000728807	7.34297	0.00056217	7.97873	0.00286571						8.02167	-5.34199e-06	7.33781	0.00484351	7.97237	0.0053277				8.02167	0.00182026	7.32877	0.00246365	7.97016	0.125027				8.02167	0.000679511	7.31621	-0.00308564	7.97697	0.0471678
8.03008	0.000729171	7.35087	0.000568543	7.98715	0.00284251						8.03008	-7.45659e-06	7.34571	0.00496957	7.98079	0.00517138				8.03008	0.00181913	7.33667	0.00236981	7.97858	0.122262				8.03008	0.000668047	7.32411	-0.00301329	7.98539	0.0454854
8.0385	0.000729628	7.35876	0.000623015	7.99557	0.00274086						8.0385	-9.618e-06	7.3536	0.00507615	7.9892	0.00500975				8.0385	0.00181956	7.34456	0.00236509	7.987	0.119524				8.0385	0.000659291	7.332	-0.00292769	7.9938	0.0438596
8.04692	0.000730418	7.36666	0.000659135	8.00399	0.00262255						8.04692	-1.18195e-05	7.3615	0.00514684	7.99762	0.00486012				8.04692	0.00182017	7.35246	0.00233994	7.99542	0.116827				8.04692	0.000653307	7.3399	-0.00283066	8.00222	0.0422876
8.05534	0.000731849	7.37455	0.000667163	8.0124	0.00254034						8.05533	-1.41454e-05	7.36939	0.00522773	8.00604	0.00471975				8.05534	0.00182096	7.36035	0.00231328	8.00383	0.11418				8.05533	0.000643925	7.34779	-0.00276109	8.01064	0.0407674
8.06375	0.000733828	7.38245	0.000688799	8.02082	0.00247841						8.06375	-1.65789e-05	7.37729	0.0053456	8.01446	0.00458774				8.06375	0.00182123	7.36825	0.00228662	8.01225	0.111591				8.06375	0.000623499	7.35569	-0.00276141	8.01906	0.0392978
8.07217	0.000735779	7.39034	0.000710435	8.02924	0.00242169						8.07217	-1.94104e-05	7.38518	0.00541389	8.02287	0.00445672				8.07217	0.00182102	7.37614	0.00222284	8.02067	0.109063				8.07217	0.000611537	7.36358	-0.00269599	8.02747	0.0378789
8.08059	0.000737136	7.39824	0.000721001	8.03766	0.00236923						8.08059	-2.54697e-05	7.39308	0.00550115	8.03129	0.00432931				8.08059	0.00182142	7.38404	0.00216332	8.02908	0.106596				8.08059	0.000602538	7.37148	-0.00256441	8.03589	0.036512
8.089	0.000737989	7.40613	0.000765911	8.04607	0.00231291						8.089	-3.21099e-05	7.40097	0.0055966	8.03971	0.00420505				8.08901	0.00182678	7.39193	0.00215425	8.0375	0.104188				8.089	0.000595476	7.37937	-0.0024204	8.04431	0.0351991
8.09742	0.00073865	7.41403	0.000797662	8.05449	0.00224584						8.09742	-3.63013e-05	7.40887	0.00570659	8.04812	0.00406611				8.09742	0.00183625	7.39983	0.00213503	8.04592	0.101834				8.09742	0.000587844	7.38727	-0.00231477	8.05272	0.0339426
8.10584	0.00073963	7.42192	0.000814773	8.06291	0.00213501						8.10584	-3.78751e-05	7.41676	0.00579857	8.05654	0.0039138				8.10584	0.00184605	7.40772	0.00210785	8.05434	0.0995296				8.10584	0.000585013	7.39516	-0.00225671	8.06114	0.032744
8.11426	0.000741589	7.42982	0.000831884	8.07132	0.00202588						8.11426	-3.94467e-05	7.42466	0.00586442	8.06496	0.00375355				8.11426	0.00185655	7.41562	0.00208067	8.06275	0.09727				8.11426	0.000584323	7.40306	-0.00219803	8.06956	0.0316045
8.12267	0.000745815	7.43771	0.000874202	8.07974	0.0019609						8.12267	-3.92166e-05	7.43255	0.00595862	8.07338	0.00361488				8.12267	0.00186883	7.42351	0.00202317	8.07117	0.0950518				8.12267	0.000582713	7.41095	-0.00217402	8.07798	0.0305236
8.13109	0.000751378	7.44561	0.000879758	8.08816	0.00190465						8.13109	-3.9867e-05	7.44045	0.00600757	8.08179	0.0034881				8.13109	0.00188214	7.43141	0.00195501	8.07959	0.0928728				8.13109	0.000580492	7.41885	-0.00209946	8.08639	0.0295006
8.13951	0.000756408	7.4535	0.000883853	8.09658	0.00185529						8.13951	-4.12778e-05	7.44834	0.00604596	8.09021	0.00336746				8.13951	0.00189432	7.4393	0.00193597	8.08801	0.090733				8.13951	0.000570316	7.42674	-0.00197399	8.09481	0.0285334
8.14793	0.000760968	7.4614	0.000887948	8.10499	0.00177						8.14792	-4.45279e-05	7.45624	0.00617505	8.09863	0.00325231				8.14793	0.00190539	7.4472	0.00191315	8.09642	0.0886349				8.14793	0.000563365	7.43464	-0.00189024	8.10323	0.0276195
8.15634	0.000764953	7.46929	0.000914559	8.11341	0.00167502						8.15634	-4.96145e-05	7.46413	0.00630672	8.10705	0.00312716				8.15634	0.0019175	7.45509	0.00188768	8.10484	0.086583				8.15634	0.000558518	7.44253	-0.00172744	8.11165	0.0267562
8.16476	0.000768431	7.47719	0.00094843	8.12183	0.00159051						8.16476	-5.09961e-05	7.47203	0.00640425	8.11546	0.00304235				8.16476	0.00193072	7.46299	0.0018609	8.11326	0.0845827				8.16476	0.000553602	7.45043	-0.00161154	8.12006	0.0259404
8.17318	0.000771142	7.48508	0.000980348	8.13025	0.00152154						8.17318	-5.13509e-05	7.47992	0.00646441	8.12388	0.00296752				8.17318	0.00194527	7.47088	0.00183412	8.12167	0.08264				8.17318	0.00054864	7.45832	-0.00152157	8.12848	0.0251691
8.18159	0.000773171	7.49298	0.000991142	8.13866	0.00145354						8.18159	-5.03702e-05	7.48781	0.00652543	8.1323	0.00289946				8.1816	0.00196083	7.47878	0.00175796	8.13009	0.0807598				8.18159	0.000538137	7.46622	-0.00153518	8.1369	0.0244384
8.19001	0.000774343	7.50087	0.00100194	8.14708	0.00138609						8.19001	-4.82704e-05	7.49571	0.0065854	8.14071	0.00281028				8.19001	0.00197807	7.48667	0.00171679	8.13851	0.0789455				8.19001	0.000542375	7.47411	-0.00154878	8.14531	0.0237445
8.19843	0.000775985	7.50877	0.00102659	8.1555	0.00130803						8.19843	-4.6823e-05	7.5036	0.00666843	8.14913	0.00270202				8.19843	0.00199747	7.49457	0.00168859	8.14693	0.0771993				8.19843	0.000547825	7.48201	-0.00143351	8.15373	0.0230828
8.20685	0.000777803	7.51666	0.00104811	8.16391	0.00125652						8.20685	-4.59384e-05	7.5115	0.00670697	8.15755	0.0026026				8.20685	0.00201789	7.50246	0.00166039	8.15534	0.075522				8.20685	0.000554062	7.4899	-0.0012932	8.16215	0.0224491
8.21526	0.000779349	7.52456	0.00106339	8.17233	0.00125178						8.21526	-4.6133e-05	7.51939	0.00677534	8.16597	0.00251116				8.21526	0.00203715	7.51036	0.00162246	8.16376	0.0739133				8.21526	0.000556581	7.4978	-0.00116526	8.17057	0.0218403
8.22368	0.000780518	7.53245	0.00107867	8.18075	0.00125023						8.22368	-4.80291e-05	7.52729	0.00685852	8.17438	0.0024146				8.22368	0.00205678	7.51825	0.00158402	8.17218	0.0723725				8.22368	0.000556671	7.50569	-0.00113387	8.17898	0.0212538
8.2321	0.000781386	7.54035	0.00109179	8.18917	0.00124616						8.2321	-5.37113e-05	7.53518	0.0070148	8.1828	0.00233983				8.2321	0.00207722	7.52615	0.00154558	8.1806	0.0708991				8.2321	0.000553293	7.51359	-0.00106181	8.1874	0.0206887
8.24052	0.000782451	7.54824	0.00110084	8.19758	0.00123978						8.24051	-6.39692e-05	7.54308	0.00714732	8.19122	0.00226826				8.24052	0.00209715	7.53404	0.00146748	8.18901	0.0694927				8.24052	0.000543905	7.52148	-0.000979251	8.19582	0.0201452
8.24893	0.000783199	7.55614	0.00110266	8.206	0.00118965						8.24893	-7.37081e-05	7.55097	0.00723103	8.19964	0.00219955				8.24893	0.00211887	7.54194	0.00143264	8.19743	0.0681529				8.24893	0.000541371	7.52938	-0.000877916	8.20424	0.0196247
8.25735	0.000783673	7.56403	0.00110448	8.21442	0.00111462						8.25735	-7.78351e-05	7.55887	0.00726353	8.20805	0.00212338				8.25735	0.00213981	7.54983	0.00140523	8.20585	0.0668792				8.25735	0.000545718	7.53727	-0.000755818	8.21265	0.0191288
8.26577	0.000783925	7.57193	0.00107014	8.22284	0.00105255						8.26577	-8.1308e-05	7.56676	0.00729603	8.21647	0.00205737				8.26577	0.00215968	7.55773	0.00137781	8.21426	0.0656698				8.26577	0.000551094	7.54517	-0.00073066	8.22107	0.0186587
8.27418	0.000784635	7.57982	0.00110001	8.23125	0.00101081						8.27418	-8.42189e-05	7.57466	0.00740931	8.22489	0.00199771				8.27419	0.00218217	7.56562	0.00131432	8.22268	0.0645219				8.27418	0.000556829	7.55306	-0.000705502	8.22949	0.0182155
8.2826	0.000785298	7.58772	0.00112025	8.23967	0.000976856						8.2826	-8.67603e-05	7.58255	0.00743036	8.2333	0.00194094				8.2826	0.00220779	7.57352	0.00128598	8.2311	0.0634298				8.2826	0.000561578	7.56096	-0.000697233	8.2379	0.017799
8.29102	0.000785806	7.59561	0.00114048	8.24809	0.000949469						8.29102	-8.71802e-05	7.59045	0.00750433	8.24172	0.00188662				8.29102	0.00223311	7.58141	0.00125765	8.23952	0.0623871				8.29102	0.000562024	7.56885	-0.000580241	8.24632	0.0174087
8.29944	0.000785466	7.60351	0.00114603	8.2565	0.000960432						8.29944	-8.50522e-05	7.59834	0.00761353	8.25014	0.00181383				8.29944	0.00225623	7.58931	0.0012212	8.24793	0.0613866				8.29944	0.00055966	7.57675	-0.000535654	8.25474	0.0170434
8.30785	0.000784395	7.6114	0.00115014	8.26492	0.00098576						8.30785	-8.27431e-05	7.60624	0.00763369	8.25856	0.00171788				8.30785	0.0022775	7.5972	0.00119528	8.25635	0.0604222				8.30785	0.00055613	7.58464	-0.000399253	8.26316	0.0167016
8.31627	0.000782852	7.6193	0.00115425	8.27334	0.000980873						8.31627	-7.9771e-05	7.61413	0.00765384	8.26697	0.00163834				8.31627	0.00229919	7.6051	0.00113563	8.26477	0.0594892				8.31627	0.000554644	7.59254	-0.000364674	8.27157	0.0163812
8.32469	0.000782525	7.62719	0.00116204	8.28176	0.000948521						8.32469	-7.81347e-05	7.62203	0.00765507	8.27539	0.00156813				8.32469	0.00232293	7.61299	0.00104411	8.27319	0.0585857				8.32469	0.000565059	7.60043	-0.000299832	8.27999	0.0160806
8.33311	0.000782672	7.63509	0.00116434	8.29017	0.00092817						8.33311	-7.76509e-05	7.62992	0.00783298	8.28381	0.00150659				8.33311	0.00234795	7.62089	0.00101302	8.2816	0.0577121				8.33311	0.000572424	7.60833	-0.00030536	8.28841	0.0157977
8.34152	0.000783222	7.64298	0.00116663	8.29859	0.0009353						8.34152	-7.90516e-05	7.63782	0.00798778	8.29223	0.00146768				8.34152	0.00237261	7.62878	0.000981919	8.29002	0.0568715				8.34152	0.000577799	7.61622	-0.000324262	8.29683	0.0155306
8.34994	0.000783943	7.65088	0.00115707	8.30701	0.00094274						8.34994	-7.9003e-05	7.64571	0.00804695	8.30064	0.00143025				8.34994	0.00239576	7.63668	0.000944388	8.29844	0.0560674				8.34994	0.00058144	7.62412	-0.000224507	8.30524	0.0152774
8.35836	0.000784416	7.65877	0.00114855	8.31543	0.000938321						8.35836	-7.90034e-05	7.65361	0.00808726	8.30906	0.00139411				8.35836	0.0024175	7.64457	0.000881328	8.30685	0.0553044				8.35836	0.000587702	7.63201	-0.000175344	8.31366	0.0150363
8.36677	0.000784646	7.66667	0.00115272	8.32384	0.000923245						8.36677	-7.93413e-05	7.6615	0.00809003	8.31748	0.00135048				8.36678	0.00244066	7.65247	0.000823749	8.31527	0.054586				8.36677	0.00059404	7.63991	-0.000126181	8.32208	0.0148058
8.37519	0.000784211	7.67456	0.0011537	8.33226	0.000915739						8.37519	-7.99729e-05	7.6694	0.00821094	8.32589	0.00134131				8.37519	0.00246705	7.66036	0.00080036	8.32369	0.0539143				8.37519	0.000600049	7.6478	9.50609e-05	8.33049	0.014585
8.38361	0.000784784	7.68246	0.00115468	8.34068	0.000930854						8.38361	-8.34708e-05	7.67729	0.00832697	8.33431	0.00135802				8.38361	0.00249625	7.66826	0.00077244	8.33211	0.0532896				8.38361	0.000610165	7.6557	0.000209564	8.33891	0.0143735
8.39203	0.000785695	7.69035	0.00114719	8.34909	0.000959069						8.39203	-8.64873e-05	7.68519	0.00844777	8.34273	0.00136985				8.39203	0.00252755	7.67615	0.00074452	8.34052	0.0527108				8.39203	0.000615363	7.66359	0.000240455	8.34733	0.0141717
8.40044	0.000786887	7.69825	0.00109789	8.35751	0.000980184						8.40044	-8.66905e-05	7.69308	0.00851491	8.35115	0.00137712				8.40044	0.0025584	7.68405	0.000689788	8.34894	0.0521747				8.40044	0.000617347	7.67149	0.000281481	8.35575	0.0139803
8.40886	0.000788119	7.70614	0.00111024	8.36593	0.000994649						8.40886	-8.70691e-05	7.70098	0.00853028	8.35956	0.00137003				8.40886	0.0025897	7.69194	0.000645949	8.35736	0.0516773				8.40886	0.000615796	7.67938	0.000322507	8.36416	0.0138002
8.41728	0.00078953	7.71404	0.00112595	8.37435	0.000964931						8.41728	-8.80121e-05	7.70887	0.00861845	8.36798	0.00139012				8.41728	0.00262278	7.69984	0.000594916	8.36578	0.0512138				8.41728	0.00061992	7.68728	0.00040168	8.37258	0.0136325
8.4257	0.000790439	7.72193	0.00112877	8.38276	0.000933509						8.4257	-8.94359e-05	7.71677	0.0086931	8.3764	0.00141105				8.4257	0.00265677	7.70773	0.00051133	8.37419	0.0507797				8.4257	0.000628621	7.69517	0.00049754	8.381	0.0134782
8.43411	0.000790897	7.72983	0.00113135	8.39118	0.000900176						8.43411	-8.81735e-05	7.72466	0.00876776	8.38482	0.00142733				8.43411	0.00269018	7.71563	0.000483316	8.38261	0.0503711				8.43411	0.000641766	7.70307	0.000502609	8.38942	0.0133375
8.44253	0.000790631	7.73772	0.00113393	8.3996	0.00086516						8.44253	-8.64772e-05	7.73256	0.00881051	8.39323	0.00143905				8.44253	0.00272444	7.72352	0.000438694	8.39103	0.0499847				8.44253	0.000664056	7.71096	0.000507679	8.39783	0.0132107
8.45095	0.000790053	7.74562	0.00114919	8.40802	0.000858021						8.45095	-8.53315e-05	7.74045	0.0088587	8.40165	0.0014167				8.45095	0.00276322	7.73142	0.000394071	8.39944	0.0496185				8.45095	0.000683508	7.71886	0.000556948	8.40625	0.0130974
8.45936	0.000789778	7.75351	0.00115122	8.41643	0.000860968						8.45936	-8.46594e-05	7.74835	0.00890688	8.41007	0.00138469				8.45937	0.00280289	7.73931	0.000339915	8.40786	0.0492711				8.45936	0.000696507	7.72675	0.000554037	8.41467	0.0129966
8.46778	0.000790103	7.76141	0.00115324	8.42485	0.000863476						8.46778	-8.44532e-05	7.75624	0.00897998	8.41848	0.0013437				8.46778	0.00284166	7.74721	0.000283666	8.41628	0.0489422				8.46778	0.000700974	7.73465	0.000519276	8.42308	0.0129068
8.4762	0.000790375	7.7693	0.00115053	8.43327	0.000865405						8.4762	-8.45544e-05	7.76414	0.00915833	8.4269	0.00127595				8.4762	0.00288228	7.7551	0.000236189	8.4247	0.0486316				8.4762	0.000699877	7.74254	0.000484516	8.4315	0.0128261
8.48462	0.000790876	7.7772	0.00113761	8.44168	0.000866113						8.48462	-8.49197e-05	7.77203	0.00927407	8.43532	0.00118781				8.48462	0.00292183	7.763	0.000212659	8.43311	0.0483397				8.48462	0.000704003	7.75044	0.000558105	8.43992	0.012752
8.49303	0.000791837	7.78509	0.00112083	8.4501	0.000851392						8.49303	-8.50296e-05	7.77993	0.00928088	8.44374	0.00112093				8.49303	0.00295868	7.77089	0.000176888	8.44153	0.0480671				8.49303	0.000710411	7.75833	0.00086243	8.44834	0.0126819
8.50145	0.000793804	7.79299	0.00112295	8.45852	0.000895374						8.50145	-8.44709e-05	7.78782	0.00939737	8.45215	0.00106092				8.50145	0.00299322	7.77879	0.000141116	8.44995	0.0478142				8.50145	0.000714281	7.76623	0.000961616	8.45675	0.0126132
8.50987	0.000797303	7.80088	0.00111474	8.46694	0.000952656						8.50987	-8.44035e-05	7.79572	0.00943371	8.46057	0.00100806				8.50987	0.00302546	7.78668	5.25771e-05	8.45837	0.0475808				8.50987	0.000716487	7.77412	0.000949892	8.46517	0.0125442
8.51829	0.000801012	7.80878	0.0011162	8.47535	0.000996434						8.51829	-8.4767e-05	7.80361	0.0095049	8.46899	0.00105668				8.51829	0.00305927	7.79458	-1.57772e-05	8.46678	0.0473664				8.51829	0.000713066	7.78202	0.00106308	8.47359	0.0124742
8.5267	0.000804222	7.81667	0.00111766	8.48377	0.00102781						8.5267	-9.06877e-05	7.81151	0.00960306	8.47741	0.00108801				8.5267	0.00309441	7.80247	-9.82912e-05	8.4752	0.0471696				8.5267	0.000717624	7.78991	0.00107843	8.48201	0.0124031
8.53512	0.000807007	7.82457	0.00111506	8.49219	0.00102412						8.53512	-9.95576e-05	7.8194	0.00962344	8.48582	0.0011034				8.53512	0.00312946	7.81037	-0.000169781	8.48362	0.0469888				8.53512	0.000723318	7.79781	0.00115924	8.49042	0.012332
8.54354	0.000809566	7.83246	0.0011141	8.50061	0.000930381						8.54354	-0.000107355	7.8273	0.00973383	8.49424	0.00108677				8.54354	0.00316545	7.81826	-0.00020962	8.49203	0.0468215				8.54354	0.000729749	7.8057	0.00119297	8.49884	0.0122619
8.55195	0.00081229	7.84036	0.00109137	8.50902	0.000888016						8.55195	-0.000111705	7.83519	0.00985893	8.50266	0.0010267				8.55196	0.00320145	7.82616	-0.00024946	8.50045	0.0466657				8.55195	0.000733188	7.8136	0.00119422	8.50726	0.0121933
8.56037	0.000814711	7.84825	0.00108583	8.51744	0.000895145						8.56037	-0.000115356	7.84309	0.00990156	8.51107	0.000989149				8.56037	0.00323826	7.83405	-0.000305473	8.50887	0.0465201				8.56037	0.00073467	7.82149	0.00119547	8.51567	0.0121258
8.56879	0.000816703	7.85614	0.00108029	8.52586	0.000894194						8.56879	-0.000118772	7.85098	0.00997754	8.51949	0.000958519				8.56879	0.00327558	7.84195	-0.000378884	8.51729	0.0463843				8.56879	0.000733406	7.82939	0.00126267	8.52409	0.012058
8.57721	0.000818328	7.86404	0.00105657	8.53427	0.000884964						8.57721	-0.000121986	7.85888	0.0100385	8.52791	0.000951296				8.57721	0.0033121	7.84984	-0.000451257	8.5257	0.0462588				8.57721	0.000729431	7.83728	0.00131538	8.53251	0.0119875
8.58562	0.000819685	7.87193	0.00103606	8.54269	0.000839975						8.58562	-0.000125108	7.86677	0.0100496	8.53633	0.000957346				8.58562	0.00334982	7.85774	-0.000532794	8.53412	0.0461443				8.58562	0.000719267	7.84518	0.0013264	8.54093	0.0119113
8.59404	0.000820764	7.87983	0.00105428	8.55111	0.000788481						8.59404	-0.000128153	7.87467	0.0101654	8.54474	0.000967182				8.59404	0.00338819	7.86563	-0.000595639	8.54254	0.0460414				8.59404	0.000715933	7.85307	0.00139556	8.54934	0.0118267
8.60246	0.000821666	7.88772	0.00106424	8.55953	0.000747704						8.60246	-0.000132139	7.88256	0.0102944	8.55316	0.000980503				8.60246	0.00342491	7.87353	-0.000672133	8.55096	0.0459499				8.60246	0.000717921	7.86097	0.00147164	8.55776	0.0117314
8.61088	0.000823723	7.89562	0.00106704	8.56794	0.000712215						8.61088	-0.000135642	7.89046	0.0103287	8.56158	0.00100169				8.61088	0.00346079	7.88142	-0.000758672	8.55937	0.0458692				8.61088	0.000720069	7.86886	0.00158575	8.56618	0.0116249
8.61929	0.000826964	7.90351	0.00105434	8.57636	0.000681237						8.61929	-0.000138969	7.89835	0.0103904	8.57	0.00102129				8.61929	0.00349553	7.88932	-0.000825189	8.56779	0.0457972				8.61929	0.000721434	7.87676	0.00159335	8.5746	0.0115076
8.62771	0.00083161	7.91141	0.00104163	8.58478	0.000660426						8.62771	-0.000142146	7.90625	0.0104874	8.57841	0.00103949				8.62771	0.00352886	7.89721	-0.000902987	8.57621	0.0457315				8.62771	0.000722301	7.88465	0.00163479	8.58301	0.0113814
8.63613	0.000836039	7.9193	0.00103402	8.5932	0.0006832						8.63613	-0.000145764	7.91414	0.0105751	8.58683	0.00106145				8.63613	0.00356048	7.90511	-0.000982341	8.58462	0.0456694				8.63613	0.000733582	7.89255	0.00163171	8.59143	0.0112486
8.64454	0.000840284	7.9272	0.000990909	8.60161	0.000696324						8.64454	-0.000149935	7.92204	0.0106106	8.59525	0.00114035				8.64455	0.00359467	7.913	-0.00103492	8.59304	0.0456087				8.64454	0.000743204	7.90044	0.00162863	8.59985	0.0111122
8.65296	0.000844457	7.93509	0.00099306	8.61003	0.00069985						8.65296	-0.000149537	7.92993	0.0106585	8.60366	0.00121752				8.65296	0.0036331	7.9209	-0.00112448	8.60146	0.0455474				8.65296	0.000754717	7.90834	0.00169015	8.60826	0.0109746
8.66138	0.000848337	7.94299	0.000995212	8.61845	0.000687076						8.66138	-0.000148779	7.93783	0.0107234	8.61208	0.00127936				8.66138	0.00367143	7.92879	-0.00124431	8.60988	0.0454841				8.66138	0.000761668	7.91623	0.00170507	8.61668	0.0108378
8.6698	0.000853192	7.95088	0.000982686	8.62686	0.000681187						8.6698	-0.000148369	7.94572	0.0107958	8.6205	0.0013262				8.6698	0.00370816	7.93669	-0.00132344	8.61829	0.0454179				8.6698	0.000765637	7.92413	0.00171999	8.6251	0.0107029
8.67821	0.000859091	7.95878	0.000963084	8.63528	0.000672932						8.67821	-0.00014591	7.95362	0.0108886	8.62892	0.00125128				8.67821	0.0037443	7.94458	-0.00137588	8.62671	0.0453483				8.67821	0.000766192	7.93202	0.00176839	8.63352	0.0105704
8.68663	0.000864373	7.96667	0.00095131	8.6437	0.000662398						8.68663	-0.000139618	7.96151	0.0109811	8.63733	0.00116188				8.68663	0.00378261	7.95248	-0.00142832	8.63513	0.0452749				8.68663	0.0007642	7.93992	0.00175629	8.64193	0.0104401
8.69505	0.000869705	7.97457	0.000938072	8.65212	0.000637427						8.69505	-0.000134796	7.96941	0.0110393	8.64575	0.00117657				8.69505	0.00382436	7.96037	-0.00157229	8.64355	0.0451977				8.69505	0.000773033	7.94781	0.00174419	8.65035	0.0103114
8.70347	0.00087477	7.98246	0.000940743	8.66053	0.000614021						8.70347	-0.000131238	7.9773	0.0110749	8.65417	0.00123281				8.70347	0.00386844	7.96827	-0.00167012	8.65196	0.045118				8.70347	0.000786631	7.95571	0.00178825	8.65877	0.0101836
8.71188	0.000879213	7.99036	0.000930438	8.66895	0.000617113						8.71188	-0.000129566	7.9852	0.011174	8.66259	0.00129297				8.71188	0.00391163	7.97616	-0.00173741	8.66038	0.0450374				8.71188	0.000796946	7.9636	0.00191817	8.66719	0.0100561
8.7203	0.000882998	7.99825	0.000907429	8.67737	0.000647087						8.7203	-0.000128976	7.99309	0.0112802	8.671	0.00133593				8.7203	0.00395375	7.98406	-0.00181915	8.6688	0.0449584				8.7203	0.000805114	7.9715	0.00191508	8.6756	0.00992879
8.72872	0.000886221	8.00615	0.000899949	8.68579	0.000656243						8.72872	-0.000129019	8.00099	0.0113585	8.67942	0.00136239				8.72872	0.00399389	7.99195	-0.00190116	8.67721	0.0448841				8.72872	0.000810697	7.97939	0.00199578	8.68402	0.00980179
8.73713	0.000889139	8.01404	0.000884419	8.6942	0.00064612						8.73713	-0.000129608	8.00888	0.0113702	8.68784	0.00128693				8.73714	0.00403208	7.99984	-0.00198438	8.68563	0.0448172				8.73713	0.000812489	7.98729	0.00202356	8.69244	0.00967558
8.74555	0.000892619	8.02194	0.000879994	8.70262	0.000616989						8.74555	-0.000131361	8.01678	0.0113819	8.69626	0.00122522				8.74555	0.00407286	8.00774	-0.00206725	8.69405	0.0447599				8.74555	0.000811804	7.99518	0.00205135	8.70085	0.00955083
8.75397	0.000895865	8.02983	0.000875569	8.71104	0.000610056						8.75397	-0.000135584	8.02467	0.0114344	8.70467	0.00118457				8.75397	0.00411408	8.01563	-0.00209692	8.70247	0.0447125				8.75397	0.000810033	8.00308	0.00206184	8.70927	0.00942806
8.76239	0.000899192	8.03773	0.000838907	8.71945	0.000598639						8.76239	-0.00013836	8.03257	0.0115312	8.71309	0.00115299				8.76239	0.00415344	8.02353	-0.00217733	8.71088	0.0446743				8.76239	0.000803523	8.01097	0.00219234	8.71769	0.00930747
8.7708	0.000903455	8.04562	0.000831642	8.72787	0.000582712						8.7708	-0.000141158	8.04046	0.0116179	8.72151	0.00112971				8.7708	0.0041916	8.03142	-0.00221388	8.7193	0.0446427				8.7708	0.000799899	8.01887	0.00223153	8.72611	0.00918887
8.77922	0.000907242	8.05352	0.00082623	8.73629	0.00056738						8.77922	-0.000143975	8.04836	0.0117169	8.72992	0.0011159				8.77922	0.00423064	8.03932	-0.00225044	8.72772	0.044614				8.77922	0.000809502	8.02676	0.0022254	8.73452	0.00907159
8.78764	0.000911202	8.06141	0.000820819	8.74471	0.000552673						8.78764	-0.000146935	8.05625	0.0118147	8.73834	0.00110444				8.78764	0.00427294	8.04721	-0.00242164	8.73614	0.0445837				8.78764	0.000823606	8.03466	0.00221927	8.74294	0.00895467
8.79606	0.00091617	8.06931	0.000799768	8.75312	0.000546919						8.79606	-0.000148711	8.06415	0.0118667	8.74676	0.00109162				8.79606	0.00431589	8.05511	-0.00258994	8.74455	0.0445474				8.79606	0.00083785	8.04255	0.00226986	8.75136	0.00883707
8.80447	0.00092068	8.0772	0.000783477	8.76154	0.000573258						8.80447	-0.000150236	8.07204	0.0119067	8.75518	0.00107775				8.80447	0.00435724	8.063	-0.00264534	8.75297	0.0445013				8.80447	0.000846466	8.05045	0.00228077	8.75978	0.00871798
8.81289	0.000924577	8.0851	0.000774496	8.76996	0.000598871						8.81289	-0.000152634	8.07994	0.0119507	8.76359	0.00108506				8.81289	0.00439814	8.0709	-0.00275087	8.76139	0.044442				8.81289	0.000851401	8.05834	0.00226582	8.76819	0.00859683
8.82131	0.000928279	8.09299	0.000768508	8.77838	0.000621434						8.82131	-0.000155779	8.08783	0.0120433	8.77201	0.00111012				8.82131	0.00444001	8.07879	-0.00283473	8.7698	0.0443674				8.82131	0.000852057	8.06624	0.00225087	8.77661	0.00847359
8.82972	0.000932107	8.10089	0.00076252	8.78679	0.000646771						8.82972	-0.000156871	8.09573	0.0121108	8.78043	0.00115126				8.82973	0.0044825	8.08669	-0.00290955	8.77822	0.0442762				8.82972	0.000850024	8.07413	0.00231181	8.78503	0.00834875
8.83814	0.000936668	8.10878	0.00073237	8.79521	0.000659784						8.83814	-0.000157551	8.10362	0.0122009	8.78885	0.00119202				8.83814	0.0045238	8.09458	-0.00301225	8.78664	0.0441683				8.83814	0.000854605	8.08203	0.0022906	8.79344	0.00822316
8.84656	0.000940862	8.11668	0.000724735	8.80363	0.000661663						8.84656	-0.000158174	8.11152	0.0123005	8.79726	0.00123229				8.84656	0.0045652	8.10248	-0.00309261	8.79506	0.0440441				8.84656	0.000863501	8.08992	0.00231439	8.80186	0.00809787
8.85498	0.000944742	8.12457	0.000722265	8.81204	0.000668443						8.85498	-0.000158743	8.11941	0.0123553	8.80568	0.0012577				8.85498	0.0046083	8.11037	-0.00313443	8.80347	0.0439055				8.85498	0.000870313	8.09782	0.00240414	8.81028	0.00797384
8.86339	0.000948448	8.13247	0.000722602	8.82046	0.000673093						8.86339	-0.000156658	8.12731	0.0124271	8.8141	0.00126941				8.86339	0.00465143	8.11827	-0.00323772	8.81189	0.0437549				8.86339	0.000880286	8.10571	0.00239194	8.8187	0.00785197
8.87181	0.000952074	8.14036	0.000722939	8.82888	0.000675712						8.87181	-0.000155111	8.1352	0.0125161	8.82251	0.00125443				8.87181	0.00469345	8.12616	-0.00334464	8.82031	0.0435961				8.87181	0.000893696	8.11361	0.00237975	8.82711	0.00773296
8.88023	0.000955894	8.14826	0.000712761	8.8373	0.000688585						8.88023	-0.000154344	8.1431	0.0125816	8.83093	0.00124047				8.88023	0.00473387	8.13406	-0.0034139	8.82873	0.0434335				8.88023	0.000924138	8.1215	0.00237624	8.83553	0.00761741
8.88865	0.000960774	8.15615	0.000707629	8.84571	0.000728888						8.88865	-0.000154247	8.15099	0.0126317	8.83935	0.00122731				8.88865	0.00477245	8.14195	-0.00345883	8.83714	0.0432723				8.88865	0.000946015	8.1294	0.00237272	8.84395	0.00750596
8.89706	0.00096715	8.16405	0.000709981	8.85413	0.00076885						8.89706	-0.000154503	8.15889	0.0127123	8.84777	0.00119756				8.89706	0.00480847	8.14985	-0.00348998	8.84556	0.0431182				8.89706	0.000960746	8.13729	0.00234908	8.85237	0.00739933
8.90548	0.000973998	8.17194	0.000712333	8.86255	0.000777977						8.90548	-0.000155063	8.16678	0.0128258	8.85618	0.00115095				8.90548	0.00484797	8.15774	-0.00361171	8.85398	0.0429768				8.90548	0.000964927	8.14519	0.00232543	8.86078	0.00729858
8.9139	0.000980013	8.17984	0.000681107	8.87097	0.000759401						8.9139	-0.000156155	8.17468	0.0129051	8.8646	0.00114927				8.9139	0.00489335	8.16564	-0.00370342	8.86239	0.0428524				8.9139	0.000962217	8.15308	0.00216452	8.8692	0.00720506
8.92231	0.000985049	8.18773	0.000679824	8.87938	0.00075498						8.92231	-0.000157466	8.18257	0.0129714	8.87302	0.00117557				8.92232	0.00493807	8.17353	-0.0037434	8.87081	0.042747				8.92231	0.000955468	8.16098	0.00211279	8.87762	0.00712029
8.93073	0.000989358	8.19563	0.000674049	8.8878	0.000744699						8.93073	-0.000158969	8.19047	0.0130652	8.88144	0.00120036				8.93073	0.00498099	8.18143	-0.00386163	8.87923	0.0426601				8.93073	0.000939268	8.16887	0.00217311	8.88603	0.00704581
8.93915	0.000995435	8.20352	0.000673228	8.89622	0.000728837						8.93915	-0.000163008	8.19836	0.0131139	8.88985	0.00121212				8.93915	0.00502237	8.18932	-0.003999	8.88765	0.0425877				8.93915	0.000937591	8.17677	0.00215657	8.89445	0.0069828
8.94757	0.00100249	8.21142	0.000677842	8.90463	0.000693699						8.94757	-0.000166128	8.20626	0.0132245	8.89827	0.00121222				8.94757	0.00506508	8.19722	-0.00405081	8.89606	0.0425234				8.94757	0.000961551	8.18466	0.00214002	8.90287	0.00693172
8.95598	0.00100983	8.21931	0.00068051	8.91305	0.000710189						8.95598	-0.000165692	8.21415	0.013343	8.90669	0.00122967				8.95598	0.00510955	8.20511	-0.00412423	8.90448	0.0424588				8.95598	0.000983586	8.19256	0.00218014	8.91129	0.00689199
8.9644	0.00101719	8.22721	0.000683179	8.92147	0.00075343						8.9644	-0.000163336	8.22205	0.0134388	8.9151	0.00123235				8.9644	0.00515282	8.21301	-0.00419529	8.9129	0.0423855				8.9644	0.000998691	8.20045	0.00215608	8.9197	0.00686179
8.97282	0.00102444	8.2351	0.000616646	8.92989	0.000793577						8.97282	-0.000160261	8.22994	0.0135152	8.92352	0.00122141				8.97282	0.00519828	8.2209	-0.0042799	8.92132	0.0422966				8.97282	0.00101081	8.20835	0.00213203	8.92812	0.00683811
8.98124	0.00103366	8.243	0.000609283	8.9383	0.000831884						8.98124	-0.000157409	8.23784	0.013582	8.93194	0.00118309				8.98124	0.00524525	8.2288	-0.00436707	8.92973	0.042188				8.98124	0.00101876	8.21624	0.0021052	8.93654	0.006817
8.98965	0.00104364	8.25089	0.000608358	8.94672	0.000858749						8.98965	-0.000155337	8.24573	0.0136855	8.94036	0.00113876				8.98965	0.00529178	8.23669	-0.00448667	8.93815	0.0420594				8.98965	0.0010249	8.22414	0.00207148	8.94496	0.00679409
8.99807	0.00105295	8.25879	0.000566604	8.95514	0.000875324						8.99807	-0.000153937	8.25363	0.0137879	8.94877	0.00106951				8.99807	0.00534037	8.24459	-0.00456234	8.94657	0.0419134				8.99807	0.00102771	8.23203	0.00203775	8.95337	0.00676522
9.00649	0.00106272	8.26668	0.00054126	8.96356	0.000886403						9.00649	-0.00015349	8.26152	0.0138734	8.95719	0.00101327				9.00649	0.00539124	8.25248	-0.00461205	8.95498	0.0417552				9.00649	0.00102835	8.23993	0.00194933	8.96179	0.00672714
9.0149	0.00107178	8.27458	0.000525927	8.97197	0.000892754						9.0149	-0.000152723	8.26942	0.0139659	8.96561	0.00096268				9.01491	0.00543996	8.26038	-0.0046615	8.9634	0.0415907				9.0149	0.00102891	8.24782	0.00189302	8.97021	0.00667796
9.02332	0.00107998	8.28247	0.000527966	8.98039	0.000889477						9.02332	-0.000152537	8.27731	0.0140516	8.97403	0.000917454				9.02332	0.00548652	8.26827	-0.00474405	8.97182	0.0414255				9.02332	0.00103663	8.25572	0.00206954	8.97862	0.00661737
9.03174	0.00108906	8.29037	0.000515172	8.98881	0.000915146						9.03174	-0.000152853	8.28521	0.0140992	8.98244	0.000899251				9.03174	0.00553415	8.27617	-0.00484035	8.98024	0.0412629				9.03174	0.00104853	8.26361	0.00205129	8.98704	0.00654659
9.04016	0.00109889	8.29826	0.000493917	8.99722	0.000938859						9.04016	-0.000154334	8.2931	0.0141787	8.99086	0.000893325				9.04016	0.00558276	8.28406	-0.00489759	8.98865	0.0411041				9.04016	0.00105826	8.27151	0.00202603	8.99546	0.00646802
9.04857	0.00110808	8.30616	0.000477743	9.00564	0.000960145						9.04857	-0.000154981	8.301	0.0142729	8.99928	0.000891788				9.04857	0.0056299	8.29196	-0.00492837	8.99707	0.0409474				9.04857	0.00106977	8.2794	0.00200076	9.00388	0.00638477
9.05699	0.00111614	8.31405	0.000461569	9.01406	0.000980345						9.05699	-0.000152988	8.30889	0.0143724	9.00769	0.000877227				9.05699	0.00567519	8.29985	-0.00501869	9.00549	0.0407897				9.05699	0.00109089	8.2873	0.0019484	9.01229	0.00630015
9.06541	0.00112357	8.32195	0.000435424	9.02248	0.00102165						9.06541	-0.000150018	8.31679	0.0144548	9.01611	0.000851013				9.06541	0.00572148	8.30775	-0.00511141	9.01391	0.0406269				9.06541	0.00111045	8.29519	0.00180881	9.02071	0.00621729
9.07383	0.00113159	8.32984	0.000425285	9.03089	0.00110834						9.07383	-0.000148615	8.32468	0.0145263	9.02453	0.000840689				9.07383	0.0057683	8.31564	-0.00517482	9.02232	0.0404555				9.07383	0.00112502	8.30309	0.0017416	9.02913	0.00613881
9.08224	0.00114121	8.33774	0.000415145	9.03931	0.00120316						9.08224	-0.000148564	8.33258	0.0146305	9.03295	0.000837186				9.08224	0.00581321	8.32354	-0.00526663	9.03074	0.0402737				9.08224	0.00113396	8.31098	0.0018276	9.03755	0.00606669
9.09066	0.00115202	8.34563	0.000381346	9.04773	0.0012748						9.09066	-0.000150602	8.34047	0.0147356	9.04136	0.000839944				9.09066	0.00585844	8.33143	-0.00532946	9.03916	0.0400812				9.09066	0.00113924	8.31888	0.00177691	9.04596	0.00600229
9.09908	0.00116348	8.35353	0.00037444	9.05615	0.00132543						9.09908	-0.00015564	8.34837	0.0148177	9.04978	0.000853215				9.09908	0.00590611	8.33933	-0.00538507	9.04757	0.0398794				9.09908	0.0011535	8.32677	0.00172621	9.05438	0.00594637
9.10749	0.00117619	8.36142	0.000370149	9.06456	0.00130425						9.10749	-0.000157763	8.35626	0.0148859	9.0582	0.000859649				9.1075	0.00595578	8.34722	-0.00549685	9.05599	0.0396709				9.10749	0.00116674	8.33467	0.00164327	9.0628	0.00589921
9.11591	0.00118963	8.36932	0.000348369	9.07298	0.00128383						9.11591	-0.000158367	8.36416	0.0149722	9.06662	0.000859751				9.11591	0.00600822	8.35512	-0.00559875	9.06441	0.0394586				9.11591	0.00117645	8.34256	0.00157774	9.07121	0.00586059
9.12433	0.00120244	8.37721	0.00032659	9.0814	0.00126557						9.12433	-0.000158664	8.37205	0.0150767	9.07503	0.000845222				9.12433	0.00606165	8.36301	-0.00567526	9.07283	0.0392458				9.12433	0.00118387	8.35046	0.0015525	9.07963	0.00583
9.13275	0.00121397	8.38511	0.000271164	9.08982	0.00124139						9.13275	-0.000159194	8.37995	0.0151553	9.08345	0.000849452				9.13275	0.006113	8.37091	-0.00570225	9.08124	0.0390351				9.13275	0.00119387	8.35835	0.00152725	9.08805	0.0058069
9.14116	0.00122614	8.393	0.000262709	9.09823	0.00125342						9.14116	-0.000159927	8.38784	0.0152221	9.09187	0.000838362				9.14116	0.00616247	8.3788	-0.00578276	9.08966	0.0388282				9.14116	0.0012113	8.36625	0.00149075	9.09647	0.0057907
9.14958	0.00124024	8.4009	0.000254255	9.10665	0.00127428						9.14958	-0.000160843	8.39574	0.0152839	9.10028	0.000813137				9.14958	0.00621062	8.3867	-0.00588625	9.09808	0.0386264				9.14958	0.00122286	8.37414	0.0014553	9.10488	0.0057811
9.158	0.00125552	8.40879	0.0002267	9.11507	0.00129134						9.158	-0.00016192	8.40363	0.0153642	9.1087	0.000760575				9.158	0.00625821	8.39459	-0.0059962	9.1065	0.03843				9.158	0.0012304	8.38204	0.00141985	9.1133	0.00577816
9.16642	0.00127008	8.41669	0.000220758	9.12348	0.0013048						9.16642	-0.000163291	8.41153	0.0154475	9.11712	0.000733836				9.16642	0.00630739	8.40249	-0.00604521	9.11491	0.0382386				9.16642	0.00123521	8.38993	0.00132938	9.12172	0.00578243
9.17483	0.0012848	8.42458	0.000205783	9.1319	0.00133251						9.17483	-0.000164903	8.41942	0.0155136	9.12554	0.000715284				9.17483	0.00635653	8.41038	-0.00613012	9.12333	0.0380506				9.17483	0.00123824	8.39783	0.00124481	9.13014	0.00579472
9.18325	0.00130139	8.43248	0.000159676	9.14032	0.0013613						9.18325	-0.000166722	8.42732	0.0156213	9.13395	0.000704046				9.18325	0.00640341	8.41828	-0.00621145	9.13175	0.0378637				9.18325	0.00123881	8.40572	0.00123048	9.13855	0.0058159
9.19167	0.0013179	8.44037	0.000108501	9.14874	0.00137594						9.19167	-0.000169892	8.43521	0.0157436	9.14237	0.000680944				9.19167	0.00644853	8.42617	-0.00626644	9.14017	0.0376749				9.19167	0.00124084	8.41362	0.00121616	9.14697	0.00584655
9.20009	0.00133367	8.44827	0.000100523	9.15715	0.00137785						9.20008	-0.000173805	8.44311	0.0158148	9.15079	0.000646857				9.20009	0.00649303	8.43407	-0.00634747	9.14858	0.037481				9.20008	0.00124283	8.42151	0.00128664	9.15539	0.00588644
9.2085	0.00135033	8.45616	8.84949e-05	9.16557	0.00146402						9.2085	-0.000177757	8.451	0.015877	9.15921	0.000588134				9.2085	0.00653858	8.44196	-0.00640303	9.157	0.0372793				9.2085	0.0012448	8.42941	0.00124694	9.1638	0.00593439
9.21692	0.00136736	8.46406	5.97143e-05	9.17399	0.00154768						9.21692	-0.000182135	8.4589	0.0159434	9.16762	0.00055301				9.21692	0.00658507	8.44986	-0.00653584	9.16542	0.0370683				9.21692	0.00125335	8.4373	0.00120723	9.17222	0.00598815
9.22534	0.00138479	8.47195	3.60574e-05	9.18241	0.00162309						9.22534	-0.000187774	8.46679	0.0160056	9.17604	0.000568873				9.22534	0.00663189	8.45775	-0.00663343	9.17383	0.0368476				9.22534	0.00126975	8.44519	0.0011491	9.18064	0.00604455
9.23375	0.00140431	8.47985	1.60576e-05	9.19082	0.00169117						9.23375	-0.000190259	8.47469	0.0160837	9.18446	0.000612661				9.23376	0.00668036	8.46565	-0.00668244	9.18225	0.0366188				9.23375	0.00128858	8.45309	0.00114946	9.18906	0.00609989
9.24217	0.00142348	8.48774	-1.00277e-05	9.19924	0.00177612						9.24217	-0.000188739	8.48258	0.0161713	9.19287	0.000685094				9.24217	0.00672817	8.47354	-0.00679036	9.19067	0.036385				9.24217	0.00130679	8.46098	0.00114981	9.19747	0.00615044
9.25059	0.00144288	8.49564	-4.01315e-05	9.20766	0.00185757						9.25059	-0.000187204	8.49048	0.0162959	9.20129	0.00073729				9.25059	0.00677567	8.48144	-0.00686721	9.19909	0.03615				9.25059	0.00132144	8.46888	0.00106121	9.20589	0.00619297
9.25901	0.00146597	8.50353	-4.51572e-05	9.21607	0.001932						9.25901	-0.000186503	8.49837	0.0163932	9.20971	0.000770792				9.25901	0.00682236	8.48933	-0.00694915	9.2075	0.035918				9.25901	0.00134404	8.47677	0.000972602	9.21431	0.00622508
9.26742	0.00148988	8.51143	-5.37964e-05	9.22449	0.00199041						9.26742	-0.00018652	8.50627	0.016451	9.21813	0.000764952				9.26742	0.00686701	8.49723	-0.00699923	9.21592	0.0356931				9.26742	0.00136893	8.48467	0.000802383	9.22273	0.00624562
9.27584	0.00151244	8.51932	-8.62577e-05	9.23291	0.00203455						9.27584	-0.000186931	8.51416	0.0164722	9.22654	0.00073545				9.27584	0.00691079	8.50512	-0.00709963	9.22434	0.0354783				9.27584	0.00138793	8.49256	0.000721953	9.23114	0.0062546
9.28426	0.00153482	8.52722	-0.000120213	9.24133	0.00206971						9.28426	-0.000185184	8.52206	0.0165395	9.23496	0.000707105				9.28426	0.00695703	8.51302	-0.00721037	9.23276	0.0352758				9.28426	0.0014087	8.50046	0.000818246	9.23956	0.00625305
9.29268	0.00155821	8.53511	-0.000146103	9.24974	0.00210254						9.29267	-0.000181937	8.52995	0.0166079	9.24338	0.000680029				9.29268	0.00700858	8.52091	-0.0072896	9.24117	0.0350861				9.29267	0.0014243	8.50835	0.000853448	9.24798	0.00624265
9.30109	0.00158167	8.54301	-0.000145764	9.25816	0.00215218						9.30109	-0.000176413	8.53785	0.016667	9.2518	0.000678182				9.30109	0.0070615	8.52881	-0.00737235	9.24959	0.0349085				9.30109	0.00143652	8.51625	0.000823036	9.25639	0.00622541
9.30951	0.00160262	8.5509	-0.000168371	9.26658	0.00220384						9.30951	-0.00017148	8.54574	0.016749	9.26021	0.000672236				9.30951	0.00711533	8.5367	-0.00741185	9.25801	0.0347407				9.30951	0.00145225	8.52414	0.000792624	9.26481	0.00620331
9.31793	0.00162233	8.5588	-0.000200058	9.275	0.00225289						9.31793	-0.000166729	8.55364	0.0168361	9.26863	0.000662476				9.31793	0.00717044	8.5446	-0.00749478	9.26642	0.0345794				9.31793	0.00147288	8.53204	0.000661347	9.27323	0.00617796
9.32634	0.00164272	8.56669	-0.000236747	9.28341	0.00229955						9.32634	-0.000163471	8.56153	0.0168701	9.27705	0.000642298				9.32635	0.00722391	8.55249	-0.00757174	9.27484	0.0344209				9.32634	0.00150497	8.53993	0.000526331	9.28165	0.00615054
9.33476	0.00166474	8.57459	-0.000250654	9.29183	0.00235273						9.33476	-0.000161502	8.56943	0.0169651	9.28546	0.000646926				9.33476	0.00727525	8.56039	-0.00766522	9.28326	0.0342618				9.33476	0.00153223	8.54783	0.000498224	9.29006	0.00612181
9.34318	0.0016881	8.58248	-0.000248927	9.30025	0.00242576						9.34318	-0.000161562	8.57732	0.0170244	9.29388	0.000660133				9.34318	0.00732562	8.56828	-0.00775454	9.29168	0.0340994				9.34318	0.00155633	8.55572	0.000470116	9.29848	0.00609227
9.3516	0.00171083	8.59038	-0.0002472	9.30866	0.0025021						9.3516	-0.000164238	8.58522	0.0170699	9.3023	0.000673036				9.3516	0.00737746	8.57618	-0.00783418	9.30009	0.0339319				9.3516	0.00158126	8.56362	0.000429574	9.3069	0.00606236
9.36001	0.00173209	8.59827	-0.000291596	9.31708	0.00258102						9.36001	-0.00016601	8.59311	0.0171756	9.31072	0.000679951				9.36001	0.00742902	8.58407	-0.00792823	9.30851	0.0337589				9.36001	0.00160673	8.57151	0.000411207	9.31532	0.00603276
9.36843	0.001752	8.60617	-0.000316134	9.3255	0.00265671						9.36843	-0.000167755	8.60101	0.0172148	9.31913	0.000681283				9.36843	0.00747991	8.59197	-0.00802245	9.31693	0.033581				9.36843	0.0016286	8.57941	0.000361507	9.32373	0.00600465
9.37685	0.001771	8.61406	-0.000341325	9.33392	0.00277701						9.37685	-0.000169476	8.6089	0.0172727	9.32755	0.000663083				9.37685	0.00753147	8.59986	-0.0081054	9.32535	0.0333992				9.37685	0.00164522	8.5873	0.000311807	9.33215	0.00597976
9.38527	0.00179025	8.62196	-0.00034445	9.34233	0.00288138						9.38526	-0.000170906	8.6168	0.0173705	9.33597	0.000641763				9.38527	0.007581	8.60776	-0.00813912	9.33376	0.0332146				9.38526	0.00165891	8.5952	0.000320126	9.34057	0.0059602
9.39368	0.00180956	8.62985	-0.000347576	9.35075	0.0029705						9.39368	-0.000171965	8.62469	0.0174566	9.34439	0.000617551				9.39368	0.0076301	8.61565	-0.00821576	9.34218	0.0330278				9.39368	0.00167415	8.60309	0.000267792	9.34899	0.00594822
9.4021	0.0018263	8.63775	-0.000358884	9.35917	0.00303654						9.4021	-0.000171803	8.63258	0.0175188	9.3528	0.000580315				9.4021	0.00768029	8.62355	-0.00833655	9.3506	0.0328389				9.4021	0.00168722	8.61099	0.000215458	9.3574	0.00594555
9.41052	0.00184224	8.64564	-0.000385101	9.36759	0.00311087						9.41052	-0.000172076	8.64048	0.0175309	9.36122	0.000519434				9.41052	0.00772804	8.63144	-0.0084535	9.35901	0.0326473				9.41052	0.00170427	8.61888	0.000100488	9.36582	0.00595314
9.41893	0.00185953	8.65354	-0.000391495	9.376	0.00317676						9.41893	-0.000172724	8.64837	0.017554	9.36964	0.000492911				9.41894	0.00777407	8.63934	-0.00851316	9.36743	0.0324522				9.41893	0.00172439	8.62678	-7.06863e-05	9.37424	0.00597068
9.42735	0.00187741	8.66143	-0.00040152	9.38442	0.00323487						9.42735	-0.000174537	8.65627	0.0176496	9.37805	0.000464564				9.42735	0.00782123	8.64723	-0.0085722	9.37585	0.0322521				9.42735	0.00174267	8.63467	5.47088e-05	9.38265	0.00599663
9.43577	0.00189555	8.66933	-0.000411545	9.39284	0.00330147						9.43577	-0.000179378	8.66416	0.0177234	9.38647	0.000434512				9.43577	0.00786764	8.65513	-0.00867367	9.38427	0.0320458				9.43577	0.00175772	8.64257	3.02874e-05	9.39107	0.00602843
9.44419	0.00191401	8.67722	-0.000428452	9.40125	0.00336232						9.44419	-0.000181392	8.67206	0.0177885	9.39489	0.000397723				9.44419	0.00791201	8.66302	-0.00871317	9.39268	0.0318322				9.44419	0.00176879	8.65046	5.86606e-06	9.39949	0.00606301
9.4526	0.00193183	8.68512	-0.000410053	9.40967	0.0034178						9.4526	-0.000182623	8.67995	0.0178311	9.40331	0.000385988				9.4526	0.007956	8.67092	-0.00879508	9.4011	0.031611				9.4526	0.00177487	8.65836	-3.57952e-05	9.40791	0.00609737
9.46102	0.0019474	8.69301	-0.000406813	9.41809	0.00348923						9.46102	-0.000183179	8.68785	0.0178743	9.41172	0.000431297				9.46102	0.0080035	8.67881	-0.008906	9.40952	0.0313825				9.46102	0.00177768	8.66625	-9.31654e-05	9.41632	0.0061293
9.46944	0.00196342	8.70091	-0.000406703	9.42651	0.00355611						9.46944	-0.000183643	8.69574	0.0179306	9.42014	0.000517847				9.46944	0.00805258	8.68671	-0.00897762	9.41794	0.031148				9.46944	0.00177419	8.67415	-0.000150536	9.42474	0.0061577
9.47786	0.00197925	8.7088	-0.000406592	9.43492	0.00361572						9.47785	-0.000184409	8.70364	0.017997	9.42856	0.000609431				9.47786	0.00810108	8.6946	-0.00904812	9.42635	0.0309099				9.47785	0.00178147	8.68204	-0.000272834	9.43316	0.00618276
9.48627	0.00199326	8.7167	-0.000448228	9.44334	0.00366833						9.48627	-0.000185438	8.71153	0.0180827	9.43698	0.000683098				9.48627	0.00815129	8.7025	-0.00908715	9.43477	0.0306709				9.48627	0.00179637	8.68994	-0.000353092	9.44158	0.00620569
9.49469	0.0020079	8.72459	-0.000462515	9.45176	0.00370681						9.49469	-0.000188983	8.71943	0.0181571	9.44539	0.000739999				9.49469	0.0082019	8.71039	-0.00916321	9.44319	0.030434				9.49469	0.00181663	8.69783	-0.000405398	9.44999	0.00622834
9.50311	0.00202419	8.73249	-0.00046681	9.46018	0.00373272						9.50311	-0.000193184	8.72732	0.0181915	9.45381	0.00073912				9.50311	0.00825271	8.71829	-0.00927069	9.4516	0.0302022				9.50311	0.0018428	8.70573	-0.000405263	9.45841	0.0062528
9.51152	0.00204048	8.74038	-0.000462954	9.46859	0.00376667						9.51152	-0.000194733	8.73522	0.018225	9.46223	0.000708901				9.51153	0.00830476	8.72618	-0.00935114	9.46002	0.0299782				9.51152	0.00186736	8.71362	-0.000427494	9.46683	0.00628094
9.51994	0.00205632	8.74828	-0.00046456	9.47701	0.00379374						9.51994	-0.00019439	8.74311	0.0183042	9.47064	0.000646494				9.51994	0.00835596	8.73408	-0.00938519	9.46844	0.0297645				9.51994	0.00190781	8.72152	-0.000449725	9.47524	0.00631414
9.52836	0.00207281	8.75617	-0.000466166	9.48543	0.00381445						9.52836	-0.00019411	8.75101	0.0183462	9.47906	0.000625337				9.52836	0.0084064	8.74197	-0.00952087	9.47686	0.029563				9.52836	0.00195698	8.72941	-0.000497753	9.48366	0.00635316
9.53678	0.00208837	8.76407	-0.000473858	9.49384	0.0038387						9.53678	-0.000194474	8.7589	0.0183846	9.48748	0.000652498				9.53678	0.00845658	8.74987	-0.00963091	9.48527	0.0293757				9.53678	0.00199944	8.73731	-0.000531336	9.49208	0.0063982
9.54519	0.00210383	8.77196	-0.00048155	9.50226	0.00387263						9.54519	-0.000195393	8.7668	0.0184181	9.4959	0.000694165				9.54519	0.00850629	8.75776	-0.0096775	9.49369	0.0292035				9.54519	0.00202952	8.7452	-0.000550403	9.5005	0.00644906
9.55361	0.00212051	8.77986	-0.000484247	9.51068	0.00391007						9.55361	-0.000195892	8.77469	0.0184653	9.50431	0.000748938				9.55361	0.00855328	8.76566	-0.00974437	9.50211	0.0290465				9.55361	0.00205152	8.7531	-0.000558354	9.50891	0.00650512
9.56203	0.00213822	8.78775	-0.000486943	9.5191	0.00397687						9.56203	-0.000194976	8.78259	0.0185201	9.51273	0.000797809				9.56203	0.0085972	8.77355	-0.00982439	9.51053	0.0289036				9.56203	0.00207201	8.76099	-0.000587842	9.51733	0.00656551
9.57045	0.00215732	8.79565	-0.000503434	9.52751	0.00402979						9.57044	-0.000194221	8.79048	0.0185962	9.52115	0.000840806				9.57045	0.00864259	8.78145	-0.00989772	9.51894	0.0287718				9.57045	0.00210189	8.76889	-0.000617331	9.52575	0.00662916
9.57886	0.00217698	8.80354	-0.000506919	9.53593	0.00406963						9.57886	-0.000191504	8.79838	0.0186144	9.52957	0.000825131				9.57886	0.00868914	8.78934	-0.00997374	9.52736	0.0286472				9.57886	0.00213261	8.77678	-0.000664637	9.53417	0.00669497
9.58728	0.00219698	8.81144	-0.000505591	9.54435	0.00408669						9.58728	-0.000189111	8.80627	0.0186439	9.53798	0.000766403				9.58728	0.00873705	8.79724	-0.0100641	9.53578	0.0285245				9.58728	0.00215849	8.78468	-0.000668473	9.54258	0.00676188
9.5957	0.00221955	8.81933	-0.000504263	9.55277	0.00410831						9.5957	-0.000187479	8.81417	0.0186903	9.5464	0.000735685				9.5957	0.00878651	8.80513	-0.0101292	9.54419	0.0283989				9.5957	0.00218131	8.79257	-0.000633812	9.551	0.00682903
9.60411	0.00224443	8.82723	-0.000506257	9.56118	0.00413299						9.60411	-0.000186501	8.82206	0.0187286	9.55482	0.000711868				9.60412	0.00883608	8.81303	-0.0102191	9.55261	0.0282668				9.60411	0.0022061	8.80047	-0.000661835	9.55942	0.00689566
9.61253	0.00226955	8.83512	-0.000508251	9.5696	0.00416028						9.61253	-0.000185481	8.82996	0.0187845	9.56323	0.000675076				9.61253	0.00888568	8.82092	-0.0102998	9.56103	0.0281266				9.61253	0.00223992	8.80836	-0.000689859	9.56783	0.00696114
9.62095	0.0022961	8.84302	-0.000511873	9.57802	0.00419431						9.62095	-0.00018163	8.83785	0.0188418	9.57165	0.000626691				9.62095	0.00893406	8.82882	-0.0104101	9.56945	0.0279788				9.62095	0.00227024	8.81626	-0.000728408	9.57625	0.00702489
9.62937	0.00232301	8.85091	-0.000511045	9.58643	0.00423412						9.62937	-0.000177026	8.84575	0.018888	9.58007	0.000596675				9.62937	0.00898109	8.83671	-0.0104724	9.57786	0.0278257				9.62937	0.00229369	8.82415	-0.000768385	9.58467	0.00708641
9.63778	0.00235142	8.85881	-0.000508545	9.59485	0.00427898						9.63778	-0.000173189	8.85364	0.0189376	9.58849	0.000574909				9.63778	0.00902974	8.84461	-0.0105491	9.58628	0.0276711				9.63778	0.00231266	8.83205	-0.000797049	9.59309	0.00714537
9.6462	0.00238213	8.8667	-0.000506045	9.60327	0.00432644						9.6462	-0.000170237	8.86154	0.018968	9.5969	0.000560706				9.6462	0.00908073	8.8525	-0.0106224	9.5947	0.0275182				9.6462	0.00233116	8.83994	-0.000799196	9.6015	0.00720169
9.65462	0.00241405	8.8746	-0.000508055	9.61169	0.00436944						9.65462	-0.000168048	8.86943	0.0189923	9.60532	0.000554217				9.65462	0.00913063	8.86039	-0.0107049	9.60312	0.0273691				9.65462	0.00235223	8.84784	-0.000814068	9.60992	0.00725576
9.66304	0.00244745	8.88249	-0.000506564	9.6201	0.00440837						9.66303	-0.000166674	8.87733	0.019044	9.61374	0.000544175				9.66304	0.00918081	8.86829	-0.0107559	9.61153	0.0272239				9.66304	0.00237527	8.85573	-0.00082894	9.61834	0.00730844
9.67145	0.00248352	8.89039	-0.000522183	9.62852	0.00446295						9.67145	-0.000166005	8.88522	0.0191012	9.62216	0.000530815				9.67145	0.00923008	8.87618	-0.0108578	9.61995	0.0270809				9.67145	0.00239662	8.86363	-0.000844599	9.62676	0.00736098
9.67987	0.00252399	8.89828	-0.000557685	9.63694	0.00451741						9.67987	-0.000166416	8.89312	0.0191074	9.63057	0.000508622				9.67987	0.00927771	8.88408	-0.0109817	9.62837	0.026937				9.67987	0.00241936	8.87152	-0.000816323	9.63517	0.00741491
9.68829	0.00256834	8.90618	-0.000559429	9.64536	0.00457144						9.68829	-0.000167502	8.90101	0.0191683	9.63899	0.000525186				9.68829	0.00932694	8.89197	-0.0110984	9.63678	0.0267887				9.68829	0.00244946	8.87942	-0.000831192	9.64359	0.00747172
9.6967	0.00261532	8.91407	-0.000564025	9.65377	0.00467001						9.6967	-0.000169062	8.90891	0.0192049	9.64741	0.000577087				9.69671	0.00937723	8.89987	-0.0111732	9.6452	0.0266335				9.6967	0.00247561	8.88731	-0.000854607	9.65201	0.00753257
9.70512	0.00266561	8.92197	-0.000586163	9.66219	0.00482583						9.70512	-0.000171031	8.9168	0.0192213	9.65582	0.000647549				9.70512	0.00942593	8.90776	-0.0112296	9.65362	0.0264709				9.70512	0.00250103	8.89521	-0.000878021	9.66042	0.00759808
9.71354	0.00271959	8.92986	-0.000574534	9.67061	0.00497224						9.71354	-0.000172912	8.9247	0.0192419	9.66424	0.000719857				9.71354	0.00947492	8.91566	-0.0112892	9.66204	0.0263028				9.71354	0.00253663	8.9031	-0.000878737	9.66884	0.00766829
9.72196	0.00277767	8.93776	-0.000575322	9.67902	0.00509777						9.72196	-0.000172642	8.93259	0.0192732	9.67266	0.000789648				9.72196	0.00952563	8.92355	-0.0113813	9.67045	0.0261331				9.72196	0.00257185	8.911	-0.000881918	9.67726	0.00774267
9.73037	0.00284194	8.94565	-0.00057611	9.68744	0.00520474						9.73037	-0.000169861	8.94049	0.0193484	9.68108	0.00084253				9.73037	0.00957557	8.93145	-0.0114674	9.67887	0.0259671				9.73037	0.00260231	8.91889	-0.000876868	9.68568	0.00782023
9.73879	0.00291055	8.95355	-0.000598757	9.69586	0.00530501						9.73879	-0.000166476	8.94838	0.019365	9.68949	0.000879936				9.73879	0.0096251	8.93934	-0.0115107	9.68729	0.0258104				9.73879	0.0026335	8.92679	-0.000788967	9.69409	0.00789954
9.74721	0.00298213	8.96144	-0.000615583	9.70428	0.00539422						9.74721	-0.000161072	8.95628	0.019372	9.69791	0.000901323				9.74721	0.0096728	8.94724	-0.0115673	9.69571	0.0256674				9.74721	0.00265911	8.93468	-0.000791633	9.70251	0.00797894
9.75563	0.00305579	8.96934	-0.000628436	9.71269	0.00547363						9.75562	-0.000156783	8.96417	0.0194364	9.70633	0.000916027				9.75563	0.00972021	8.95513	-0.0116709	9.70412	0.0255408				9.75563	0.00267886	8.94258	-0.000794299	9.71093	0.00805652
9.76404	0.003132	8.97723	-0.000631685	9.72111	0.00559537						9.76404	-0.000153455	8.97207	0.0194911	9.71475	0.000924345				9.76404	0.00977068	8.96303	-0.0117491	9.71254	0.0254312				9.76404	0.00269479	8.95047	-0.000790238	9.71935	0.00813043
9.77246	0.00321299	8.98513	-0.000656598	9.72953	0.00578969						9.77246	-0.000151807	8.97996	0.0195053	9.72316	0.000896359				9.77246	0.0098222	8.97092	-0.0118631	9.72096	0.0253369				9.77246	0.00271226	8.95837	-0.00069864	9.72776	0.00819903
9.78088	0.00329944	8.99302	-0.000670147	9.73795	0.00602403						9.78088	-0.000150757	8.98786	0.0195111	9.73158	0.000853557				9.78088	0.00987354	8.97882	-0.011968	9.72937	0.0252542				9.78088	0.00273901	8.96626	-0.00064535	9.73618	0.00826128
9.78929	0.00339179	9.00092	-0.000694713	9.74636	0.00625812						9.78929	-0.000150868	8.99575	0.0195169	9.74	0.000793893				9.7893	0.0099232	8.98671	-0.0120522	9.73779	0.0251785				9.78929	0.00276413	8.97416	-0.000638187	9.7446	0.00831699
9.79771	0.00348896	9.00881	-0.000696322	9.75478	0.00649118						9.79771	-0.00015198	9.00365	0.0195272	9.74841	0.000778885				9.79771	0.00996997	8.99461	-0.01213	9.74621	0.0251046				9.79771	0.00279002	8.98205	-0.000612339	9.75301	0.00836699
9.80613	0.00358906	9.01671	-0.000697932	9.7632	0.00674637						9.80613	-0.000153787	9.01154	0.0196169	9.75683	0.000770397				9.80613	0.0100155	9.0025	-0.0122538	9.75463	0.0250272				9.80613	0.00281912	8.98995	-0.000623676	9.76143	0.00841317
9.81455	0.00369225	9.0246	-0.000711475	9.77161	0.00699042						9.81455	-0.000154055	9.01944	0.0196522	9.76525	0.000767847				9.81455	0.0100616	9.0104	-0.0123542	9.76304	0.0249425				9.81455	0.00285663	8.99784	-0.000571966	9.76985	0.00845802
9.82296	0.00379995	9.0325	-0.00072684	9.78003	0.00721228						9.82296	-0.000152821	9.02733	0.0196515	9.77367	0.000768661				9.82296	0.0101123	9.01829	-0.0124112	9.77146	0.0248475				9.82296	0.00289033	9.00574	-0.000533283	9.77827	0.00850398
9.83138	0.0039122	9.04039	-0.000728528	9.78845	0.00741443						9.83138	-0.00015182	9.03523	0.0197333	9.78208	0.000777698				9.83138	0.0101676	9.02619	-0.0124771	9.77988	0.0247416				9.83138	0.00292471	9.01363	-0.000490938	9.78668	0.00855283
9.8398	0.00402893	9.04829	-0.000730215	9.79687	0.00763012						9.8398	-0.000151723	9.04312	0.0197423	9.7905	0.000779537				9.8398	0.0102239	9.03408	-0.012581	9.7883	0.0246257				9.8398	0.00296018	9.02153	-0.000409651	9.7951	0.00860503
9.84822	0.00414973	9.05618	-0.000746739	9.80528	0.00788323						9.84822	-0.000152406	9.05102	0.0197453	9.79892	0.000774314				9.84822	0.0102801	9.04198	-0.0126745	9.79671	0.0245021				9.84822	0.00298811	9.02942	-0.00038819	9.80352	0.0086595
9.85663	0.00427458	9.06408	-0.00077862	9.8137	0.00812784						9.85663	-0.000155196	9.05891	0.0197482	9.80734	0.000712224				9.85663	0.0103318	9.04987	-0.0127966	9.80513	0.0243741				9.85663	0.00301573	9.03732	-0.000373434	9.81194	0.00871373
9.86505	0.0044042	9.07197	-0.000782128	9.82212	0.00843285						9.86505	-0.000156851	9.06681	0.0197743	9.81575	0.000672924				9.86505	0.0103834	9.05777	-0.0129212	9.81355	0.0242453				9.86505	0.00304199	9.04521	-0.000262988	9.82035	0.00876431
9.87347	0.00453739	9.07987	-0.000785637	9.83054	0.00874921						9.87347	-0.000155965	9.0747	0.0198262	9.82417	0.000645631				9.87347	0.0104363	9.06566	-0.0129519	9.82196	0.0241188				9.87347	0.00306043	9.05311	-0.000247918	9.82877	0.00880785
9.88188	0.0046728	9.08776	-0.000802066	9.83895	0.00906897						9.88188	-0.000154534	9.0826	0.0198648	9.83259	0.000622616				9.88189	0.0104874	9.07356	-0.013016	9.83038	0.0239972				9.88188	0.00308244	9.061	-0.000232849	9.83719	0.00884169
9.8903	0.0048105	9.09566	-0.000840538	9.84737	0.00948336						9.8903	-0.000153183	9.09049	0.019869	9.841	0.000598797				9.8903	0.0105406	9.08145	-0.0130801	9.8388	0.023882				9.8903	0.00310996	9.0689	-0.000213126	9.8456	0.00886452
9.89872	0.00494883	9.10355	-0.00084202	9.85579	0.00987109						9.89872	-0.000152611	9.09839	0.0198809	9.84942	0.000574445				9.89872	0.0105937	9.08935	-0.0132074	9.84722	0.023774				9.89872	0.00315157	9.07679	-0.0001987	9.85402	0.00887661
9.90714	0.00508828	9.11145	-0.000843503	9.8642	0.0102328						9.90714	-0.000152707	9.10628	0.0199049	9.85784	0.000571639				9.90714	0.0106452	9.09724	-0.0133399	9.85563	0.0236733				9.90714	0.00319706	9.08469	-0.000184274	9.86244	0.00887953
9.91555	0.00523155	9.11934	-0.000856085	9.87262	0.010583						9.91555	-0.000151531	9.11418	0.0199055	9.86626	0.000590383				9.91555	0.010696	9.10514	-0.0134336	9.86405	0.0235797				9.91555	0.00323097	9.09258	-0.000125416	9.87086	0.00887575
9.92397	0.00537955	9.12724	-0.000859166	9.88104	0.0109518						9.92397	-0.000148057	9.12207	0.0199543	9.87467	0.000611675				9.92397	0.0107457	9.11303	-0.0135064	9.87247	0.0234924				9.92397	0.00326751	9.10048	2.2727e-05	9.87927	0.00886811
9.93239	0.00553039	9.13513	-0.000868733	9.88946	0.0113056						9.93239	-0.000143657	9.12997	0.020005	9.88309	0.000635258				9.93239	0.0107951	9.12093	-0.0135987	9.88089	0.0234101				9.93239	0.00330577	9.10837	2.48063e-05	9.88769	0.00885926
9.94081	0.00568104	9.14303	-0.000886261	9.89787	0.0116456						9.94081	-0.000139481	9.13786	0.0200112	9.89151	0.000659292				9.94081	0.0108446	9.12882	-0.0136989	9.8893	0.0233307				9.94081	0.00334699	9.11627	1.38565e-05	9.89611	0.00885139
9.94922	0.00582994	9.15092	-0.000890682	9.90629	0.0119741						9.94922	-0.000135502	9.14576	0.0200175	9.89993	0.000678521				9.94922	0.0108969	9.13672	-0.0137618	9.89772	0.0232519				9.94922	0.00339695	9.12416	0.000126379	9.90453	0.00884613
9.95764	0.00597734	9.15882	-0.00092651	9.91471	0.0123416						9.95764	-0.000132	9.15365	0.0200293	9.90834	0.00069326				9.95764	0.0109509	9.14461	-0.0138796	9.90614	0.0231709				9.95764	0.00344907	9.13206	0.000279551	9.91294	0.00884459
9.96606	0.00612686	9.16671	-0.000949079	9.92313	0.0127424						9.96606	-0.000129216	9.16155	0.020037	9.91676	0.000693573				9.96606	0.0110034	9.15251	-0.0139905	9.91455	0.0230853				9.96606	0.00349645	9.13995	0.000374464	9.92136	0.00884748
9.97447	0.00627865	9.17461	-0.000955233	9.93154	0.0131309						9.97447	-0.000128517	9.16944	0.0200436	9.92518	0.00070952				9.97448	0.0110543	9.1604	-0.0140873	9.92297	0.022994				9.97447	0.0035385	9.14785	0.000378736	9.92978	0.00885533
9.98289	0.00642942	9.1825	-0.000984795	9.93996	0.0135775						9.98289	-0.000129608	9.17734	0.0200651	9.93359	0.000721408				9.98289	0.0111047	9.1683	-0.0141704	9.93139	0.0228967				9.98289	0.00357507	9.15574	0.000493143	9.93819	0.00886855
9.99131	0.00657824	9.1904	-0.000979897	9.94838	0.0140021						9.99131	-0.000127907	9.18523	0.0200682	9.94201	0.000729547				9.99131	0.0111597	9.17619	-0.0142662	9.93981	0.0227947				9.99131	0.0036175	9.16364	0.000502204	9.94661	0.0088875
9.99973	0.00672564	9.19829	-0.000980928	9.95679	0.0143815						9.99973	-0.000125511	9.19313	0.0200712	9.95043	0.000730601				9.99973	0.0112173	9.18409	-0.014348	9.94822	0.0226908				9.99973	0.00366962	9.17153	0.000511264	9.95503	0.00891264
10.0081	0.00687083	9.20619	-0.00098196	9.96521	0.0147617						10.0081	-0.000123834	9.20102	0.020089	9.95885	0.000733151				10.0081	0.0112737	9.19198	-0.0144204	9.95664	0.0225883				10.0081	0.00373021	9.17943	0.000613881	9.96345	0.00894443
10.0166	0.00701381	9.21408	-0.00100789	9.97363	0.0152213						10.0166	-0.000122782	9.20892	0.02012	9.96726	0.000737625				10.0166	0.011327	9.19988	-0.0145641	9.96506	0.0224907				10.0166	0.00380806	9.18732	0.000811447	9.97186	0.00898344
10.025	0.00715335	9.22198	-0.00102171	9.98205	0.0156629						10.025	-0.000123623	9.21681	0.020134	9.97568	0.000743866				10.025	0.0113794	9.20777	-0.0147141	9.97348	0.0224016				10.025	0.00388974	9.19522	0.000968717	9.98028	0.00903019
10.0334	0.00728818	9.22987	-0.00105781	9.99046	0.0161024						10.0334	-0.000121497	9.22471	0.020148	9.9841	0.000750995				10.0334	0.0114344	9.21567	-0.0148033	9.98189	0.0223236				10.0334	0.00395634	9.20311	0.00103364	9.9887	0.00908517
10.0418	0.00741797	9.23777	-0.0010605	9.99888	0.0165258						10.0418	-0.000118109	9.2326	0.0201593	9.99252	0.00075116				10.0418	0.0114885	9.22356	-0.0149094	9.99031	0.0222587				10.0418	0.00400913	9.21101	0.00108853	9.99712	0.00914865
10.0502	0.00754354	9.24566	-0.0010632	10.0073	0.016925						10.0502	-0.000115074	9.2405	0.0201942	10.0009	0.000745684				10.0502	0.0115417	9.23146	-0.0150257	9.99873	0.0222081				10.0502	0.00405753	9.2189	0.00109558	10.0055	0.00922064
10.0586	0.00766566	9.25356	-0.0010775	10.0157	0.0172847						10.0586	-0.000110454	9.24839	0.020202	10.0094	0.000815584				10.0586	0.0115963	9.23935	-0.0151627	10.0071	0.0221723				10.0586	0.00410883	9.2268	0.00115638	10.0139	0.00930082
10.0671	0.00778183	9.26145	-0.00108185	10.0241	0.0176522						10.0671	-0.000106738	9.25629	0.0202099	10.0178	0.000876857				10.0671	0.0116506	9.24725	-0.0152425	10.0156	0.0221509				10.0671	0.00416345	9.23469	0.00125584	10.0224	0.00938858
10.0755	0.00789108	9.26935	-0.00108087	10.0326	0.0180235						10.0755	-0.000103801	9.26418	0.0202134	10.0262	0.000929858				10.0755	0.0117052	9.25514	-0.0152753	10.024	0.0221428				10.0755	0.00422114	9.24259	0.00131248	10.0308	0.00948312
10.0839	0.00799548	9.27724	-0.00107989	10.041	0.0184063						10.0839	-0.000101451	9.27208	0.0202284	10.0346	0.000933144				10.0839	0.0117591	9.26304	-0.0153821	10.0324	0.0221459				10.0839	0.0042865	9.25048	0.00143862	10.0392	0.00958352
10.0923	0.00809473	9.28514	-0.00108159	10.0494	0.0187449						10.0923	-9.96692e-05	9.27997	0.0202314	10.043	0.000948847				10.0923	0.0118136	9.27093	-0.0154688	10.0408	0.0221568				10.0923	0.0043564	9.25838	0.00148952	10.0476	0.00968883
10.1007	0.00818751	9.29303	-0.00108602	10.0578	0.0190437						10.1007	-0.000100455	9.28787	0.0202269	10.0514	0.000960877				10.1007	0.0118684	9.27883	-0.01556	10.0492	0.0221712				10.1007	0.00443129	9.26627	0.00155753	10.056	0.00979822
10.1092	0.00827324	9.30093	-0.00109045	10.0662	0.0193215						10.1092	-0.000103448	9.29576	0.0202224	10.0599	0.000969475				10.1092	0.0119227	9.28672	-0.0156667	10.0576	0.0221845				10.1092	0.00451386	9.27417	0.00168201	10.0645	0.00991102
10.1176	0.00835105	9.30882	-0.0011249	10.0746	0.0196474						10.1176	-0.000105278	9.30366	0.0202244	10.0683	0.000966395				10.1176	0.0119769	9.29462	-0.0157725	10.0661	0.0221915				10.1176	0.00459894	9.28206	0.00176154	10.0729	0.0100269
10.126	0.00842195	9.31672	-0.00112808	10.0831	0.01994						10.126	-0.000103855	9.31155	0.020256	10.0767	0.000920951				10.126	0.012031	9.30251	-0.0158568	10.0745	0.022188				10.126	0.00468355	9.28996	0.00182638	10.0813	0.0101459
10.1344	0.00848554	9.32461	-0.00113126	10.0915	0.0202016						10.1344	-0.000102395	9.31945	0.020285	10.0851	0.000890908				10.1344	0.0120844	9.31041	-0.015965	10.0829	0.0221708				10.1344	0.00476795	9.29785	0.00184025	10.0897	0.0102687
10.1428	0.0085429	9.33251	-0.00114207	10.0999	0.020444						10.1428	-0.000101115	9.32734	0.0203196	10.0935	0.000883053				10.1428	0.0121358	9.3183	-0.0160587	10.0913	0.0221382				10.1428	0.00484963	9.30575	0.00192911	10.0981	0.0103965
10.1512	0.00859236	9.3404	-0.00115654	10.1083	0.0206629						10.1512	-0.000100502	9.33524	0.0203299	10.1019	0.000880781				10.1512	0.0121854	9.3262	-0.0161292	10.0997	0.022091				10.1512	0.0049402	9.31364	0.00200055	10.1065	0.0105314
10.1597	0.00863495	9.3483	-0.00116428	10.1167	0.0208505						10.1597	-0.000100465	9.34313	0.0203306	10.1104	0.000883619				10.1597	0.0122345	9.33409	-0.0162685	10.1082	0.0220313				10.1597	0.00503735	9.32154	0.00198506	10.115	0.0106762
10.1681	0.00867125	9.35619	-0.00114079	10.1251	0.0210103						10.1681	-0.000100969	9.35103	0.0203499	10.1188	0.000891359				10.1681	0.0122844	9.34199	-0.0163623	10.1166	0.0219629				10.1681	0.0051339	9.32943	0.00196956	10.1234	0.0108341
10.1765	0.00870025	9.36409	-0.00113746	10.1336	0.0211389						10.1765	-0.000101942	9.35892	0.0203499	10.1272	0.00090006				10.1765	0.0123367	9.34988	-0.0163992	10.125	0.0218902				10.1765	0.00524065	9.33733	0.00225578	10.1318	0.0110088
10.1849	0.00872245	9.37198	-0.00113414	10.142	0.0212481						10.1849	-0.000104835	9.36682	0.0203468	10.1356	0.000909714				10.1849	0.0123915	9.35778	-0.0164884	10.1334	0.0218173				10.1849	0.00536018	9.34522	0.00246504	10.1402	0.011204
10.1933	0.00873697	9.37988	-0.00112558	10.1504	0.0213404						10.1933	-0.000108146	9.37471	0.0203438	10.144	0.000927634				10.1933	0.0124454	9.36567	-0.0166057	10.1418	0.0217478				10.1933	0.00549437	9.35312	0.00257518	10.1486	0.0114227
10.2017	0.00874298	9.38777	-0.00112108	10.1588	0.0214138						10.2017	-0.000110014	9.38261	0.020366	10.1524	0.000937437				10.2017	0.0124982	9.37357	-0.0167425	10.1502	0.0216842				10.2017	0.00564585	9.36101	0.00271671	10.157	0.0116675
10.2102	0.0087408	9.39567	-0.00111898	10.1672	0.0214768						10.2102	-0.000111811	9.3905	0.0203921	10.1609	0.000939876				10.2102	0.01255	9.38146	-0.0168183	10.1587	0.0216274				10.2102	0.0058113	9.36891	0.00276768	10.1655	0.01194
10.2186	0.00872996	9.40356	-0.00111688	10.1756	0.021531						10.2186	-0.000113729	9.3984	0.020406	10.1693	0.000941598				10.2186	0.0125997	9.38936	-0.0168824	10.1671	0.0215769				10.2186	0.0059806	9.3768	0.00279251	10.1739	0.0122407
10.227	0.00871036	9.41145	-0.00113461	10.1841	0.0215569						10.227	-0.00011575	9.40629	0.020411	10.1777	0.000942635				10.227	0.012651	9.39725	-0.0169721	10.1755	0.021531				10.227	0.00615356	9.3847	0.00287087	10.1823	0.0125696
10.2354	0.00868273	9.41935	-0.00112883	10.1925	0.0215471						10.2354	-0.000118043	9.41419	0.020416	10.1861	0.000940804				10.2354	0.012705	9.40515	-0.0170042	10.1839	0.0214873				10.2354	0.00633538	9.39259	0.00298222	10.1907	0.0129263
10.2438	0.00864895	9.42724	-0.00110764	10.2009	0.0215483						10.2438	-0.000121832	9.42208	0.0204524	10.1945	0.000940458				10.2438	0.0127585	9.41304	-0.0170418	10.1923	0.0214428				10.2438	0.0065277	9.40049	0.0030228	10.1991	0.0133109
10.2522	0.00861048	9.43514	-0.00110395	10.2093	0.0215421						10.2522	-0.000126012	9.42998	0.0204923	10.2029	0.000940049				10.2522	0.0128106	9.42094	-0.0171143	10.2007	0.021394				10.2522	0.00673315	9.40838	0.00308266	10.2075	0.0137246
10.2607	0.00856545	9.44303	-0.00110221	10.2177	0.021529						10.2607	-0.000130531	9.43787	0.0204892	10.2114	0.000939429				10.2607	0.0128631	9.42883	-0.0172075	10.2092	0.0213384				10.2607	0.00695363	9.41628	0.00320167	10.216	0.0141702
10.2691	0.00851189	9.45093	-0.00110046	10.2261	0.0215019						10.2691	-0.00013626	9.44577	0.0204861	10.2198	0.000920283				10.2691	0.0129172	9.43673	-0.0172878	10.2176	0.0212739				10.2691	0.00720003	9.42417	0.003226	10.2244	0.0146519
10.2775	0.00845154	9.45882	-0.00110067	10.2346	0.021397						10.2775	-0.000142011	9.45366	0.0204749	10.2282	0.000875782				10.2775	0.012971	9.44462	-0.0173258	10.226	0.0212				10.2775	0.00747208	9.43207	0.00324136	10.2328	0.0151751
10.2859	0.00838846	9.46672	-0.00108916	10.243	0.0212903						10.2859	-0.000143812	9.46156	0.0204871	10.2366	0.000841595				10.2859	0.0130251	9.45252	-0.0173872	10.2344	0.0211175				10.2859	0.00775371	9.43996	0.00330844	10.2412	0.0157455
10.2943	0.00832079	9.47461	-0.00108251	10.2514	0.0211407						10.2943	-0.000143564	9.46945	0.020529	10.245	0.000820186				10.2943	0.0130788	9.46041	-0.0174443	10.2428	0.0210281				10.2943	0.00805121	9.44786	0.00337553	10.2496	0.0163685
10.3027	0.00824825	9.48251	-0.00107585	10.2598	0.0209816						10.3027	-0.000142514	9.47735	0.02058	10.2535	0.000802651				10.3027	0.0131308	9.46831	-0.0174916	10.2512	0.0209348				10.3027	0.00837228	9.45575	0.00349357	10.2581	0.0170487
10.3112	0.00817115	9.4904	-0.00105948	10.2682	0.0208149						10.3112	-0.000140084	9.48524	0.0205856	10.2619	0.000788832				10.3112	0.0131842	9.4762	-0.0175995	10.2597	0.0208401				10.3112	0.00871897	9.46365	0.00352595	10.2665	0.0177896
10.3196	0.00808732	9.4983	-0.00105186	10.2767	0.0206083						10.3196	-0.000137691	9.49314	0.0205875	10.2703	0.000801064				10.3196	0.0132418	9.4841	-0.0176992	10.2681	0.0207469				10.3196	0.00909896	9.47154	0.00358757	10.2749	0.0185941
10.328	0.00799846	9.50619	-0.00104766	10.2851	0.0204034						10.328	-0.00013635	9.50103	0.0205918	10.2787	0.000807984				10.328	0.0133036	9.49199	-0.0177436	10.2765	0.0206572				10.328	0.00950918	9.47944	0.00374932	10.2833	0.0194648
10.3364	0.00790675	9.51409	-0.00104346	10.2935	0.0202155						10.3364	-0.000135916	9.50893	0.0205961	10.2871	0.000810002				10.3364	0.0133648	9.49989	-0.0177771	10.2849	0.020573				10.3364	0.00994408	9.48733	0.0037619	10.2917	0.0204048
10.3448	0.00781308	9.52198	-0.00100461	10.3019	0.0200248						10.3448	-0.000137262	9.51682	0.0206351	10.2955	0.000802225				10.3448	0.0134243	9.50778	-0.0178106	10.2933	0.0204959				10.3448	0.010412	9.49523	0.00374924	10.3001	0.021418
10.3533	0.00771547	9.52988	-0.000997707	10.3103	0.0197836						10.3533	-0.00013792	9.52472	0.0206821	10.304	0.00075258				10.3533	0.0134819	9.51568	-0.0178626	10.3017	0.0204276				10.3533	0.0109207	9.50312	0.00373658	10.3086	0.0225085
10.3617	0.00761493	9.53777	-0.000995762	10.3187	0.0195231						10.3617	-0.000139339	9.53261	0.020708	10.3124	0.000726698				10.3617	0.013538	9.52357	-0.0178989	10.3102	0.0203703				10.3617	0.0114651	9.51102	0.00373511	10.317	0.0236813
10.3701	0.00751436	9.54567	-0.000993817	10.3272	0.019234						10.3701	-0.000141418	9.54051	0.0207125	10.3208	0.000750239				10.3701	0.0135935	9.53147	-0.0179342	10.3186	0.0203261				10.3701	0.0120441	9.51891	0.00384868	10.3254	0.0249409
10.3785	0.00741323	9.55356	-0.000982937	10.3356	0.0189542						10.3785	-0.000146823	9.5484	0.0207678	10.3292	0.000786329				10.3785	0.0136493	9.53936	-0.0179696	10.327	0.0202972				10.3785	0.0126614	9.52681	0.00410955	10.3338	0.0262917
10.3869	0.00731127	9.56146	-0.000928093	10.344	0.0186336						10.3869	-0.000149166	9.5563	0.0208186	10.3376	0.000820445				10.3869	0.0137066	9.54726	-0.0180637	10.3354	0.0202853				10.3869	0.0133103	9.5347	0.00416502	10.3422	0.0277375
10.3953	0.00720954	9.56935	-0.000868071	10.3524	0.0183108						10.3953	-0.000147222	9.56419	0.0208234	10.346	0.000852984				10.3953	0.0137662	9.55515	-0.0180899	10.3438	0.020291				10.3953	0.013984	9.5426	0.0042205	10.3506	0.0292814
10.4038	0.00710898	9.57725	-0.000858017	10.3608	0.0180126						10.4038	-0.000144711	9.57209	0.0208387	10.3545	0.000908549				10.4038	0.0138265	9.56305	-0.0181169	10.3523	0.0203141				10.4038	0.0146847	9.55049	0.00432037	10.3591	0.0309264
10.4122	0.00700842	9.58514	-0.000852116	10.3692	0.0177364						10.4122	-0.000142554	9.57998	0.0208692	10.3629	0.000961281				10.4122	0.0138865	9.57094	-0.0181439	10.3607	0.0203528				10.4122	0.0154221	9.55839	0.00432166	10.3675	0.0326753
10.4206	0.00690669	9.59304	-0.000846214	10.3777	0.0174541						10.4206	-0.000139677	9.58788	0.0208922	10.3713	0.000990807				10.4206	0.0139445	9.57884	-0.0181931	10.3691	0.0204036				10.4206	0.0162013	9.56628	0.00432295	10.3759	0.0345307
10.429	0.00680628	9.60093	-0.000826852	10.3861	0.0171294						10.429	-0.000135068	9.59577	0.020899	10.3797	0.000998939				10.429	0.0140028	9.58673	-0.0181917	10.3775	0.0204622				10.429	0.0170164	9.57418	0.00437951	10.3843	0.0364955
10.4374	0.00670885	9.60883	-0.000756766	10.3945	0.0167958						10.4374	-0.000129671	9.60367	0.0209462	10.3881	0.000967225				10.4374	0.0140653	9.59463	-0.018215	10.3859	0.0205232				10.4374	0.0178856	9.58207	0.00436154	10.3927	0.0385725
10.4458	0.00661307	9.61672	-0.000708817	10.4029	0.0164768						10.4458	-0.000124952	9.61156	0.0209745	10.3965	0.00093532				10.4458	0.0141282	9.60252	-0.018241	10.3943	0.0205813				10.4458	0.0188122	9.58997	0.00446558	10.4011	0.0407642
10.4543	0.00652	9.62462	-0.000687622	10.4113	0.01618						10.4543	-0.000121939	9.61946	0.0209904	10.405	0.00090304				10.4543	0.0141909	9.61042	-0.018267	10.4028	0.0206318				10.4543	0.0197643	9.59786	0.00450919	10.4096	0.043073
10.4627	0.0064315	9.63251	-0.000683469	10.4197	0.0158721						10.4627	-0.000120399	9.62735	0.0210183	10.4134	0.00084864				10.4627	0.0142526	9.61831	-0.0183186	10.4112	0.0206717				10.4627	0.0207384	9.60576	0.00450512	10.418	0.045501
10.4711	0.00634747	9.64041	-0.000669631	10.4282	0.0155322						10.4711	-0.000122662	9.63525	0.021071	10.4218	0.000819814				10.4711	0.0143169	9.62621	-0.018351	10.4196	0.0206994				10.4711	0.0217549	9.61365	0.00450104	10.4264	0.0480495
10.4795	0.00626767	9.6483	-0.000634421	10.4366	0.015228						10.4795	-0.000126128	9.64314	0.0211005	10.4302	0.000794055				10.4795	0.0143868	9.6341	-0.0183841	10.428	0.0207157				10.4795	0.0228216	9.62155	0.00461347	10.4348	0.050719
10.4879	0.00619379	9.6562	-0.000540492	10.445	0.0149337						10.4879	-0.000130115	9.65104	0.0211266	10.4386	0.000771096				10.4879	0.0144555	9.642	-0.0183966	10.4364	0.0207228				10.4879	0.0239238	9.62944	0.00476581	10.4432	0.0535091
10.4963	0.00612575	9.66409	-0.000464184	10.4534	0.0146032						10.4963	-0.000134548	9.65893	0.0211847	10.447	0.000748742				10.4963	0.0145232	9.64989	-0.0183979	10.4448	0.0207243				10.4963	0.0250626	9.63734	0.00477354	10.4516	0.0564183
10.5048	0.00606224	9.67199	-0.000426605	10.4618	0.0142864						10.5048	-0.000136687	9.66683	0.0212045	10.4555	0.000726897				10.5048	0.0145914	9.65779	-0.0184259	10.4533	0.0207241				10.5048	0.0262422	9.64523	0.00476719	10.4601	0.0594442
10.5132	0.00600467	9.67988	-0.000394562	10.4702	0.0139993						10.5132	-0.000135222	9.67472	0.0212494	10.4639	0.000700523				10.5132	0.0146601	9.66568	-0.0184539	10.4617	0.020726				10.5132	0.0274497	9.65313	0.00476084	10.4685	0.0625835
10.5216	0.00595508	9.68778	-0.000328401	10.4787	0.0137337						10.5216	-0.00013063	9.68262	0.0212693	10.4723	0.000674791				10.5216	0.0147298	9.67358	-0.0184942	10.4701	0.020733				10.5216	0.0286662	9.66102	0.00481133	10.4769	0.065832
10.53	0.00591443	9.69567	-0.000283147	10.4871	0.0134861						10.53	-0.000126845	9.69051	0.0212678	10.4807	0.000671744				10.53	0.0147975	9.68147	-0.0185167	10.4785	0.0207469				10.53	0.0298977	9.66892	0.00494457	10.4853	0.0691851
10.5384	0.00587997	9.70357	-0.00019479	10.4955	0.0132451						10.5384	-0.000124157	9.69841	0.0213189	10.4891	0.000669513				10.5384	0.0148631	9.68937	-0.0185216	10.4869	0.0207687				10.5384	0.0311595	9.67681	0.00502175	10.4937	0.0726375
10.5468	0.00585171	9.71146	-0.000152707	10.5039	0.0129575						10.5468	-0.000122415	9.7063	0.021383	10.4976	0.000668059				10.5469	0.0149268	9.69726	-0.0185397	10.4953	0.0207981				10.5468	0.0324537	9.68471	0.00502653	10.5022	0.0761833
10.5553	0.00583224	9.71936	-9.95084e-05	10.5123	0.0126951						10.5553	-0.0001211	9.7142	0.0214162	10.506	0.000671022				10.5553	0.0149919	9.70516	-0.0185631	10.5038	0.0208343				10.5553	0.0337743	9.6926	0.00502407	10.5106	0.0798162
10.5637	0.00582268	9.72725	-1.55393e-05	10.5208	0.0124738						10.5637	-0.000118741	9.72209	0.0214386	10.5144	0.000669226				10.5637	0.0150605	9.71305	-0.0185623	10.5122	0.0208755				10.5637	0.0351077	9.7005	0.00502162	10.519	0.0835296
10.5721	0.00582371	9.73515	4.23452e-05	10.5292	0.0122636						10.5721	-0.000115605	9.72999	0.0214637	10.5228	0.000663197				10.5721	0.0151307	9.72095	-0.0185749	10.5206	0.02092				10.5721	0.0364452	9.70839	0.00515342	10.5274	0.0873171
10.5805	0.00583623	9.74304	9.88286e-05	10.5376	0.0120627						10.5805	-0.000113152	9.73788	0.0214776	10.5312	0.000663426				10.5805	0.0152012	9.72884	-0.0185876	10.529	0.0209658				10.5805	0.0377827	9.71629	0.00517186	10.5358	0.0911719
10.5889	0.0058605	9.75094	0.000200295	10.546	0.0118572						10.5889	-0.000110741	9.74578	0.0214828	10.5396	0.000654109				10.5889	0.0152701	9.73673	-0.0185915	10.5374	0.021011				10.5889	0.0391352	9.72418	0.00516883	10.5442	0.0950878
10.5974	0.00589827	9.75883	0.000313669	10.5544	0.0117043						10.5974	-0.000106172	9.75367	0.021488	10.5481	0.000635962				10.5974	0.0153401	9.74463	-0.0185601	10.5459	0.0210539				10.5974	0.0405015	9.73208	0.00513624	10.5527	0.0990583
10.6058	0.00595214	9.76673	0.000377098	10.5628	0.011579						10.6058	-9.95965e-05	9.76157	0.0215615	10.5565	0.000598222				10.6058	0.0154121	9.75252	-0.0185801	10.5543	0.0210931				10.6058	0.0418707	9.73997	0.00510365	10.5611	0.103076
10.6142	0.00602051	9.77462	0.000474107	10.5713	0.0114774						10.6142	-9.42031e-05	9.76946	0.0216189	10.5649	0.000546562				10.6142	0.015484	9.76042	-0.0186068	10.5627	0.0211277				10.6142	0.0432316	9.74787	0.00519129	10.5695	0.107134
10.6226	0.00610184	9.78252	0.000564912	10.5797	0.0114231						10.6226	-8.98384e-05	9.77735	0.0216205	10.5733	0.0005266				10.6226	0.015555	9.76831	-0.0186336	10.5711	0.0211571				10.6226	0.0445558	9.75576	0.00528686	10.5779	0.111222
10.631	0.00619977	9.79041	0.000650232	10.5881	0.011387						10.631	-8.63587e-05	9.78525	0.0216626	10.5817	0.000531577				10.631	0.0156271	9.77621	-0.0186295	10.5795	0.0211814				10.631	0.0458529	9.76366	0.00532902	10.5863	0.115329
10.6394	0.00631688	9.79831	0.000772027	10.5965	0.0113663						10.6394	-8.2616e-05	9.79314	0.0216996	10.5901	0.00054435				10.6394	0.0157011	9.7841	-0.0186026	10.5879	0.0212015				10.6394	0.0471408	9.77155	0.00548158	10.5947	0.119442
10.6479	0.0064528	9.8062	0.000891327	10.6049	0.0113645						10.6479	-7.86473e-05	9.80104	0.0217097	10.5986	0.000549614				10.6479	0.015774	9.792	-0.0185626	10.5964	0.0212191				10.6479	0.0484143	9.77945	0.0054603	10.6032	0.123548
10.6563	0.00660865	9.8141	0.00100447	10.6133	0.0113993						10.6563	-7.50638e-05	9.80893	0.0217115	10.607	0.000548173				10.6563	0.0158461	9.79989	-0.0185597	10.6048	0.0212365				10.6563	0.0496652	9.78734	0.00543232	10.6116	0.12763
10.6647	0.00678583	9.82199	0.00108078	10.6218	0.0115056						10.6647	-7.24174e-05	9.81683	0.0217132	10.6154	0.00055795				10.6647	0.0159182	9.80779	-0.0185811	10.6132	0.0212566				10.6647	0.0508787	9.79524	0.00540435	10.62	0.131673
10.6731	0.00698418	9.82989	0.0011956	10.6302	0.0116751						10.6731	-7.05754e-05	9.82472	0.0217557	10.6238	0.000587498				10.6731	0.0159881	9.81568	-0.0186037	10.6216	0.0212824				10.6731	0.052043	9.80313	0.00539253	10.6284	0.135661
10.6815	0.00720327	9.83778	0.00133167	10.6386	0.0118731						10.6815	-6.78502e-05	9.83262	0.0218004	10.6322	0.000639631				10.6815	0.0160564	9.82358	-0.0186262	10.63	0.0213163				10.6815	0.0531557	9.81103	0.00544138	10.6368	0.13958
10.6899	0.00744403	9.84568	0.0014673	10.647	0.0120627						10.6899	-6.44576e-05	9.84051	0.0218132	10.6406	0.000704486				10.6899	0.0161265	9.83147	-0.0186061	10.6384	0.0213601				10.6899	0.0542293	9.81892	0.0055659	10.6452	0.143416
10.6984	0.00770924	9.85357	0.00158659	10.6554	0.0122816						10.6984	-6.15273e-05	9.84841	0.0218247	10.6491	0.00078026				10.6984	0.0161976	9.83937	-0.0185483	10.6469	0.0214147				10.6984	0.0552699	9.82682	0.00562127	10.6537	0.147157
10.7068	0.00799931	9.86147	0.00170845	10.6638	0.0126178						10.7068	-5.89942e-05	9.8563	0.0218234	10.6575	0.000855088				10.7068	0.0162696	9.84726	-0.0185512	10.6553	0.0214805				10.7068	0.0562646	9.83471	0.00572581	10.6621	0.150792
10.7152	0.00831587	9.86936	0.00184455	10.6723	0.0129231						10.7152	-5.64301e-05	9.8642	0.0218222	10.6659	0.000925778				10.7152	0.0163431	9.85516	-0.0185752	10.6637	0.0215574				10.7152	0.0571819	9.84261	0.00571411	10.6705	0.154309
10.7236	0.00865999	9.87726	0.00200521	10.6807	0.0132446						10.7236	-5.44418e-05	9.87209	0.0218715	10.6743	0.000991025				10.7236	0.0164144	9.86305	-0.0185653	10.6721	0.0216452				10.7236	0.0580284	9.8505	0.0057294	10.6789	0.157697
10.732	0.0090322	9.88515	0.00216889	10.6891	0.0136015						10.732	-5.33099e-05	9.87999	0.0219108	10.6827	0.00104818				10.732	0.0164842	9.87095	-0.0185775	10.6805	0.0217441				10.732	0.0588235	9.8584	0.00571818	10.6873	0.160944
10.7404	0.00943274	9.89305	0.00230666	10.6975	0.0140061						10.7404	-5.29169e-05	9.88788	0.0219142	10.6911	0.00109791				10.7404	0.0165537	9.87884	-0.0185596	10.6889	0.0218541				10.7404	0.0595547	9.86629	0.00567135	10.6957	0.16404
10.7489	0.00986124	9.90094	0.00243061	10.7059	0.0144602						10.7489	-5.40021e-05	9.89578	0.0219276	10.6996	0.00113728				10.7489	0.0166243	9.88674	-0.0185172	10.6974	0.0219752				10.7489	0.0601999	9.87419	0.00562451	10.7042	0.166972
10.7573	0.010321	9.90884	0.00260624	10.7143	0.0149592						10.7573	-5.60256e-05	9.90367	0.0219431	10.708	0.00111733				10.7573	0.0166967	9.89463	-0.0184873	10.7058	0.0221072				10.7573	0.0607337	9.88208	0.00569743	10.7126	0.16973
10.7657	0.0108139	9.91673	0.00279029	10.7228	0.0155188						10.7657	-5.64207e-05	9.91157	0.0219568	10.7164	0.00117446				10.7657	0.0167693	9.90253	-0.0185039	10.7142	0.0222494				10.7657	0.0611881	9.88998	0.00577279	10.721	0.172303
10.7741	0.0113401	9.92463	0.00291579	10.7312	0.0161414						10.7741	-5.54382e-05	9.91946	0.0219592	10.7248	0.00122386				10.7741	0.0168428	9.91042	-0.0185206	10.7226	0.0224006				10.7741	0.0615916	9.89787	0.00579913	10.7294	0.174683
10.7825	0.0118993	9.93252	0.00305311	10.7396	0.0167848						10.7825	-5.08093e-05	9.92736	0.0219555	10.7332	0.0012659				10.7825	0.0169175	9.91832	-0.0184735	10.731	0.0225595				10.7825	0.0619313	9.90577	0.00579332	10.7378	0.176862
10.791	0.0124922	9.94042	0.00316654	10.748	0.0175383						10.791	-4.65435e-05	9.93525	0.0219518	10.7417	0.00126283				10.791	0.016991	9.92621	-0.0184376	10.7394	0.0227253				10.791	0.0622085	9.91366	0.00578751	10.7463	0.178834
10.7994	0.0131207	9.94831	0.0033019	10.7564	0.0184002						10.7994	-4.25907e-05	9.94315	0.0219622	10.7501	0.00123923				10.7994	0.0170629	9.93411	-0.0184579	10.7479	0.022898				10.7994	0.062419	9.92156	0.00590391	10.7547	0.180596
10.8078	0.0137835	9.95621	0.00347625	10.7649	0.0193392						10.8078	-3.92536e-05	9.95104	0.022006	10.7585	0.00123069				10.8078	0.0171372	9.942	-0.0184763	10.7563	0.0230789				10.8078	0.0625474	9.92945	0.0059117	10.7631	0.182144
10.8162	0.0144811	9.9641	0.00364845	10.7733	0.0203391						10.8162	-3.65735e-05	9.95894	0.0220041	10.7669	0.00123372				10.8162	0.0172116	9.9499	-0.0184715	10.7647	0.023271				10.8162	0.0626223	9.93735	0.00589954	10.7715	0.183474
10.8246	0.0152163	9.972	0.00379975	10.7817	0.0213948						10.8246	-3.4616e-05	9.96683	0.0220022	10.7753	0.00124984				10.8246	0.0172842	9.95779	-0.018423	10.7731	0.0234782				10.8246	0.0626523	9.94524	0.00588739	10.7799	0.184583
10.833	0.0159872	9.97989	0.00396557	10.7901	0.0225524						10.833	-3.3277e-05	9.97473	0.0220024	10.7837	0.00127794				10.833	0.0173555	9.96569	-0.0184326	10.7815	0.023705				10.833	0.0625999	9.95314	0.00588513	10.7883	0.18547
10.8415	0.016794	9.98779	0.00411647	10.7985	0.023716						10.8415	-2.9631e-05	9.98262	0.0219973	10.7922	0.00131641				10.8415	0.0174314	9.97358	-0.0184539	10.79	0.0239552				10.8415	0.0624756	9.96103	0.00589693	10.7968	0.186131
10.8499	0.0176382	9.99568	0.00425622	10.8069	0.0249675						10.8499	-2.33379e-05	9.99052	0.0219921	10.8006	0.00135334				10.8499	0.0175125	9.98148	-0.0184319	10.7984	0.0242312				10.8499	0.06229	9.96893	0.00587559	10.8052	0.186563
10.8583	0.0185168	10.0036	0.0044237	10.8154	0.0262297						10.8583	-1.68264e-05	9.99841	0.0219939	10.809	0.00138898				10.8583	0.0175915	9.98937	-0.0184135	10.8068	0.0245325				10.8583	0.0620684	9.97682	0.00585425	10.8136	0.186767
10.8667	0.0194273	10.0115	0.00458099	10.8238	0.0276313						10.8667	-1.0919e-05	10.0063	0.022006	10.8174	0.00143624				10.8667	0.0176682	9.99727	-0.0183958	10.8152	0.0248559				10.8667	0.0617915	9.98472	0.00588638	10.822	0.18674
10.8751	0.0203736	10.0194	0.0047255	10.8322	0.0290263						10.8751	-6.94922e-06	10.0142	0.0220044	10.8258	0.00148073				10.8751	0.0177438	10.0052	-0.018365	10.8236	0.0251954				10.8751	0.0614287	9.99261	0.00592938	10.8304	0.186483
10.8835	0.0213561	10.0273	0.00482646	10.8406	0.0305283						10.8835	-4.64775e-06	10.0221	0.0220153	10.8342	0.00150763				10.8835	0.0178194	10.0131	-0.0183638	10.832	0.0255434				10.8835	0.0609975	10.0005	0.00594563	10.8388	0.186
10.892	0.0223742	10.0352	0.00497424	10.849	0.0322065						10.892	-3.62169e-06	10.03	0.0220289	10.8427	0.00151844				10.892	0.0178946	10.021	-0.0183154	10.8405	0.0258921				10.892	0.0604994	10.0084	0.00593515	10.8473	0.185294
10.9004	0.0234278	10.0431	0.00512799	10.8574	0.0339099						10.9004	-3.69546e-06	10.0379	0.0220302	10.8511	0.00151175				10.9004	0.0179714	10.0288	-0.0182846	10.8489	0.0262348				10.9004	0.0599464	10.0163	0.00591584	10.8557	0.18437
10.9088	0.0245151	10.0509	0.0052376	10.8659	0.0356124						10.9088	-5.32398e-06	10.0458	0.0220252	10.8595	0.00148889				10.9088	0.018052	10.0367	-0.0183098	10.8573	0.0265676				10.9088	0.0593503	10.0242	0.00589653	10.8641	0.183233
10.9172	0.0256374	10.0588	0.00536099	10.8743	0.0374277						10.9172	-4.35788e-06	10.0537	0.0220202	10.8679	0.00143104				10.9172	0.0181346	10.0446	-0.0183351	10.8657	0.0268899				10.9172	0.0587039	10.0321	0.00588751	10.8725	0.181891
10.9256	0.0267927	10.0667	0.00546247	10.8827	0.0393214						10.9256	-3.24839e-06	10.0616	0.0220124	10.8763	0.00140489				10.9256	0.0182167	10.0525	-0.0183025	10.8741	0.0272043				10.9256	0.0580173	10.04	0.00585989	10.8809	0.180351
10.934	0.02798	10.0746	0.00557351	10.8911	0.0413283						10.934	-2.63884e-06	10.0695	0.0220047	10.8847	0.001413				10.934	0.0182978	10.0604	-0.0182777	10.8825	0.0275162				10.934	0.0572805	10.0479	0.00583226	10.8893	0.178621
10.9425	0.0291975	10.0825	0.00570495	10.8995	0.0434036						10.9425	-2.45729e-06	10.0774	0.0220008	10.8932	0.00143575				10.9425	0.0183808	10.0683	-0.0182712	10.891	0.0278325				10.9425	0.0565101	10.0558	0.00576104	10.8978	0.17671
10.9509	0.03044	10.0904	0.00582955	10.9079	0.0454388						10.9509	-4.09622e-07	10.0853	0.0219968	10.9016	0.00145709				10.9509	0.0184716	10.0762	-0.0182728	10.8994	0.0281598				10.9509	0.0557267	10.0637	0.00582095	10.9062	0.174628
10.9593	0.0317081	10.0983	0.00591896	10.9164	0.0475506						10.9593	5.40636e-06	10.0932	0.0219927	10.91	0.00144841				10.9593	0.0185659	10.0841	-0.0182289	10.9078	0.0285037				10.9593	0.0549166	10.0716	0.00583852	10.9146	0.172388
10.9677	0.0330018	10.1062	0.00600575	10.9248	0.0497327						10.9677	1.12233e-05	10.101	0.0219671	10.9184	0.00141241				10.9677	0.0186538	10.092	-0.018201	10.9162	0.0288673				10.9677	0.0540858	10.0795	0.00585608	10.923	0.17
10.9761	0.0343186	10.1141	0.00608326	10.9332	0.0520543						10.9761	1.71348e-05	10.1089	0.0219956	10.9268	0.00136821				10.9761	0.0187398	10.0999	-0.0182034	10.9246	0.0292513				10.9761	0.0532216	10.0874	0.00589213	10.9314	0.167477
10.9845	0.0356535	10.122	0.00614764	10.9416	0.0544478						10.9845	2.54153e-05	10.1168	0.0219949	10.9353	0.00137059				10.9845	0.0188291	10.1078	-0.0181605	10.933	0.0296544				10.9845	0.0523314	10.0952	0.0058862	10.9399	0.164834
10.993	0.0370042	10.1299	0.00621873	10.95	0.056848						10.993	3.68475e-05	10.1247	0.0219886	10.9437	0.00138483				10.993	0.0189198	10.1157	-0.0181092	10.9415	0.0300735				10.993	0.0514392	10.1031	0.00593523	10.9483	0.162083
11.0014	0.0383705	10.1378	0.00629601	10.9585	0.0592657						11.0014	4.97582e-05	10.1326	0.0219822	10.9521	0.00139412				11.0014	0.0190117	10.1236	-0.0181223	10.9499	0.0305051				11.0014	0.0505485	10.111	0.0059528	10.9567	0.159237
11.0098	0.0397506	10.1457	0.0063819	10.9669	0.0618208						11.0098	6.24694e-05	10.1405	0.0219336	10.9605	0.00139859				11.0098	0.0191017	10.1315	-0.0180807	10.9583	0.0309458				11.0098	0.0496504	10.1189	0.00597037	10.9651	0.156309
11.0182	0.0411427	10.1536	0.00646084	10.9753	0.0644277						11.0182	7.50971e-05	10.1484	0.0219573	10.9689	0.00136832				11.0182	0.0191909	10.1394	-0.0180279	10.9667	0.0313928				11.0182	0.0487469	10.1268	0.00616873	10.9735	0.153312
11.0266	0.042544	10.1615	0.00651915	10.9837	0.0669925						11.0266	8.64839e-05	10.1563	0.0219497	10.9773	0.00135003				11.0266	0.0192812	10.1473	-0.0180221	10.9751	0.0318445				11.0266	0.0478547	10.1347	0.00616965	10.9819	0.150255
11.0351	0.0439489	10.1694	0.00655477	10.9921	0.0695989						11.0351	9.87187e-05	10.1642	0.0219421	10.9858	0.00133225				11.0351	0.0193725	10.1552	-0.0180428	10.9835	0.0322998				11.0351	0.04698	10.1426	0.00617057	10.9904	0.147149
11.0435	0.0453542	10.1773	0.00659194	11.0005	0.0723183						11.0435	0.000109477	10.1721	0.0219209	10.9942	0.00131477				11.0435	0.0194683	10.1631	-0.0179947	10.992	0.0327585				11.0435	0.0461094	10.1505	0.00624611	10.9988	0.144003
11.0519	0.0467546	10.1852	0.0066433	11.009	0.0749332						11.0519	0.000118964	10.18	0.0219144	11.0026	0.00127585				11.0519	0.0195656	10.171	-0.0179469	11.0004	0.0332203				11.0519	0.0452372	10.1584	0.00626087	11.0072	0.140826
11.0603	0.0481448	10.1931	0.00665722	11.0174	0.077636						11.0603	0.000127438	10.1879	0.0219085	11.011	0.00127753				11.0603	0.0196597	10.1789	-0.0179341	11.0088	0.0336849				11.0603	0.0443698	10.1663	0.00630041	11.0156	0.137624
11.0687	0.0495247	10.201	0.00667527	11.0258	0.0802652						11.0687	0.000139696	10.1958	0.0219134	11.0194	0.00128815				11.0687	0.0197518	10.1867	-0.017913	11.0172	0.0341518				11.0687	0.0435137	10.1742	0.00636489	11.024	0.134406
11.0771	0.050892	10.2088	0.00670149	11.0342	0.0829696						11.0771	0.000152443	10.2037	0.0219145	11.0278	0.00130703				11.0771	0.0198427	10.1946	-0.0178659	11.0256	0.0346196				11.0771	0.0426701	10.1821	0.00644105	11.0324	0.131179
11.0856	0.0522437	10.2167	0.00671596	11.0426	0.0857011						11.0856	0.00016318	10.2116	0.0218982	11.0363	0.00134421				11.0856	0.0199327	10.2025	-0.0178167	11.0341	0.0350863				11.0856	0.0418337	10.19	0.00647727	11.0409	0.127949
11.094	0.053574	10.2246	0.00672064	11.051	0.0883887						11.094	0.000174105	10.2195	0.021882	11.0447	0.00138215				11.094	0.0200203	10.2104	-0.0177497	11.0425	0.0355491				11.094	0.0410221	10.1979	0.00660476	11.0493	0.124724
11.1024	0.0548786	10.2325	0.00670666	11.0595	0.0910808						11.1024	0.000183482	10.2274	0.0218784	11.0531	0.00140011				11.1024	0.0201052	10.2183	-0.0177371	11.0509	0.0360044				11.1024	0.0402378	10.2058	0.00671475	11.0577	0.12151
11.1108	0.0561562	10.2404	0.00669268	11.0679	0.0937887						11.1108	0.000193002	10.2353	0.0218807	11.0615	0.00139979				11.1108	0.0201879	10.2262	-0.0177088	11.0593	0.0364481				11.1108	0.039478	10.2137	0.0068634	11.0661	0.118316
11.1192	0.0574036	10.2483	0.00664503	11.0763	0.0964793						11.1192	0.000204268	10.2432	0.0218771	11.0699	0.00138305				11.1192	0.0202698	10.2341	-0.0176513	11.0677	0.0368757				11.1192	0.0387577	10.2216	0.00706472	11.0745	0.115147
11.1276	0.0586179	10.2562	0.00667044	11.0847	0.0991033						11.1276	0.000216798	10.2511	0.0218734	11.0783	0.00138133				11.1276	0.0203519	10.242	-0.0176023	11.0761	0.037283				11.1276	0.0380477	10.2295	0.00728748	11.0829	0.112012
11.1361	0.0597964	10.2641	0.00666372	11.0931	0.101729						11.1361	0.000231195	10.2589	0.021826	11.0868	0.00138502				11.1361	0.0204321	10.2499	-0.0175363	11.0846	0.0376667				11.1361	0.0373582	10.2374	0.0074381	11.0914	0.108918
11.1445	0.060936	10.272	0.006657	11.1015	0.10423						11.1445	0.00024395	10.2668	0.021794	11.0952	0.0013936				11.1445	0.0205107	10.2578	-0.0174959	11.093	0.0380246				11.1445	0.0367062	10.2453	0.00756545	11.0998	0.105871
11.1529	0.0620316	10.2799	0.00662881	11.11	0.106656						11.1529	0.000255293	10.2747	0.0217905	11.1036	0.00140232				11.1529	0.0205872	10.2657	-0.0174916	11.1014	0.0383562				11.1529	0.0360593	10.2531	0.00774647	11.1082	0.102878
11.1613	0.0630797	10.2878	0.00660792	11.1184	0.109019						11.1613	0.000265724	10.2826	0.021787	11.112	0.001409				11.1613	0.0206621	10.2736	-0.0174316	11.1098	0.0386626				11.1613	0.0354228	10.261	0.00804894	11.1166	0.0999434
11.1697	0.0640792	10.2957	0.00659863	11.1268	0.111311						11.1697	0.000278414	10.2905	0.021778	11.1204	0.00141388				11.1697	0.020738	10.2815	-0.0173658	11.1182	0.0389464				11.1697	0.0348228	10.2689	0.00837578	11.125	0.0970714
11.1781	0.0650266	10.3036	0.0065455	11.1352	0.113621						11.1781	0.000296809	10.2984	0.0217727	11.1288	0.00142479				11.1781	0.0208125	10.2894	-0.0173311	11.1266	0.0392109				11.1781	0.0342643	10.2768	0.00866763	11.1334	0.0942659
11.1866	0.0659176	10.3115	0.00648826	11.1436	0.11589						11.1866	0.000319662	10.3063	0.0217673	11.1373	0.00142583				11.1866	0.0208858	10.2973	-0.0173019	11.1351	0.0394594				11.1866	0.0337256	10.2847	0.0089505	11.1419	0.0915298
11.195	0.0667516	10.3194	0.00643684	11.152	0.117961						11.195	0.000342597	10.3142	0.0217532	11.1457	0.00141794				11.195	0.0209579	10.3052	-0.0172137	11.1435	0.0396947				11.195	0.033205	10.2926	0.00928995	11.1503	0.0888658
11.2034	0.0675244	10.3273	0.0064075	11.1605	0.119959						11.2034	0.000365237	10.3221	0.0217118	11.1541	0.00141399				11.2034	0.0210256	10.3131	-0.0171131	11.1519	0.0399182				11.2034	0.0327229	10.3005	0.0096948	11.1587	0.0862758
11.2118	0.0682332	10.3352	0.00637242	11.1689	0.12187						11.2118	0.000386299	10.33	0.0217021	11.1625	0.00147329				11.2118	0.021091	10.321	-0.017043	11.1603	0.0401298				11.2118	0.0322837	10.3084	0.0100995	11.1671	0.0837614
11.2202	0.0688793	10.3431	0.00634057	11.1773	0.123705						11.2202	0.000405828	10.3379	0.0216883	11.1709	0.0015304				11.2202	0.0211537	10.3289	-0.0170019	11.1687	0.0403283				11.2202	0.0318729	10.3163	0.0105295	11.1755	0.0813231
11.2286	0.0694604	10.351	0.00628467	11.1857	0.125473						11.2286	0.000428034	10.3458	0.0216745	11.1794	0.00158664				11.2287	0.0212118	10.3368	-0.0169617	11.1771	0.0405113				11.2286	0.0314756	10.3242	0.0110569	11.184	0.0789608
11.2371	0.0699672	10.3589	0.00621883	11.1941	0.127149						11.2371	0.000451013	10.3537	0.0216522	11.1878	0.0016422				11.2371	0.0212678	10.3446	-0.0169255	11.1856	0.040676				11.2371	0.0310935	10.3321	0.0115737	11.1924	0.0766737
11.2455	0.0704052	10.3667	0.00616766	11.2026	0.128665						11.2455	0.000474994	10.3616	0.0216498	11.1962	0.00171097				11.2455	0.0213236	10.3525	-0.0168493	11.194	0.0408199				11.2455	0.0307432	10.34	0.0121621	11.2008	0.0744605
11.2539	0.0707741	10.3746	0.00613469	11.211	0.130045						11.2539	0.000501819	10.3695	0.0216391	11.2046	0.00180114				11.2539	0.0213786	10.3604	-0.0167293	11.2024	0.0409414				11.2539	0.0304282	10.3479	0.0127776	11.2092	0.0723194
11.2623	0.0710822	10.3825	0.00608921	11.2194	0.1313						11.2623	0.000529293	10.3774	0.0216285	11.213	0.00189326				11.2623	0.0214315	10.3683	-0.0166729	11.2108	0.0410399				11.2623	0.0301338	10.3558	0.0134181	11.2176	0.0702491
11.2707	0.0713169	10.3904	0.00601224	11.2278	0.132427						11.2707	0.000559516	10.3853	0.0216096	11.2214	0.00197837				11.2707	0.0214845	10.3762	-0.016633	11.2192	0.0411158				11.2707	0.0298522	10.3637	0.0141189	11.226	0.068249
11.2792	0.0714809	10.3983	0.00594573	11.2362	0.133415						11.2792	0.000592264	10.3932	0.021593	11.2299	0.00205317				11.2792	0.0215385	10.3841	-0.0165842	11.2277	0.0411709				11.2792	0.0295799	10.3716	0.0148194	11.2345	0.0663193
11.2876	0.0715733	10.4062	0.00591295	11.2446	0.13428						11.2876	0.000627696	10.4011	0.0215944	11.2383	0.00211852				11.2876	0.0215906	10.392	-0.0165208	11.2361	0.0412075				11.2876	0.0293232	10.3795	0.0155814	11.2429	0.0644611
11.296	0.0715917	10.4141	0.00586659	11.2531	0.134993						11.296	0.000664505	10.409	0.0215784	11.2467	0.00217102				11.296	0.0216385	10.3999	-0.0164694	11.2445	0.0412285				11.296	0.0290823	10.3874	0.0164421	11.2513	0.0626763
11.3044	0.0715377	10.422	0.00582912	11.2615	0.135552						11.3044	0.000699682	10.4168	0.0215624	11.2551	0.00221174				11.3044	0.0216841	10.4078	-0.0164012	11.2529	0.0412363				11.3044	0.0288572	10.3953	0.0172769	11.2597	0.0609663
11.3128	0.0714107	10.4299	0.00580008	11.2699	0.135978						11.3128	0.00073902	10.4247	0.0215319	11.2635	0.00223766				11.3128	0.0217288	10.4157	-0.0163274	11.2613	0.041233				11.3128	0.0286535	10.4032	0.0181533	11.2681	0.0593321
11.3212	0.0712099	10.4378	0.00571123	11.2783	0.13627						11.3212	0.000783419	10.4326	0.0214725	11.2719	0.00227305				11.3212	0.0217713	10.4236	-0.0162751	11.2697	0.0412199				11.3212	0.0284752	10.411	0.0191076	11.2765	0.0577727
11.3297	0.070939	10.4457	0.00566211	11.2867	0.13641						11.3297	0.000833168	10.4405	0.0214608	11.2804	0.00235366				11.3297	0.021813	10.4315	-0.016166	11.2782	0.0411976				11.3297	0.0283199	10.4189	0.0200875	11.285	0.0562856
11.3381	0.0706001	10.4536	0.005635	11.2951	0.136422						11.3381	0.000886254	10.4484	0.0214467	11.2888	0.00243057				11.3381	0.0218527	10.4394	-0.016127	11.2866	0.041166				11.3381	0.0281757	10.4268	0.021128	11.2934	0.0548666
11.3465	0.0701916	10.4615	0.00558347	11.3036	0.136256						11.3465	0.000936985	10.4563	0.0214253	11.2972	0.00250406				11.3465	0.0218887	10.4473	-0.0160714	11.295	0.0411251				11.3465	0.0280399	10.4347	0.022246	11.3018	0.0535103
11.3549	0.0697133	10.4694	0.00553353	11.312	0.135965						11.3549	0.000988128	10.4642	0.0213982	11.3056	0.00257003				11.3549	0.0219267	10.4552	-0.0159831	11.3034	0.0410747				11.3549	0.0279173	10.4426	0.0233953	11.3102	0.0522108
11.3633	0.069169	10.4773	0.00550298	11.3204	0.135523						11.3633	0.00104224	10.4721	0.0213534	11.314	0.00262906				11.3633	0.0219676	10.4631	-0.0159282	11.3118	0.0410151				11.3633	0.0278168	10.4505	0.0245396	11.3186	0.0509629
11.3717	0.0685621	10.4852	0.00547938	11.3288	0.134923						11.3717	0.00109968	10.48	0.0213257	11.3224	0.00267464				11.3717	0.0220078	10.471	-0.0158525	11.3202	0.0409469				11.3717	0.0277392	10.4584	0.0257223	11.327	0.0497625
11.3802	0.0678953	10.4931	0.0054896	11.3372	0.134308						11.3802	0.0011637	10.4879	0.0213112	11.3309	0.00272909				11.3802	0.0220478	10.4789	-0.0157673	11.3287	0.0408715				11.3802	0.0276798	10.4663	0.0269329	11.3355	0.0486072
11.3886	0.0671706	10.501	0.00549578	11.3456	0.133627						11.3886	0.00123513	10.4958	0.0212967	11.3393	0.00281734				11.3886	0.0220855	10.4868	-0.0156665	11.3371	0.0407906				11.3886	0.0276254	10.4742	0.0282374	11.3439	0.0474962
11.397	0.0663882	10.5089	0.00548514	11.3541	0.132702						11.397	0.00131082	10.5037	0.0212725	11.3477	0.00290922				11.397	0.0221214	10.4947	-0.0155944	11.3455	0.0407068				11.397	0.0275741	10.4821	0.0296326	11.3523	0.0464296
11.4054	0.0655509	10.5168	0.00547451	11.3625	0.131657						11.4054	0.00138871	10.5116	0.0212622	11.3561	0.00300616				11.4054	0.0221577	10.5025	-0.0155587	11.3539	0.040623				11.4054	0.0275271	10.49	0.0310797	11.3607	0.0454083
11.4138	0.0646615	10.5246	0.00548698	11.3709	0.130408						11.4138	0.00146829	10.5195	0.0212292	11.3645	0.00310793				11.4138	0.0221928	10.5104	-0.0154689	11.3623	0.0405425				11.4138	0.0274901	10.4979	0.0325157	11.3691	0.044433
11.4222	0.0637223	10.5325	0.00551621	11.3793	0.129057						11.4222	0.00154839	10.5274	0.0211872	11.3729	0.00323763				11.4222	0.0222269	10.5183	-0.0153751	11.3707	0.0404684				11.4222	0.027461	10.5058	0.0339878	11.3775	0.0435041
11.4307	0.0627381	10.5404	0.00553607	11.3877	0.127654						11.4307	0.00162968	10.5353	0.0211842	11.3814	0.00335257				11.4307	0.022261	10.5262	-0.0152974	11.3792	0.0404037				11.4307	0.0274347	10.5137	0.0354277	11.386	0.0426213
11.4391	0.0617107	10.5483	0.00555164	11.3961	0.126047						11.4391	0.00171341	10.5432	0.0211396	11.3898	0.00345382				11.4391	0.0222949	10.5341	-0.0152345	11.3876	0.0403508				11.4391	0.0274234	10.5216	0.0369263	11.3944	0.0417839
11.4475	0.0606419	10.5562	0.00560146	11.4046	0.124326						11.4475	0.00179909	10.5511	0.0211239	11.3982	0.00351881				11.4475	0.0223273	10.542	-0.0151833	11.396	0.0403114				11.4475	0.0274227	10.5295	0.0384232	11.4028	0.0409905
11.4559	0.0595364	10.5641	0.0056401	11.413	0.122552						11.4559	0.00188688	10.559	0.0211152	11.4066	0.00354693				11.4559	0.022359	10.5499	-0.0150689	11.4044	0.0402862				11.4559	0.027437	10.5374	0.0399869	11.4112	0.0402393
11.4643	0.0583977	10.572	0.00570177	11.4214	0.120669						11.4643	0.00197557	10.5669	0.0211065	11.415	0.00357679				11.4643	0.0223898	10.5578	-0.0149945	11.4128	0.0402751				11.4643	0.0274649	10.5453	0.0415672	11.4196	0.0395284
11.4728	0.0572263	10.5799	0.00577328	11.4298	0.118703						11.4727	0.00206632	10.5747	0.0210453	11.4235	0.00361669				11.4728	0.0224202	10.5657	-0.0149538	11.4212	0.0402774				11.4727	0.0274969	10.5532	0.0431029	11.4281	0.0388559
11.4812	0.0560245	10.5878	0.00584505	11.4382	0.116792						11.4812	0.00215898	10.5826	0.0210219	11.4319	0.00366577				11.4812	0.0224521	10.5736	-0.0148413	11.4297	0.0402913				11.4812	0.027532	10.5611	0.0446675	11.4365	0.03822
11.4896	0.0547987	10.5957	0.0059762	11.4467	0.114721						11.4896	0.00225265	10.5905	0.0209936	11.4403	0.0037298				11.4896	0.0224845	10.5815	-0.0147542	11.4381	0.0403143				11.4896	0.0275735	10.5689	0.0462961	11.4449	0.037619
11.498	0.0535538	10.6036	0.00608152	11.4551	0.112539						11.498	0.00234602	10.5984	0.0209842	11.4487	0.00384541				11.498	0.0225171	10.5894	-0.0146898	11.4465	0.0403431				11.498	0.0276245	10.5768	0.0479593	11.4533	0.0370516
11.5064	0.0522934	10.6115	0.00617941	11.4635	0.110314						11.5064	0.00244311	10.6063	0.0209749	11.4571	0.00397163				11.5064	0.0225502	10.5973	-0.0146328	11.4549	0.040374				11.5064	0.0276824	10.5847	0.049549	11.4617	0.0365169
11.5148	0.0510201	10.6194	0.00630187	11.4719	0.108006						11.5148	0.00254234	10.6142	0.0209021	11.4655	0.00408429				11.5148	0.0225835	10.6052	-0.0145265	11.4633	0.040403				11.5148	0.0277453	10.5926	0.0511414	11.4701	0.036014
11.5233	0.0497375	10.6273	0.00645195	11.4803	0.105603						11.5233	0.00264186	10.6221	0.0208355	11.474	0.00418442				11.5233	0.0226204	10.6131	-0.0144442	11.4718	0.0404267				11.5233	0.0278046	10.6005	0.0527495	11.4786	0.0355423
11.5317	0.0484486	10.6352	0.00659685	11.4887	0.103204						11.5317	0.00274175	10.63	0.0208126	11.4824	0.00425809				11.5317	0.0226603	10.621	-0.0143774	11.4802	0.0404428				11.5317	0.027861	10.6084	0.0543281	11.487	0.0351011
11.5401	0.047155	10.6431	0.00675626	11.4972	0.100745						11.5401	0.00284001	10.6379	0.0207818	11.4908	0.00434515				11.5401	0.0227004	10.6289	-0.0142884	11.4886	0.0404503				11.5401	0.0279276	10.6163	0.0558998	11.4954	0.0346893
11.5485	0.0458583	10.651	0.00697656	11.5056	0.098284						11.5485	0.00294218	10.6458	0.0207646	11.4992	0.00442505				11.5485	0.0227417	10.6368	-0.0142286	11.497	0.0404499				11.5485	0.0280068	10.6242	0.0574682	11.5038	0.0343056
11.5569	0.0445636	10.6589	0.00719878	11.514	0.095789						11.5569	0.00304645	10.6537	0.0207514	11.5076	0.00449859				11.5569	0.0227832	10.6447	-0.0141667	11.5054	0.0404437				11.5569	0.0281046	10.6321	0.0589367	11.5122	0.0339484
11.5653	0.0432744	10.6668	0.00741478	11.5224	0.093222						11.5653	0.00314881	10.6616	0.020739	11.516	0.00458776				11.5653	0.0228234	10.6525	-0.0140993	11.5138	0.0404356				11.5653	0.028219	10.64	0.0603231	11.5206	0.0336158
11.5738	0.0419917	10.6747	0.00765528	11.5308	0.0906916						11.5738	0.00324993	10.6695	0.0206881	11.5245	0.0047139				11.5738	0.0228624	10.6604	-0.0140206	11.5223	0.0404297				11.5738	0.0283367	10.6479	0.0616897	11.5291	0.0333056
11.5822	0.0407173	10.6825	0.00793261	11.5392	0.0881095						11.5822	0.00334936	10.6774	0.0206175	11.5329	0.00486915				11.5822	0.0229033	10.6683	-0.0139183	11.5307	0.0404304				11.5822	0.0284526	10.6558	0.063069	11.5375	0.0330158
11.5906	0.0394543	10.6904	0.00816769	11.5477	0.0855372						11.5906	0.00344659	10.6853	0.0205915	11.5413	0.00500383				11.5906	0.0229504	10.6762	-0.0138127	11.5391	0.0404415				11.5906	0.028575	10.6637	0.0644192	11.5459	0.032745
11.599	0.0382053	10.6983	0.00845877	11.5561	0.0829658						11.599	0.00354305	10.6932	0.0205875	11.5497	0.00511952				11.599	0.0230015	10.6841	-0.0137756	11.5475	0.0404654				11.599	0.0287109	10.6716	0.0656431	11.5543	0.0324918
11.6074	0.0369711	10.7062	0.00877544	11.5645	0.0804005						11.6074	0.00363939	10.7011	0.0205481	11.5581	0.00519944				11.6074	0.02305	10.692	-0.0136915	11.5559	0.0405026				11.6074	0.0288476	10.6795	0.0667806	11.5627	0.0322554
11.6158	0.0357527	10.7141	0.00912016	11.5729	0.0779489						11.6158	0.0037318	10.709	0.0205139	11.5665	0.00529216				11.6158	0.023097	10.6999	-0.0136019	11.5643	0.0405518				11.6158	0.0289806	10.6874	0.0679922	11.5711	0.0320361
11.6243	0.034552	10.722	0.00952966	11.5813	0.0756604						11.6243	0.00382005	10.7169	0.0204688	11.575	0.0053811				11.6243	0.0231444	10.7078	-0.0135179	11.5728	0.0406098				11.6243	0.0291201	10.6953	0.0690764	11.5796	0.0318341
11.6327	0.0333706	10.7299	0.00996017	11.5897	0.0732558						11.6327	0.00390893	10.7248	0.0203992	11.5834	0.00546679				11.6327	0.0231929	10.7157	-0.0133828	11.5812	0.040672				11.6327	0.0292664	10.7032	0.0700439	11.588	0.03165
11.6411	0.032214	10.7378	0.0103756	11.5982	0.0707747						11.6411	0.00399727	10.7326	0.0203516	11.5918	0.00556723				11.6411	0.0232422	10.7236	-0.0133026	11.5896	0.0407329				11.6411	0.0294126	10.7111	0.0709078	11.5964	0.0314841
11.6495	0.0310857	10.7457	0.0108163	11.6066	0.0683285						11.6495	0.00408147	10.7405	0.0202984	11.6002	0.00566598				11.6495	0.0232921	10.7315	-0.0132391	11.598	0.0407868				11.6495	0.0295703	10.719	0.0718133	11.6048	0.0313365
11.6579	0.0299818	10.7536	0.011298	11.615	0.065923						11.6579	0.00416425	10.7484	0.0202998	11.6086	0.00576339				11.6579	0.0233416	10.7394	-0.0131196	11.6064	0.0408283				11.6579	0.0297369	10.7268	0.0725919	11.6132	0.0312065
11.6663	0.0289012	10.7615	0.011801	11.6234	0.0635495						11.6663	0.00424732	10.7563	0.0203268	11.6171	0.00588335				11.6663	0.0233905	10.7473	-0.013053	11.6148	0.040853				11.6663	0.0299058	10.7347	0.0732063	11.6217	0.0310928
11.6748	0.0278469	10.7694	0.0123277	11.6318	0.0612432						11.6748	0.00432468	10.7642	0.020306	11.6255	0.00598903				11.6748	0.0234427	10.7552	-0.012975	11.6233	0.0408578				11.6748	0.0300813	10.7426	0.0737387	11.6301	0.0309932
11.6832	0.026819	10.7773	0.0128813	11.6403	0.0589922						11.6832	0.00439422	10.7721	0.0202853	11.6339	0.00608152				11.6832	0.0234949	10.7631	-0.0128612	11.6317	0.0408406				11.6832	0.030264	10.7505	0.0742112	11.6385	0.0309048
11.6916	0.0258178	10.7852	0.0134719	11.6487	0.0567675						11.6916	0.00445918	10.78	0.0202352	11.6423	0.00614703				11.6916	0.0235454	10.771	-0.0127665	11.6401	0.0408011				11.6916	0.0304493	10.7584	0.07464	11.6469	0.0308244
11.7	0.0248432	10.7931	0.0140702	11.6571	0.0546003						11.7	0.00452228	10.7879	0.0200981	11.6507	0.00623242				11.7	0.0235959	10.7789	-0.0126429	11.6485	0.0407397				11.7	0.0306306	10.7663	0.0749775	11.6553	0.0307485
11.7084	0.0238959	10.801	0.0146958	11.6655	0.052522						11.7084	0.00458442	10.7958	0.0200309	11.6591	0.00631414				11.7084	0.0236453	10.7868	-0.0125775	11.6569	0.040658				11.7084	0.0308159	10.7742	0.0751798	11.6637	0.0306739
11.7169	0.0229785	10.8089	0.015396	11.6739	0.0503807						11.7169	0.00464146	10.8037	0.0200058	11.6676	0.00639254				11.7169	0.0236957	10.7947	-0.0124851	11.6653	0.0405582				11.7169	0.0310239	10.7821	0.0753157	11.6722	0.0305978
11.7253	0.0220896	10.8168	0.0161216	11.6823	0.0483184						11.7253	0.00469304	10.8116	0.0199797	11.676	0.00647321				11.7253	0.0237481	10.8026	-0.0123532	11.6738	0.0404425				11.7253	0.0312439	10.79	0.0752761	11.6806	0.0305178
11.7337	0.0212283	10.8247	0.0168751	11.6908	0.0463298						11.7337	0.00474237	10.8195	0.0199007	11.6844	0.00658636				11.7337	0.0238024	10.8104	-0.0122374	11.6822	0.0403132				11.7337	0.0314573	10.7979	0.0752364	11.689	0.0304326
11.7421	0.0203973	10.8326	0.0176457	11.6992	0.044429						11.7421	0.00478844	10.8274	0.0198059	11.6928	0.00668484				11.7421	0.0238586	10.8183	-0.012139	11.6906	0.0401723				11.7421	0.0316777	10.8058	0.0751734	11.6974	0.0303416
11.7505	0.019598	10.8404	0.0184585	11.7076	0.042584						11.7505	0.0048308	10.8353	0.0197387	11.7012	0.00676981				11.7505	0.023916	10.8262	-0.0120569	11.699	0.0400215				11.7505	0.0319089	10.8137	0.0749124	11.7058	0.0302456
11.7589	0.0188285	10.8483	0.0192618	11.716	0.0407935						11.7589	0.0048696	10.8432	0.0196668	11.7096	0.00683408				11.7589	0.0239762	10.8341	-0.0119314	11.7074	0.0398622				11.7589	0.0321508	10.8216	0.0746522	11.7142	0.0301461
11.7674	0.0180841	10.8562	0.0201398	11.7244	0.0390149						11.7674	0.00490485	10.8511	0.0196369	11.7181	0.00693762				11.7674	0.0240396	10.842	-0.0117665	11.7159	0.0396954				11.7674	0.0324005	10.8295	0.07426	11.7227	0.0300454
11.7758	0.0173651	10.8641	0.0210498	11.7328	0.0373316						11.7758	0.0049381	10.859	0.0195865	11.7265	0.00704101				11.7758	0.0241038	10.8499	-0.0116398	11.7243	0.0395218				11.7758	0.0326527	10.8374	0.073778	11.7311	0.0299465
11.7842	0.016675	10.872	0.021952	11.7413	0.0357504						11.7842	0.00496944	10.8669	0.0195125	11.7349	0.00714424				11.7842	0.0241677	10.8578	-0.0115483	11.7327	0.0393414				11.7842	0.0329189	10.8453	0.0732037	11.7395	0.029852
11.7926	0.0160146	10.8799	0.0228598	11.7497	0.0342195						11.7926	0.00499628	10.8748	0.0194546	11.7433	0.00724212				11.7926	0.0242334	10.8657	-0.0114794	11.7411	0.0391536				11.7926	0.0331863	10.8532	0.0725491	11.7479	0.0297643
11.801	0.0153827	10.8878	0.0238468	11.7581	0.0327212						11.801	0.0050197	10.8827	0.019391	11.7517	0.00733532				11.801	0.0243004	10.8736	-0.0113165	11.7495	0.0389572				11.801	0.0334479	10.8611	0.0718295	11.7563	0.0296852
11.8094	0.014776	10.8957	0.0248544	11.7665	0.0312496						11.8094	0.00503883	10.8905	0.0193231	11.7601	0.00744714				11.8094	0.0243693	10.8815	-0.0111505	11.7579	0.0387505				11.8094	0.0337148	10.869	0.0710275	11.7647	0.0296157
11.8179	0.0141952	10.9036	0.025919	11.7749	0.0298661						11.8179	0.00505426	10.8984	0.0192478	11.7686	0.00757355				11.8179	0.0244389	10.8894	-0.011029	11.7664	0.0385322				11.8179	0.0339842	10.8769	0.0701417	11.7732	0.0295561
11.8263	0.0136399	10.9115	0.0270356	11.7833	0.0285809						11.8263	0.00506098	10.9063	0.0192048	11.777	0.00769675				11.8263	0.0245101	10.8973	-0.0108958	11.7748	0.0383014				11.8263	0.0342619	10.8847	0.0692622	11.7816	0.0295063
11.8347	0.0131085	10.9194	0.0281441	11.7918	0.0273474						11.8347	0.00506612	10.9142	0.0191538	11.7854	0.00780379				11.8347	0.024581	10.9052	-0.0107588	11.7832	0.0380582				11.8347	0.0345442	10.8926	0.0682778	11.79	0.0294656
11.8431	0.0126004	10.9273	0.0292826	11.8002	0.0261033						11.8431	0.00506715	10.9221	0.0190714	11.7938	0.00789604				11.8431	0.024649	10.9131	-0.0106366	11.7916	0.0378042				11.8431	0.0348382	10.9005	0.067194	11.7984	0.0294334
11.8515	0.0121153	10.9352	0.0304392	11.8086	0.0249477						11.8515	0.00506232	10.93	0.0190221	11.8022	0.00797543				11.8515	0.0247195	10.921	-0.0104798	11.8	0.037542				11.8515	0.0351454	10.9084	0.0661031	11.8068	0.0294092
11.8599	0.0116544	10.9431	0.03164	11.817	0.0238004						11.8599	0.00505581	10.9379	0.0189671	11.8106	0.00805022				11.8599	0.0247922	10.9289	-0.0103285	11.8084	0.0372749				11.8599	0.0354543	10.9163	0.0650526	11.8152	0.0293924
11.8684	0.0112173	10.951	0.0328781	11.8254	0.0226671						11.8684	0.00504869	10.9458	0.0188702	11.8191	0.0081328				11.8684	0.0248667	10.9368	-0.010199	11.8169	0.0370065				11.8684	0.035773	10.9242	0.0639083	11.8237	0.0293823
11.8768	0.0108031	10.9589	0.0340849	11.8338	0.0215834						11.8768	0.00504007	10.9537	0.0187888	11.8275	0.00821331				11.8768	0.0249414	10.9447	-0.0100992	11.8253	0.0367399				11.8768	0.0361018	10.9321	0.0626006	11.8321	0.0293788
11.8852	0.0104079	10.9668	0.0352926	11.8423	0.0205563						11.8852	0.00502638	10.9616	0.0187467	11.8359	0.00829224				11.8852	0.0250148	10.9526	-0.00993965	11.8337	0.0364771				11.8852	0.0364421	10.94	0.0613534	11.8405	0.0293816
11.8936	0.0100312	10.9747	0.0365366	11.8507	0.019615						11.8936	0.00500733	10.9695	0.0186309	11.8443	0.00840513				11.8936	0.0250907	10.9605	-0.00980393	11.8421	0.036219				11.8936	0.0367915	10.9479	0.0600716	11.8489	0.0293909
11.902	0.00967446	10.9826	0.037813	11.8591	0.0186448						11.902	0.00498767	10.9774	0.0185811	11.8527	0.00854986				11.902	0.0251723	10.9683	-0.00967697	11.8505	0.035965				11.902	0.0371479	10.9558	0.0587373	11.8573	0.0294069
11.9104	0.00933753	10.9904	0.0390958	11.8675	0.0177596						11.9104	0.00496478	10.9853	0.0185487	11.8612	0.00868451				11.9104	0.0252579	10.9762	-0.00952602	11.8589	0.0357137				11.9104	0.0375076	10.9637	0.0574086	11.8658	0.0294302
11.9189	0.00901893	10.9983	0.0404273	11.8759	0.0169352						11.9189	0.00493918	10.9932	0.0184665	11.8696	0.00880446				11.9189	0.025342	10.9841	-0.0093743	11.8674	0.0354625				11.9189	0.0378765	10.9716	0.0560691	11.8742	0.0294618
11.9273	0.0087171	11.0062	0.0417757	11.8844	0.0161673						11.9273	0.00491409	11.0011	0.018379	11.878	0.00891106				11.9273	0.0254266	10.992	-0.0092164	11.8758	0.035209				11.9273	0.0382599	10.9795	0.0546887	11.8826	0.0295029
11.9357	0.00843207	11.0141	0.0431017	11.8928	0.0154278						11.9357	0.00488538	11.009	0.01827	11.8864	0.00901956				11.9357	0.0255133	10.9999	-0.00905435	11.8842	0.0349509				11.9357	0.0386573	10.9874	0.0533033	11.891	0.029555
11.9441	0.00816565	11.022	0.0444505	11.9012	0.0146976						11.9441	0.0048503	11.0169	0.0181846	11.8948	0.0091057				11.9441	0.0256013	11.0078	-0.00893772	11.8926	0.0346866				11.9441	0.0390705	10.9953	0.0519227	11.8994	0.0296196
11.9525	0.0079162	11.0299	0.0457971	11.9096	0.0140467						11.9525	0.00481333	11.0248	0.0181031	11.9032	0.00917127				11.9525	0.025691	11.0157	-0.00879616	11.901	0.0344161				11.9525	0.0395014	11.0032	0.0505305	11.9078	0.0296983
11.961	0.00768086	11.0378	0.0471614	11.918	0.0133956						11.961	0.00477824	11.0327	0.0180547	11.9117	0.00920396				11.961	0.0257809	11.0236	-0.00863084	11.9094	0.0341402				11.961	0.0399544	11.0111	0.0491114	11.9163	0.0297925
11.9694	0.00745988	11.0457	0.0485102	11.9264	0.0127685						11.9694	0.00474226	11.0405	0.0180042	11.9201	0.00923209				11.9694	0.0258738	11.0315	-0.00851346	11.9179	0.033861				11.9694	0.04042	11.019	0.0477196	11.9247	0.0299035
11.9778	0.00725248	11.0536	0.0498475	11.9349	0.0121807						11.9778	0.00470291	11.0484	0.0179343	11.9285	0.0092565				11.9778	0.0259711	11.0394	-0.00836613	11.9263	0.0335814				11.9778	0.0409117	11.0269	0.046334	11.9331	0.0300322
11.9862	0.00705824	11.0615	0.0511639	11.9433	0.0116244						11.9862	0.00466026	11.0563	0.0178512	11.9369	0.00932586				11.9862	0.0260716	11.0473	-0.00823371	11.9347	0.0333047				11.9862	0.0414516	11.0348	0.0449558	11.9415	0.0301799
11.9946	0.00687824	11.0694	0.0525244	11.9517	0.0110715						11.9946	0.00461654	11.0642	0.0178045	11.9453	0.00940015				11.9946	0.0261742	11.0552	-0.00811628	11.9431	0.0330341				11.9946	0.0420295	11.0426	0.0436015	11.9499	0.0303477
12.003	0.00671344	11.0773	0.0538329	11.9601	0.0105761						12.003	0.00457009	11.0721	0.0177346	11.9537	0.00946966				12.003	0.0262763	11.0631	-0.00800529	11.9515	0.0327725				12.003	0.0426265	11.0505	0.0422914	11.9583	0.0305372
12.0115	0.00656315	11.0852	0.055131	11.9685	0.0101138						12.0115	0.00451958	11.08	0.0176641	11.9622	0.00950551				12.0115	0.0263787	11.071	-0.0078727	11.96	0.0325215				12.0115	0.0432406	11.0584	0.0409811	11.9668	0.0307503
12.0199	0.00642392	11.0931	0.0564155	11.9769	0.00968129						12.0199	0.00446928	11.0879	0.0175589	11.9706	0.00951082				12.0199	0.0264847	11.0789	-0.00771581	11.9684	0.0322817				12.0199	0.0438895	11.0663	0.0396436	11.9752	0.0309897
12.0283	0.00629571	11.101	0.0576593	11.9854	0.00924999						12.0283	0.00442093	11.0958	0.0174597	11.979	0.00951543				12.0283	0.0265952	11.0868	-0.00755924	11.9768	0.0320517				12.0283	0.0445807	11.0742	0.0383895	11.9836	0.0312583
12.0367	0.00617914	11.1089	0.0589597	11.9938	0.0088678						12.0367	0.00437248	11.1037	0.0173747	11.9874	0.00951737				12.0367	0.0267082	11.0947	-0.0074783	11.9852	0.031829				12.0367	0.0453033	11.0821	0.0371553	11.992	0.0315595
12.0451	0.00607274	11.1168	0.0601992	12.0022	0.00852871						12.0451	0.00432262	11.1116	0.0173074	11.9958	0.0095389				12.0451	0.0268232	11.1026	-0.00741516	11.9936	0.0316102				12.0451	0.046066	11.09	0.0358597	12.0004	0.0318969
12.0535	0.00597735	11.1247	0.0613505	12.0106	0.00822738						12.0535	0.00427083	11.1195	0.0172459	12.0042	0.00954804				12.0535	0.0269426	11.1105	-0.00730017	12.002	0.0313914				12.0535	0.0468888	11.0979	0.0345732	12.0088	0.0322742
12.062	0.00589267	11.1326	0.0624744	12.019	0.00791815						12.062	0.00421958	11.1274	0.0171443	12.0127	0.00954575				12.062	0.0270652	11.1184	-0.00717382	12.0105	0.0311701				12.062	0.0477819	11.1058	0.0333886	12.0173	0.0326948
12.0704	0.00581766	11.1405	0.0636465	12.0274	0.0076434						12.0704	0.00416905	11.1353	0.0171121	12.0211	0.00952075				12.0704	0.0271867	11.1262	-0.00704052	12.0189	0.030945				12.0704	0.048729	11.1137	0.0322118	12.0257	0.0331622
12.0788	0.00575255	11.1483	0.0647328	12.0359	0.00739989						12.0788	0.0041172	11.1432	0.0170517	12.0295	0.00948433				12.0788	0.0273082	11.1341	-0.00693337	12.0273	0.0307171				12.0788	0.0497371	11.1216	0.0310734	12.0341	0.0336795
12.0872	0.00569592	11.1562	0.0657887	12.0443	0.00718656						12.0872	0.00406505	11.1511	0.0169853	12.0379	0.00945131				12.0872	0.0274301	11.142	-0.00684957	12.0357	0.0304894				12.0872	0.0508319	11.1295	0.0299767	12.0425	0.03425
12.0956	0.00564668	11.1641	0.0667923	12.0527	0.00698052						12.0956	0.00401562	11.159	0.0168734	12.0463	0.00941633				12.0956	0.0275499	11.1499	-0.00675279	12.0441	0.0302665				12.0956	0.0519991	11.1374	0.0289329	12.0509	0.0348768
12.104	0.00560489	11.172	0.0677966	12.0611	0.00678255						12.104	0.00396893	11.1669	0.0167761	12.0547	0.00937943				12.104	0.0276716	11.1578	-0.00669485	12.0525	0.0300535				12.104	0.0532476	11.1453	0.0278853	12.0593	0.0355636
12.1125	0.00557179	11.1799	0.0687306	12.0695	0.00657409						12.1125	0.00392224	11.1748	0.0166872	12.0632	0.00932815				12.1125	0.0277997	11.1657	-0.00659931	12.061	0.0298554				12.1125	0.0545974	11.1532	0.0268603	12.0678	0.0363145
12.1209	0.00554729	11.1878	0.0696131	12.0779	0.00635601						12.1209	0.00387206	11.1827	0.0165916	12.0716	0.0092835				12.1209	0.0279309	11.1736	-0.00650438	12.0694	0.0296755				12.1209	0.0560438	11.1611	0.0258224	12.0762	0.0371337
12.1293	0.00552998	11.1957	0.0703948	12.0864	0.00613268						12.1293	0.00382025	11.1906	0.0165183	12.08	0.0092394				12.1293	0.0280619	11.1815	-0.00643151	12.0778	0.0295155				12.1293	0.057572	11.169	0.0248938	12.0846	0.0380261
12.1377	0.00551888	11.2036	0.0711435	12.0948	0.00595808						12.1377	0.00377184	11.1984	0.016455	12.0884	0.0091959				12.1377	0.0281906	11.1894	-0.00636112	12.0862	0.0293751				12.1377	0.0591689	11.1769	0.0239133	12.093	0.0389963
12.1461	0.00551575	11.2115	0.0718983	12.1032	0.00582153						12.1461	0.00372731	11.2063	0.0163921	12.0968	0.00916589				12.1461	0.0283178	11.1973	-0.00631771	12.0946	0.0292522				12.1461	0.0608754	11.1848	0.0230697	12.1014	0.0400492
12.1545	0.00552159	11.2194	0.0725881	12.1116	0.00570548						12.1545	0.00368515	11.2142	0.0163071	12.1053	0.00915143				12.1546	0.0284471	11.2052	-0.00627385	12.103	0.0291439				12.1545	0.0627244	11.1927	0.0222229	12.1099	0.0411891
12.163	0.00553443	11.2273	0.0732202	12.12	0.00559244						12.163	0.00364236	11.2221	0.0162337	12.1137	0.0091206				12.163	0.0285798	11.2131	-0.00621637	12.1115	0.0290475				12.163	0.0647193	11.2005	0.0213924	12.1183	0.0424203
12.1714	0.00555249	11.2352	0.0738035	12.1285	0.00548166						12.1714	0.00359766	11.23	0.0161693	12.1221	0.00907498				12.1714	0.0287142	11.221	-0.00617722	12.1199	0.0289606				12.1714	0.0668478	11.2084	0.0205745	12.1267	0.0437472
12.1798	0.00557707	11.2431	0.0742845	12.1369	0.00537693						12.1798	0.0035517	11.2379	0.0160996	12.1305	0.00903329				12.1798	0.0288501	11.2289	-0.00609343	12.1283	0.0288822				12.1798	0.0691099	11.2163	0.0197968	12.1351	0.045174
12.1882	0.00561018	11.251	0.0747683	12.1453	0.0053046						12.1882	0.00350478	11.2458	0.0160342	12.1389	0.00898933				12.1882	0.0289858	11.2368	-0.00603029	12.1367	0.0288124				12.1882	0.0715087	11.2242	0.0191	12.1435	0.0467054
12.1966	0.005651	11.2589	0.0751459	12.1537	0.0052508						12.1966	0.00345695	11.2537	0.0159505	12.1473	0.00894321				12.1966	0.0291201	11.2447	-0.00598286	12.1451	0.0287527				12.1966	0.0740465	11.2321	0.0184143	12.1519	0.0483465
12.2051	0.00569844	11.2668	0.0754411	12.1621	0.00520777						12.2051	0.00341169	11.2616	0.0158623	12.1558	0.00888609				12.2051	0.0292537	11.2526	-0.00594569	12.1536	0.0287052				12.2051	0.0767525	11.24	0.0177637	12.1604	0.0501032
12.2135	0.00575334	11.2747	0.0757044	12.1705	0.00516784						12.2135	0.00336937	11.2695	0.0157819	12.1642	0.00879344				12.2135	0.0293872	11.2605	-0.00590788	12.162	0.0286722				12.2135	0.0796239	11.2479	0.0170884	12.1688	0.0519819
12.2219	0.00581714	11.2826	0.0758799	12.179	0.00513042						12.2219	0.0033264	11.2774	0.0156845	12.1726	0.00866848				12.2219	0.0295223	11.2684	-0.00588328	12.1704	0.0286561				12.2219	0.0826632	11.2558	0.0164277	12.1772	0.053989
12.2303	0.00588841	11.2905	0.0760259	12.1874	0.00509084						12.2303	0.00328151	11.2853	0.0156071	12.181	0.00853217				12.2303	0.0296591	11.2763	-0.00582964	12.1788	0.028659				12.2303	0.0858637	11.2637	0.0158038	12.1856	0.0561306
12.2387	0.00596592	11.2984	0.0760495	12.1958	0.00507222						12.2387	0.00323659	11.2932	0.0155387	12.1894	0.00841474				12.2387	0.0297961	11.2841	-0.00581465	12.1872	0.0286822				12.2387	0.0892323	11.2716	0.0152683	12.194	0.0584121
12.2471	0.00605012	11.3062	0.0760598	12.2042	0.00505958						12.2471	0.00319131	11.3011	0.015445	12.1978	0.00831778				12.2471	0.0299341	11.292	-0.00579679	12.1956	0.0287266				12.2471	0.0927994	11.2795	0.0147258	12.2024	0.0608377
12.2556	0.00614212	11.3141	0.0760057	12.2126	0.00505185						12.2556	0.00314384	11.309	0.0153586	12.2063	0.00822624				12.2556	0.0300723	11.2999	-0.0057796	12.2041	0.0287922				12.2556	0.0965563	11.2874	0.0141822	12.2109	0.0634106
12.264	0.0062424	11.322	0.0759516	12.221	0.00507028						12.264	0.00309462	11.3169	0.0153062	12.2147	0.00813954				12.264	0.030211	11.3078	-0.00576136	12.2125	0.0288781				12.264	0.100478	11.2953	0.0137501	12.2193	0.0661331
12.2724	0.00635113	11.3299	0.0757765	12.2295	0.00513046						12.2724	0.00304812	11.3248	0.015229	12.2231	0.00804318				12.2724	0.030351	11.3157	-0.00577039	12.2209	0.0289823				12.2724	0.104587	11.3032	0.0132782	12.2277	0.0690077
12.2808	0.00646674	11.3378	0.0755945	12.2379	0.0051964						12.2808	0.0030053	11.3327	0.0151249	12.2315	0.00793758				12.2808	0.0304908	11.3236	-0.00571229	12.2293	0.0291017				12.2808	0.108901	11.3111	0.0128127	12.2361	0.0720373
12.2892	0.00658903	11.3457	0.0753154	12.2463	0.00525702						12.2892	0.00296194	11.3406	0.0150608	12.2399	0.00777972				12.2892	0.0306286	11.3315	-0.00566714	12.2377	0.029232				12.2892	0.113415	11.319	0.0123578	12.2445	0.0752255
12.2976	0.00671864	11.3536	0.0749896	12.2547	0.00531275						12.2976	0.00291964	11.3485	0.0149774	12.2483	0.00765298				12.2976	0.0307644	11.3394	-0.00563046	12.2461	0.0293684				12.2976	0.118137	11.3269	0.011982	12.2529	0.0785766
12.3061	0.0068569	11.3615	0.0745888	12.2631	0.00538846						12.3061	0.00288145	11.3563	0.0148945	12.2568	0.00755116				12.3061	0.0309022	11.3473	-0.00564407	12.2546	0.0295064				12.3061	0.123052	11.3348	0.0115615	12.2614	0.0820954
12.3145	0.00700408	11.3694	0.0741392	12.2715	0.00552146						12.3145	0.00284687	11.3642	0.0148218	12.2652	0.00744951				12.3145	0.0310437	11.3552	-0.00566587	12.263	0.0296417				12.3145	0.128147	11.3427	0.0111014	12.2698	0.0857863
12.3229	0.00715889	11.3773	0.0736463	12.28	0.00565619						12.3229	0.00281359	11.3721	0.0147592	12.2736	0.00734801				12.3229	0.0311879	11.3631	-0.00566119	12.2714	0.0297713				12.3229	0.133417	11.3505	0.0107956	12.2782	0.0896536
12.3313	0.00732164	11.3852	0.0730854	12.2884	0.00580809						12.3313	0.00278332	11.38	0.0146778	12.282	0.00724665				12.3313	0.031332	11.371	-0.00565399	12.2798	0.0298936				12.3313	0.138866	11.3584	0.0105311	12.2866	0.0937005
12.3397	0.00749182	11.3931	0.0724743	12.2968	0.0059426						12.3397	0.002756	11.3879	0.01457	12.2904	0.00714532				12.3397	0.0314751	11.3789	-0.00561864	12.2882	0.0300085				12.3397	0.1445	11.3663	0.0102143	12.295	0.0979296
12.3481	0.00767105	11.401	0.0718473	12.3052	0.006048						12.3481	0.00272814	11.3958	0.0144883	12.2988	0.00703294				12.3481	0.0316158	11.3868	-0.00560232	12.2966	0.0301175				12.3481	0.150322	11.3742	0.0099835	12.3034	0.102342
12.3566	0.00786016	11.4089	0.0711527	12.3136	0.00612761						12.3566	0.00269809	11.4037	0.0144375	12.3073	0.00692514				12.3566	0.0317551	11.3947	-0.00554784	12.3051	0.0302233				12.3566	0.156327	11.3821	0.00980565	12.3119	0.10694
12.365	0.00806021	11.4168	0.0704113	12.322	0.00620062						12.365	0.00267283	11.4116	0.0143656	12.3157	0.00682156				12.365	0.0318944	11.4026	-0.00556404	12.3135	0.0303295				12.365	0.162506	11.39	0.0095404	12.3203	0.111722
12.3734	0.00826955	11.4247	0.069644	12.3305	0.00630792						12.3734	0.00265017	11.4195	0.0142714	12.3241	0.0067236				12.3734	0.0320375	11.4105	-0.0055683	12.3219	0.0304403				12.3734	0.168862	11.3979	0.00932862	12.3287	0.116689
12.3818	0.00848665	11.4326	0.0688659	12.3389	0.00641502						12.3818	0.00262975	11.4274	0.0141989	12.3325	0.00663071				12.3818	0.0321853	11.4184	-0.00555755	12.3303	0.0305595				12.3818	0.175384	11.4058	0.00906451	12.3371	0.12184
12.3902	0.00871502	11.4405	0.0680298	12.3473	0.00652118						12.3902	0.00260984	11.4353	0.014105	12.3409	0.00653555				12.3902	0.0323297	11.4263	-0.0055801	12.3387	0.0306905				12.3902	0.18209	11.4137	0.00878852	12.3455	0.127175
12.3987	0.00895543	11.4484	0.0671609	12.3557	0.00664028						12.3987	0.00259031	11.4432	0.0140153	12.3494	0.0064421				12.3987	0.0324729	11.4342	-0.0055453	12.3471	0.0308354				12.3987	0.189004	11.4216	0.00860595	12.354	0.132695
12.4071	0.00920719	11.4563	0.0662597	12.3641	0.00681108						12.4071	0.00257346	11.4511	0.013948	12.3578	0.00635015				12.4071	0.0326173	11.442	-0.00551101	12.3556	0.0309948				12.4071	0.196126	11.4295	0.00850277	12.3624	0.138403
12.4155	0.00947083	11.4641	0.065283	12.3726	0.00702199						12.4155	0.00255892	11.459	0.013898	12.3662	0.00625294				12.4155	0.0327608	11.4499	-0.00549122	12.364	0.0311677				12.4155	0.20345	11.4374	0.00836104	12.3708	0.144302
12.4239	0.00974595	11.472	0.0643261	12.381	0.00722224						12.4239	0.00254578	11.4669	0.0138542	12.3746	0.00615772				12.4239	0.0329049	11.4578	-0.00544504	12.3724	0.0313525				12.4239	0.210976	11.4453	0.00815944	12.3792	0.1504
12.4323	0.0100333	11.4799	0.0633814	12.3894	0.0074203						12.4323	0.00253386	11.4748	0.0137928	12.383	0.00606696				12.4323	0.0330493	11.4657	-0.00544848	12.3808	0.0315468				12.4323	0.218715	11.4532	0.00813279	12.3876	0.156707
12.4407	0.0103325	11.4878	0.0624034	12.3978	0.00761645						12.4407	0.00252263	11.4827	0.0137276	12.3914	0.00598014				12.4407	0.0331866	11.4736	-0.00543662	12.3892	0.0317486				12.4407	0.226695	11.4611	0.00810613	12.396	0.163232
12.4492	0.0106441	11.4957	0.0613792	12.4062	0.00794826						12.4492	0.0025156	11.4906	0.0136708	12.3999	0.00588581				12.4492	0.0333175	11.4815	-0.00541871	12.3977	0.031957				12.4492	0.234939	11.469	0.00796452	12.4045	0.169988
12.4576	0.0109719	11.5036	0.0603226	12.4146	0.00823598						12.4576	0.00250997	11.4985	0.0136136	12.4083	0.00579661				12.4576	0.0334481	11.4894	-0.00544027	12.4061	0.0321721				12.4576	0.243436	11.4769	0.00782291	12.4129	0.176986
12.466	0.011317	11.5115	0.0592748	12.4231	0.00848118						12.466	0.00250556	11.5064	0.0135579	12.4167	0.00571738				12.466	0.033578	11.4973	-0.00543737	12.4145	0.0323949				12.466	0.252178	11.4848	0.0076245	12.4213	0.184239
12.4744	0.0116779	11.5194	0.0582311	12.4315	0.00868175						12.4744	0.0025017	11.5142	0.0135086	12.4251	0.00564843				12.4744	0.0337072	11.5052	-0.00542445	12.4229	0.0326269				12.4744	0.261168	11.4927	0.0075402	12.4297	0.191756
12.4828	0.0120553	11.5273	0.0571863	12.4399	0.0089158						12.4828	0.00250289	11.5221	0.0134625	12.4335	0.00558887				12.4828	0.0338363	11.5131	-0.00539402	12.4313	0.0328698				12.4828	0.270445	11.5006	0.00744176	12.4381	0.199548
12.4912	0.0124501	11.5352	0.0561348	12.4483	0.0091839						12.4912	0.00250757	11.53	0.013396	12.4419	0.00553933				12.4912	0.0339651	11.521	-0.00532493	12.4397	0.0331242				12.4912	0.28002	11.5084	0.00735065	12.4465	0.207624
12.4997	0.0128648	11.5431	0.0550369	12.4567	0.00945065						12.4997	0.00251206	11.5379	0.0133413	12.4504	0.00549509				12.4997	0.0340949	11.5289	-0.00532193	12.4482	0.0333899				12.4997	0.289879	11.5163	0.00725955	12.455	0.215995
12.5081	0.0133012	11.551	0.0539533	12.4651	0.00976927						12.5081	0.00251801	11.5458	0.0133076	12.4588	0.00545191				12.5081	0.034227	11.5368	-0.00532969	12.4566	0.0336656				12.5081	0.300061	11.5242	0.00717593	12.4634	0.224671
12.5165	0.013763	11.5589	0.0528768	12.4736	0.0101507						12.5165	0.00252613	11.5537	0.0132474	12.4672	0.00540911				12.5165	0.0343579	11.5447	-0.0053043	12.465	0.0339488				12.5165	0.310611	11.5321	0.00714729	12.4718	0.233663
12.5249	0.0142503	11.5668	0.0518179	12.482	0.0105681						12.5249	0.00253466	11.5616	0.0131545	12.4756	0.00530129				12.5249	0.0344849	11.5526	-0.00531628	12.4734	0.0342364				12.5249	0.321532	11.54	0.00711866	12.4802	0.242983
12.5333	0.0147621	11.5747	0.0507905	12.4904	0.0109766						12.5333	0.00254517	11.5695	0.0130964	12.484	0.00518637				12.5333	0.0346085	11.5605	-0.0053024	12.4818	0.0345251				12.5333	0.332836	11.5479	0.00705179	12.4886	0.252645
12.5417	0.0153042	11.5826	0.0497389	12.4988	0.0113524						12.5417	0.00255835	11.5774	0.01304	12.4924	0.00508481				12.5417	0.0347298	11.5684	-0.00524764	12.4902	0.0348112				12.5417	0.344553	11.5558	0.00704675	12.497	0.262664
12.5502	0.0158805	11.5905	0.0486986	12.5072	0.0118493						12.5502	0.00257422	11.5853	0.012968	12.5009	0.00498378				12.5502	0.0348494	11.5763	-0.0052661	12.4987	0.0350915				12.5502	0.356697	11.5637	0.00702262	12.5055	0.273052
12.5586	0.0164927	11.5984	0.0476839	12.5156	0.0123747						12.5586	0.00259385	11.5932	0.0129075	12.5093	0.00488334				12.5586	0.0349656	11.5842	-0.00528455	12.5071	0.035363				12.5586	0.369256	11.5716	0.00699848	12.5139	0.283827
12.567	0.0171409	11.6063	0.0466928	12.5241	0.0129561						12.567	0.0026166	11.6011	0.0128951	12.5177	0.00479404				12.567	0.0350785	11.592	-0.00526935	12.5155	0.0356237				12.567	0.382225	11.5795	0.00711215	12.5223	0.295
12.5754	0.0178278	11.6142	0.045682	12.5325	0.013503						12.5754	0.00264424	11.609	0.0128835	12.5261	0.00473688				12.5754	0.0351886	11.5999	-0.00524279	12.5239	0.0358721				12.5754	0.395605	11.5874	0.00718568	12.5307	0.306588
12.5838	0.0185591	11.622	0.044662	12.5409	0.0140176						12.5838	0.00267452	11.6169	0.0128139	12.5345	0.00468546				12.5838	0.0352956	11.6078	-0.00525313	12.5323	0.0361078				12.5838	0.409376	11.5953	0.00720285	12.5391	0.318602
12.5922	0.0193344	11.6299	0.0436773	12.5493	0.014526						12.5922	0.00270289	11.6248	0.0127644	12.543	0.00463036				12.5922	0.0354031	11.6157	-0.0052747	12.5407	0.0363312				12.5922	0.423536	11.6032	0.00718473	12.5476	0.331053
12.6007	0.0201577	11.6378	0.0427387	12.5577	0.0150614						12.6007	0.00273003	11.6327	0.0127132	12.5514	0.00457182				12.6007	0.0355122	11.6236	-0.00529894	12.5492	0.0365427				12.6007	0.43812	11.6111	0.00710073	12.556	0.343951
12.6091	0.0210383	11.6457	0.0417936	12.5662	0.0156741						12.6091	0.00275757	11.6406	0.0126929	12.5598	0.00450241				12.6091	0.0356188	11.6315	-0.00532318	12.5576	0.0367429				12.6091	0.45312	11.619	0.00701673	12.5644	0.357305
12.6175	0.0219817	11.6536	0.0408877	12.5746	0.0163503						12.6175	0.00278482	11.6485	0.0126399	12.5682	0.00447189				12.6175	0.0357225	11.6394	-0.00534355	12.566	0.0369319				12.6175	0.468509	11.6269	0.00699522	12.5728	0.371118
12.6259	0.0229937	11.6615	0.0400089	12.583	0.017012						12.6259	0.00281383	11.6564	0.0125779	12.5766	0.00444811				12.6259	0.0358237	11.6473	-0.00536759	12.5744	0.0371094				12.6259	0.484265	11.6348	0.00715836	12.5812	0.385393
12.6343	0.0240785	11.6694	0.0390996	12.5914	0.0176669						12.6343	0.00284268	11.6643	0.0125233	12.585	0.00443052				12.6343	0.0359214	11.6552	-0.00539412	12.5828	0.0372751				12.6343	0.500366	11.6427	0.00730918	12.5896	0.400129
12.6428	0.0252426	11.6773	0.038193	12.5998	0.0184349						12.6428	0.00287328	11.6721	0.0125036	12.5935	0.00442232				12.6428	0.0360137	11.6631	-0.00542065	12.5912	0.037429				12.6428	0.516786	11.6506	0.00731766	12.5981	0.41532
12.6512	0.0264947	11.6852	0.0373275	12.6082	0.0192974						12.6512	0.00290961	11.68	0.0124595	12.6019	0.00442955				12.6512	0.0361012	11.671	-0.00545957	12.5997	0.0375718				12.6512	0.533495	11.6585	0.0072997	12.6065	0.430957
12.6596	0.0278417	11.6931	0.0365007	12.6167	0.0201643						12.6596	0.00294716	11.6879	0.0124226	12.6103	0.00444286				12.6596	0.0361863	11.6789	-0.00549065	12.6081	0.0377055				12.6596	0.550488	11.6663	0.00728173	12.6149	0.447027
12.668	0.0292921	11.701	0.0356881	12.6251	0.0211076						12.668	0.00298668	11.6958	0.012372	12.6187	0.00446163				12.668	0.0362695	11.6868	-0.00552173	12.6165	0.0378332				12.668	0.567752	11.6742	0.00735718	12.6233	0.463509
12.6764	0.0308552	11.7089	0.0349282	12.6335	0.0221384						12.6764	0.0030268	11.7037	0.012336	12.6271	0.00447481				12.6764	0.0363518	11.6947	-0.00555907	12.6249	0.0379589				12.6764	0.585277	11.6821	0.00734191	12.6317	0.480383
12.6848	0.0325386	11.7168	0.0341788	12.6419	0.0232811						12.6848	0.00306492	11.7116	0.0123113	12.6355	0.00448278				12.6848	0.0364313	11.7026	-0.00560735	12.6333	0.0380867				12.6848	0.603026	11.69	0.00732663	12.6401	0.497625
12.6933	0.0343517	11.7247	0.0334628	12.6503	0.0245776						12.6933	0.00310203	11.7195	0.0122825	12.644	0.00447647				12.6933	0.0365068	11.7105	-0.00564892	12.6418	0.0382203				12.6933	0.620954	11.6979	0.00756849	12.6486	0.515208
12.7017	0.0363074	11.7326	0.0327805	12.6587	0.026021						12.7017	0.00313964	11.7274	0.012235	12.6524	0.00444122				12.7017	0.0365808	11.7184	-0.00569049	12.6502	0.0383624				12.7017	0.638996	11.7058	0.00766076	12.657	0.533106
12.7101	0.0384193	11.7405	0.0320733	12.6672	0.0274187						12.7101	0.00318025	11.7353	0.0121769	12.6608	0.00440066				12.7101	0.0366556	11.7263	-0.0057827	12.6586	0.0385141				12.7101	0.657117	11.7137	0.00766921	12.6654	0.551294
12.7185	0.0406973	11.7484	0.031394	12.6756	0.0289772						12.7185	0.00322259	11.7432	0.0121464	12.6692	0.00438394				12.7185	0.0367319	11.7342	-0.00581506	12.667	0.0386746				12.7185	0.675307	11.7216	0.00766102	12.6738	0.569747
12.7269	0.0431544	11.7563	0.0307749	12.684	0.0309254						12.7269	0.00326496	11.7511	0.0120943	12.6776	0.0043696				12.7269	0.0368102	11.7421	-0.005901	12.6754	0.0388417				12.7269	0.693542	11.7295	0.00765283	12.6822	0.588436
12.7353	0.0458021	11.7642	0.0301331	12.6924	0.0329627						12.7353	0.00330911	11.759	0.0120493	12.686	0.004376				12.7353	0.0368898	11.7499	-0.00599223	12.6838	0.0390119				12.7353	0.711796	11.7374	0.00769159	12.6906	0.607333
12.7438	0.0486528	11.7721	0.0294827	12.7008	0.0348095						12.7438	0.00335425	11.7669	0.0120127	12.6945	0.00440384				12.7438	0.0369692	11.7578	-0.00606003	12.6923	0.0391822				12.7438	0.730003	11.7453	0.00782794	12.6991	0.626405
12.7522	0.0517244	11.7799	0.0289281	12.7092	0.0367431						12.7522	0.00339936	11.7748	0.0119668	12.7029	0.00443689				12.7522	0.0370471	11.7657	-0.00615616	12.7007	0.0393498				12.7522	0.748093	11.7532	0.00788593	12.7075	0.645609
12.7606	0.0550311	11.7878	0.0283922	12.7177	0.0388983						12.7606	0.00344681	11.7827	0.0119172	12.7113	0.00444535				12.7606	0.0371246	11.7736	-0.00623675	12.7091	0.0395139				12.7606	0.765996	11.7611	0.0080657	12.7159	0.664899
12.769	0.05859	11.7957	0.0278546	12.7261	0.0413542						12.769	0.00349647	11.7906	0.0119012	12.7197	0.00443123				12.769	0.0372028	11.7815	-0.00630622	12.7175	0.0396752				12.769	0.783654	11.769	0.00806253	12.7243	0.684217
12.7774	0.06242	11.8036	0.0273226	12.7345	0.0438618						12.7774	0.00354732	11.7985	0.0118644	12.7281	0.0043826				12.7774	0.0372815	11.7894	-0.00643231	12.7259	0.0398366				12.7774	0.801023	11.7769	0.00810001	12.7327	0.703502
12.7858	0.0665383	11.8115	0.0268426	12.7429	0.0466223						12.7858	0.00359946	11.8064	0.0117907	12.7365	0.00434731				12.7858	0.0373591	11.7973	-0.00653711	12.7343	0.0400018				12.7858	0.818042	11.7848	0.00813376	12.7411	0.722684
12.7943	0.0709691	11.8194	0.026378	12.7513	0.0495957						12.7943	0.00365144	11.8143	0.0117123	12.745	0.00431637				12.7943	0.0374377	11.8052	-0.00658803	12.7428	0.0401752				12.7943	0.834678	11.7927	0.00815448	12.7496	0.741692
12.8027	0.0757321	11.8273	0.0259018	12.7597	0.0527301						12.8027	0.00370687	11.8222	0.0116349	12.7534	0.00428673				12.8027	0.0375177	11.8131	-0.00665785	12.7512	0.0403609				12.8027	0.850859	11.8006	0.00833811	12.758	0.760456
12.8111	0.0808442	11.8352	0.0254467	12.7682	0.0561561						12.8111	0.00376452	11.83	0.0115804	12.7618	0.00425838				12.8111	0.037601	11.821	-0.00675801	12.7596	0.0405622				12.8111	0.866487	11.8085	0.00850205	12.7664	0.778904
12.8195	0.0863235	11.8431	0.0250306	12.7766	0.0599148						12.8195	0.00382175	11.8379	0.0115691	12.7702	0.00424132				12.8195	0.0376878	11.8289	-0.00687676	12.768	0.0407812				12.8195	0.881491	11.8164	0.00862601	12.7748	0.79697
12.8279	0.0921906	11.851	0.0246289	12.785	0.0639872						12.8279	0.00388062	11.8458	0.011543	12.7786	0.00424013				12.8279	0.0377773	11.8368	-0.00700601	12.7764	0.0410185				12.8279	0.89579	11.8242	0.00864579	12.7832	0.814589
12.8363	0.0984657	11.8589	0.0242569	12.7934	0.0684298						12.8363	0.00394179	11.8537	0.0114971	12.7871	0.00425705				12.8364	0.0378696	11.8447	-0.00705238	12.7848	0.0412738				12.8363	0.909336	11.8321	0.0088273	12.7917	0.831702
12.8448	0.105173	11.8668	0.0239017	12.8018	0.0729953						12.8448	0.00400526	11.8616	0.0113933	12.7955	0.0042887				12.8448	0.0379603	11.8526	-0.00715514	12.7933	0.0415454				12.8448	0.922105	11.84	0.0089366	12.8001	0.848251
12.8532	0.112335	11.8747	0.023569	12.8103	0.0779395						12.8532	0.00406756	11.8695	0.0113298	12.8039	0.00431186				12.8532	0.038051	11.8605	-0.00726715	12.8017	0.0418305				12.8532	0.934041	11.8479	0.00892327	12.8085	0.864179
12.8616	0.119972	11.8826	0.0232561	12.8187	0.0834449						12.8616	0.00412948	11.8774	0.0112616	12.8123	0.00432692				12.8616	0.0381474	11.8684	-0.007343	12.8101	0.0421253				12.8616	0.945094	11.8558	0.00890994	12.8169	0.879434
12.87	0.1281	11.8905	0.0229778	12.8271	0.089324						12.87	0.00419208	11.8853	0.0111691	12.8207	0.0043005				12.87	0.0382478	11.8763	-0.00741958	12.8185	0.042425				12.87	0.95522	11.8637	0.00891001	12.8253	0.893961
12.8784	0.136741	11.8984	0.0226704	12.8355	0.0956015						12.8784	0.00425492	11.8932	0.0111192	12.8291	0.00428845				12.8784	0.0383476	11.8842	-0.0075081	12.8269	0.0427242				12.8784	0.96437	11.8716	0.00906494	12.8337	0.907709
12.8869	0.14592	11.9063	0.0224164	12.8439	0.1022						12.8869	0.00431643	11.9011	0.0110471	12.8376	0.00433243				12.8869	0.038446	11.8921	-0.00761383	12.8354	0.0430177				12.8869	0.972453	11.8795	0.00920957	12.8422	0.920628
12.8953	0.155651	11.9142	0.0221891	12.8523	0.109196						12.8953	0.00437553	11.909	0.0110176	12.846	0.00440939				12.8953	0.0385428	11.9	-0.00774791	12.8438	0.0433012				12.8953	0.979482	11.8874	0.009388	12.8506	0.932673
12.9037	0.165951	11.9221	0.0219681	12.8608	0.116689						12.9037	0.00443403	11.9169	0.0109472	12.8544	0.00445744				12.9037	0.0386404	11.9078	-0.00784311	12.8522	0.0435717				12.9037	0.985538	11.8953	0.00954301	12.859	0.943801
12.9121	0.176841	11.93	0.0217888	12.8692	0.124772						12.9121	0.004495	11.9248	0.0108841	12.8628	0.00447904				12.9121	0.0387413	11.9157	-0.00789863	12.8606	0.0438284				12.9121	0.990583	11.9032	0.00972622	12.8674	0.953977
12.9205	0.188343	11.9378	0.0215757	12.8776	0.133702						12.9205	0.00455826	11.9327	0.0107841	12.8712	0.00447517				12.9205	0.0388436	11.9236	-0.00801401	12.869	0.0440723				12.9205	0.994575	11.9111	0.00987837	12.8758	0.963172
12.9289	0.200465	11.9457	0.0213521	12.886	0.14284						12.9289	0.00462038	11.9406	0.010664	12.8796	0.00452259				12.9289	0.0389469	11.9315	-0.00812788	12.8774	0.0443062				12.9289	0.997217	11.919	0.0100023	12.8842	0.971364
12.9374	0.21322	11.9536	0.0211343	12.8944	0.152491						12.9374	0.00468289	11.9485	0.010601	12.8881	0.00459221				12.9374	0.0390505	11.9394	-0.0081764	12.8859	0.0445336				12.9374	0.998915	11.9269	0.01006	12.8927	0.978538
12.9458	0.226622	11.9615	0.0209482	12.9028	0.162732						12.9458	0.00474553	11.9564	0.0104995	12.8965	0.00466167				12.9458	0.039154	11.9473	-0.0082278	12.8943	0.044758				12.9458	0.999994	11.9348	0.0101699	12.9011	0.984683
12.9542	0.240675	11.9694	0.020783	12.9113	0.173494						12.9542	0.00480467	11.9643	0.0104007	12.9049	0.0047208				12.9542	0.0392583	11.9552	-0.00830594	12.9027	0.0449822				12.9542	1	11.9427	0.0105125	12.9095	0.989796
12.9626	0.255387	11.9773	0.0206117	12.9197	0.184911						12.9626	0.00486257	11.9722	0.0103412	12.9133	0.00477024				12.9626	0.0393601	11.9631	-0.00840951	12.9111	0.0452078				12.9626	0.998957	11.9506	0.0106782	12.9179	0.993877
12.971	0.270764	11.9852	0.0204847	12.9281	0.197064						12.971	0.00492161	11.9801	0.0102512	12.9217	0.0047855				12.971	0.0394592	11.971	-0.00850265	12.9195	0.0454345				12.971	0.996906	11.9585	0.0108484	12.9263	0.996929
12.9794	0.286799	11.9931	0.0203386	12.9365	0.209677						12.9794	0.00498167	11.9879	0.0101234	12.9301	0.00481188				12.9794	0.0395573	11.9789	-0.00855946	12.9279	0.045661				12.9794	0.993971	11.9664	0.0111173	12.9347	0.99896
12.9879	0.30348	12.001	0.0202105	12.9449	0.222967						12.9879	0.0050435	11.9958	0.0100493	12.9386	0.00485045				12.9879	0.0396553	11.9868	-0.0086414	12.9364	0.0458842				12.9879	0.990178	11.9743	0.0114716	12.9432	0.999979
12.9963	0.320802	12.0089	0.0201076	12.9533	0.23695						12.9963	0.00510671	12.0037	0.00996485	12.947	0.00488437				12.9963	0.0397521	11.9947	-0.00868125	12.9448	0.0461006				12.9963	0.985461	11.9821	0.0119124	12.9516	1
13.0047	0.338768	12.0168	0.0199812	12.9618	0.251664						13.0047	0.00516891	12.0116	0.00985993	12.9554	0.00491374				13.0047	0.039849	12.0026	-0.00874607	12.9532	0.046306				13.0047	0.979857	11.99	0.0123062	12.96	0.999038
13.0131	0.357361	12.0247	0.0198674	12.9702	0.267085						13.0131	0.00523013	12.0195	0.00976656	12.9638	0.00490634				13.0131	0.0399441	12.0105	-0.00880929	12.9616	0.0464966				13.0131	0.973419	11.9979	0.0126115	12.9684	0.997113
13.0215	0.376562	12.0326	0.0197619	12.9786	0.283136						13.0215	0.00529199	12.0274	0.00964694	12.9722	0.00490502				13.0215	0.0400334	12.0184	-0.00887788	12.97	0.046669				13.0215	0.9662	12.0058	0.0129809	12.9768	0.99425
13.0299	0.396348	12.0405	0.0196768	12.987	0.299892						13.0299	0.00535372	12.0353	0.00953946	12.9806	0.00495488				13.0299	0.0401176	12.0263	-0.00896653	12.9784	0.04682				13.0299	0.958255	12.0137	0.013443	12.9852	0.990476
13.0384	0.41669	12.0484	0.0196012	12.9954	0.31733						13.0384	0.00541728	12.0432	0.00944952	12.9891	0.00501869				13.0384	0.0401967	12.0342	-0.0089991	12.9869	0.0469469				13.0384	0.949629	12.0216	0.0139283	12.9937	0.985823
13.0468	0.437555	12.0563	0.0195453	13.0038	0.335418						13.0468	0.00548317	12.0511	0.00933906	12.9975	0.00511349				13.0468	0.0402712	12.0421	-0.00905132	12.9953	0.0470473				13.0468	0.940377	12.0295	0.0144385	13.0021	0.980327
13.0552	0.458905	12.0642	0.0195106	13.0123	0.354032						13.0552	0.00554531	12.059	0.00922067	13.0059	0.0051875				13.0552	0.0403416	12.05	-0.009142	13.0037	0.047119				13.0552	0.930521	12.0374	0.0150338	13.0105	0.974026
13.0636	0.480695	12.0721	0.0194645	13.0207	0.373521						13.0636	0.005604	12.0669	0.00910776	13.0143	0.0052423				13.0636	0.0404068	12.0579	-0.00916247	13.0121	0.0471606				13.0636	0.920095	12.0453	0.0156722	13.0189	0.96696
13.072	0.50288	12.08	0.0194087	13.0291	0.393752						13.072	0.00566608	12.0748	0.00898265	13.0227	0.00525525				13.072	0.0404667	12.0657	-0.00919576	13.0205	0.0471714				13.072	0.909139	12.0532	0.0163239	13.0273	0.959169
13.0805	0.52541	12.0879	0.0193656	13.0375	0.414007						13.0804	0.0057272	12.0827	0.00885866	13.0312	0.00527247				13.0805	0.0405217	12.0736	-0.00922906	13.0289	0.0471517				13.0804	0.89769	12.0611	0.0171005	13.0358	0.950695
13.0889	0.548227	12.0957	0.0193395	13.0459	0.434942						13.0889	0.00578398	12.0906	0.00877569	13.0396	0.00528694				13.0889	0.0405743	12.0815	-0.00926211	13.0374	0.0471026				13.0889	0.885781	12.069	0.0180328	13.0442	0.941581
13.0973	0.571272	12.1036	0.0193062	13.0544	0.456409						13.0973	0.00583921	12.0985	0.00866808	13.048	0.00529897				13.0973	0.0406225	12.0894	-0.00929517	13.0458	0.0470263				13.0973	0.873467	12.0769	0.0188942	13.0526	0.931867
13.1057	0.594476	12.1115	0.0192758	13.0628	0.478147						13.1057	0.00589452	12.1064	0.00857078	13.0564	0.00531995				13.1057	0.0406657	12.0973	-0.00930836	13.0542	0.0469261				13.1057	0.8608	12.0848	0.0198014	13.061	0.921596
13.1141	0.617769	12.1194	0.0192645	13.0712	0.500333						13.1141	0.0059507	12.1143	0.00844209	13.0648	0.00540613				13.1141	0.0407074	12.1052	-0.0093111	13.0626	0.0468061				13.1141	0.847802	12.0927	0.0208235	13.0694	0.910808
13.1225	0.641081	12.1273	0.0192695	13.0796	0.522861						13.1225	0.00600573	12.1222	0.00830511	13.0732	0.00548883				13.1225	0.0407463	12.1131	-0.00934735	13.071	0.0466714				13.1225	0.834534	12.1006	0.0219739	13.0778	0.899542
13.131	0.664345	12.1352	0.0192882	13.088	0.545651						13.131	0.00605866	12.1301	0.00820241	13.0817	0.00556862				13.131	0.0407853	12.121	-0.0093836	13.0795	0.0465277				13.131	0.821048	12.1085	0.0232365	13.0863	0.887835
13.1394	0.687479	12.1431	0.0192955	13.0964	0.568603						13.1394	0.00610893	12.1379	0.0080954	13.0901	0.00567543				13.1394	0.0408237	12.1289	-0.00943745	13.0879	0.0463805				13.1394	0.80735	12.1164	0.0245345	13.0947	0.875722
13.1478	0.710393	12.151	0.0193027	13.1049	0.591764						13.1478	0.00615755	12.1458	0.00795807	13.0985	0.00577827				13.1478	0.0408591	12.1368	-0.00946668	13.0963	0.0462352				13.1478	0.793448	12.1243	0.0259071	13.1031	0.863237
13.1562	0.733003	12.1589	0.0193076	13.1133	0.615067						13.1562	0.00620392	12.1537	0.00779966	13.1069	0.00586376				13.1562	0.040894	12.1447	-0.00943062	13.1047	0.0460957				13.1562	0.779368	12.1322	0.0273302	13.1115	0.850413
13.1646	0.755222	12.1668	0.0193411	13.1217	0.638488						13.1646	0.00624923	12.1616	0.00767293	13.1153	0.00593326				13.1646	0.0409276	12.1526	-0.00943633	13.1131	0.0459641				13.1646	0.765138	12.14	0.0289062	13.1199	0.83728
13.173	0.776966	12.1747	0.0194263	13.1301	0.661901						13.173	0.00629794	12.1695	0.00761092	13.1237	0.00597153				13.173	0.0409586	12.1605	-0.00946025	13.1215	0.0458404				13.173	0.7508	12.1479	0.0306109	13.1283	0.823871
13.1815	0.798148	12.1826	0.0194633	13.1385	0.68499						13.1815	0.00634547	12.1774	0.00748416	13.1322	0.00596633				13.1815	0.0409891	12.1684	-0.00948095	13.13	0.0457231				13.1815	0.736394	12.1558	0.0324281	13.1368	0.810215
13.1899	0.818676	12.1905	0.0195021	13.1469	0.707923						13.1899	0.00639008	12.1853	0.0073295	13.1406	0.00596145				13.1899	0.0410191	12.1763	-0.00948941	13.1384	0.0456092				13.1899	0.721942	12.1637	0.0343783	13.1452	0.796347
13.1983	0.838466	12.1984	0.0195513	13.1554	0.730551						13.1983	0.00643648	12.1932	0.00719687	13.149	0.00597246				13.1983	0.0410476	12.1842	-0.00943998	13.1468	0.0454961				13.1983	0.707497	12.1716	0.0364152	13.1536	0.782295
13.2067	0.857436	12.2063	0.0196004	13.1638	0.752748						13.2067	0.00648024	12.2011	0.00703393	13.1574	0.00598751				13.2067	0.041078	12.1921	-0.009436	13.1552	0.0453816				13.2067	0.693076	12.1795	0.0386093	13.162	0.768093
13.2151	0.875504	12.2142	0.0196505	13.1722	0.774452						13.2151	0.00652055	12.209	0.00687506	13.1658	0.0060062				13.2151	0.0411114	12.2	-0.00943203	13.1636	0.0452646				13.2151	0.678663	12.1874	0.0409511	13.1704	0.75377
13.2235	0.892594	12.2221	0.0197083	13.1806	0.795642						13.2235	0.0065621	12.2169	0.00675818	13.1742	0.00602012				13.2235	0.0411483	12.2079	-0.00942246	13.172	0.0451455				13.2235	0.66427	12.1953	0.0434446	13.1788	0.739354
13.232	0.908633	12.23	0.0198092	13.189	0.816249						13.232	0.00660195	12.2248	0.00663153	13.1827	0.00602963				13.232	0.0411917	12.2158	-0.00940408	13.1805	0.0450256				13.232	0.649908	12.2032	0.0459665	13.1873	0.724868
13.2404	0.923551	12.2379	0.0199043	13.1974	0.836061						13.2404	0.00663928	12.2327	0.00651789	13.1911	0.00603068				13.2404	0.0412406	12.2236	-0.00935519	13.1889	0.0449071				13.2404	0.635607	12.2111	0.0486556	13.1957	0.710335
13.2488	0.937286	12.2458	0.0199764	13.2059	0.855189						13.2488	0.00667731	12.2406	0.00638681	13.1995	0.00607883				13.2488	0.0412938	12.2315	-0.00934953	13.1973	0.0447927				13.2488	0.621406	12.219	0.0515766	13.2041	0.695773
13.2572	0.949781	12.2536	0.0200641	13.2143	0.87371						13.2572	0.00671804	12.2485	0.00627236	13.2079	0.00612479				13.2572	0.041352	12.2394	-0.00930455	13.2057	0.0446855				13.2572	0.607319	12.2269	0.0546417	13.2125	0.681202
13.2656	0.960973	12.2615	0.0201465	13.2227	0.890871						13.2656	0.00675377	12.2564	0.006153	13.2163	0.00616137				13.2656	0.0414178	12.2473	-0.00929768	13.2141	0.0445886				13.2656	0.593363	12.2348	0.0577547	13.2209	0.666637
13.274	0.970646	12.2694	0.0202597	13.2311	0.907087						13.274	0.00678521	12.2643	0.00602145	13.2248	0.00618886				13.274	0.0414903	12.2552	-0.00929802	13.2225	0.044505				13.274	0.579575	12.2427	0.0610167	13.2294	0.652096
13.2825	0.979	12.2773	0.0203646	13.2395	0.922075						13.2825	0.00681639	12.2722	0.00591101	13.2332	0.00615336				13.2825	0.0415708	12.2631	-0.00925876	13.231	0.0444378				13.2825	0.565947	12.2506	0.0645264	13.2378	0.637599
13.2909	0.986117	12.2852	0.0204679	13.248	0.935932						13.2909	0.00684942	12.2801	0.00579979	13.2416	0.00611281				13.2909	0.0416609	12.271	-0.00923166	13.2394	0.044389				13.2909	0.552458	12.2585	0.0681491	13.2462	0.623166
13.2993	0.991788	12.2931	0.0206015	13.2564	0.948669						13.2993	0.00688777	12.288	0.00565374	13.25	0.00608504				13.2993	0.0417589	12.2789	-0.00920494	13.2478	0.0443601				13.2993	0.53913	12.2664	0.071839	13.2546	0.608818
13.3077	0.995998	12.301	0.0207393	13.2648	0.959915						13.3077	0.00692753	12.2958	0.00555434	13.2584	0.00606141				13.3077	0.0418666	12.2868	-0.00914874	13.2562	0.0443512				13.3077	0.525969	12.2743	0.0758682	13.263	0.594577
13.3161	0.998737	12.3089	0.0208592	13.2732	0.969794						13.3161	0.00696401	12.3037	0.00541694	13.2668	0.00603367				13.3161	0.0419844	12.2947	-0.00906361	13.2646	0.0443617				13.3161	0.512977	12.2822	0.0799759	13.2714	0.580461
13.3246	1	12.3168	0.0210071	13.2816	0.97827						13.3246	0.00699898	12.3116	0.00529127	13.2753	0.00600242				13.3246	0.0421134	12.3026	-0.00901177	13.273	0.04439				13.3246	0.500184	12.2901	0.0841697	13.2799	0.56649
13.333	0.999792	12.3247	0.02114	13.29	0.985512						13.333	0.00703409	12.3195	0.00519195	13.2837	0.00599548				13.333	0.0422541	12.3105	-0.00896772	13.2815	0.0444342				13.333	0.487604	12.2979	0.0886688	13.2883	0.552676
13.3414	0.998126	12.3326	0.0213107	13.2985	0.991415						13.3414	0.00706614	12.3274	0.00507725	13.2921	0.0059965				13.3414	0.0424071	12.3184	-0.00894248	13.2899	0.0444931				13.3414	0.475232	12.3058	0.0932699	13.2967	0.539032
13.3498	0.995021	12.3405	0.0214896	13.3069	0.995755						13.3498	0.00709434	12.3353	0.0050136	13.3005	0.00599743				13.3498	0.0425754	12.3263	-0.00885043	13.2983	0.0445659				13.3498	0.463084	12.3137	0.0979868	13.3051	0.525565
13.3582	0.990497	12.3484	0.0216054	13.3153	0.998472						13.3582	0.00712093	12.3432	0.00492887	13.3089	0.00599415				13.3582	0.0427617	12.3342	-0.008754	13.3067	0.0446536				13.3582	0.451175	12.3216	0.102899	13.3135	0.512281
13.3666	0.984586	12.3563	0.0217699	13.3237	1						13.3666	0.00714571	12.3511	0.00478833	13.3173	0.00598696				13.3666	0.0429668	12.3421	-0.00868649	13.3151	0.0447587				13.3666	0.439497	12.3295	0.108014	13.3219	0.499183
13.3751	0.977325	12.3642	0.0219724	13.3321	0.999789						13.3751	0.00716921	12.359	0.00467209	13.3258	0.005972				13.3751	0.0431937	12.35	-0.00867117	13.3236	0.0448851				13.3751	0.428038	12.3374	0.113339	13.3304	0.48627
13.3835	0.968753	12.3721	0.0221496	13.3405	0.998084						13.3835	0.00719333	12.3669	0.00458369	13.3342	0.00594361				13.3835	0.0434415	12.3579	-0.00860727	13.332	0.0450382				13.3835	0.416796	12.3453	0.118721	13.3388	0.473545
13.3919	0.958918	12.38	0.0223392	13.349	0.995064						13.3919	0.00721759	12.3748	0.00447077	13.3426	0.00590354				13.3919	0.0437091	12.3658	-0.0085067	13.3404	0.0452234				13.3919	0.405795	12.3532	0.124324	13.3472	0.46101
13.4003	0.947873	12.3879	0.0225259	13.3574	0.990528						13.4003	0.00724011	12.3827	0.00433601	13.351	0.00585263				13.4003	0.0439992	12.3736	-0.00842827	13.3488	0.0454454				13.4003	0.395013	12.3611	0.130042	13.3556	0.448667
13.4087	0.935673	12.3958	0.0227107	13.3658	0.984602						13.4087	0.00726118	12.3906	0.00424608	13.3594	0.00577437				13.4087	0.044313	12.3815	-0.00832094	13.3572	0.0457064				13.4087	0.384452	12.369	0.135895	13.364	0.43652
13.4171	0.92238	12.4037	0.0229169	13.3742	0.977372						13.4171	0.00728168	12.3985	0.00418953	13.3678	0.00574999				13.4171	0.0446537	12.3894	-0.00822044	13.3656	0.0460059				13.4171	0.374137	12.3769	0.142069	13.3724	0.424575
13.4256	0.908051	12.4115	0.0231204	13.3826	0.968924						13.4256	0.00730121	12.4064	0.00412914	13.3763	0.00577117				13.4256	0.0450232	12.3973	-0.00812901	13.3741	0.0463395				13.4256	0.364062	12.3848	0.148164	13.3809	0.412837
13.434	0.892751	12.4194	0.023347	13.391	0.959258						13.434	0.00731807	12.4143	0.00408247	13.3847	0.00579504				13.434	0.0454261	12.4052	-0.0080584	13.3825	0.0467				13.434	0.354228	12.3927	0.15458	13.3893	0.401313
13.4424	0.876557	12.4273	0.0236074	13.3995	0.94826						13.4424	0.00733432	12.4222	0.00397969	13.3931	0.00578783				13.4424	0.0458635	12.4131	-0.00797301	13.3909	0.0470784				13.4424	0.344647	12.4006	0.161297	13.3977	0.390006
13.4508	0.859538	12.4352	0.023877	13.4079	0.936427						13.4508	0.00735035	12.4301	0.00388223	13.4015	0.00575252				13.4508	0.0463402	12.421	-0.00781298	13.3993	0.0474656				13.4508	0.335313	12.4085	0.168134	13.4061	0.378922
13.4592	0.841768	12.4431	0.0241323	13.4163	0.923292						13.4592	0.00736441	12.438	0.0037995	13.4099	0.00572636				13.4592	0.0468641	12.4289	-0.00769459	13.4077	0.0478549				13.4592	0.32625	12.4164	0.175188	13.4145	0.368062
13.4676	0.823315	12.451	0.024373	13.4247	0.909133						13.4676	0.00738065	12.4459	0.00375658	13.4183	0.00575094				13.4676	0.0474338	12.4368	-0.00762331	13.4161	0.0482428				13.4676	0.317454	12.4243	0.182402	13.4229	0.35743
13.4761	0.804247	12.4589	0.0246364	13.4331	0.894065						13.4761	0.00739672	12.4537	0.0036927	13.4268	0.00577646				13.4761	0.0480539	12.4447	-0.00750507	13.4246	0.0486306				13.4761	0.308882	12.4322	0.189743	13.4314	0.347027
[truncated: 4,098 more rows]

## Sheet: Figure 1f
SAXS derived pair-distance-distributions of purified TRPV4 NTD, ARD and IDR (shown in Figure 1f)
[truncated: 258 more rows]

[truncated: 96 more sheets: Figure 1g, Figure 1h, Figure 2a, Figure 2c, Figure 2e, Figure 3c, Figure 3e, Figure 3f, Figure 4b, Figure 4c, Figure 4d, Figure 5a, Figure 5b, Figure 5c, Figure 5d, Figure 5e, Figure 5g, Figure 5h, Figure 5i, Figure 6a …]
